# Supplementary material for: Hot exciplexes in U-shaped TADF molecules with emission from locally excited states
Source: Nat Commun. 2021 Oct 26;12:6179. doi: 10.1038/s41467-021-26439-w (PMC8548444; doi:10.1038/s41467-021-26439-w)
Supplement: Supplementary file 2 — Source Data [file 41467_2021_26439_MOESM2_ESM.zip]

Archive with 130 entries (128 files):
- Source Data/
- Source Data/optimized_geometries/
- __MACOSX/Source Data/._optimized_geometries
- Source Data/._optimized_geometries
- Source Data/~$FigureData.xlsx
- __MACOSX/Source Data/._~$FigureData.xlsx
- Source Data/._~$FigureData.xlsx
- Source Data/FigureData.xlsx
- __MACOSX/Source Data/._FigureData.xlsx
- Source Data/._FigureData.xlsx
- Source Data/optimized_geometries/Benzofuran-out-T3.xyz
- __MACOSX/Source Data/optimized_geometries/._Benzofuran-out-T3.xyz
- Source Data/optimized_geometries/._Benzofuran-out-T3.xyz
- Source Data/optimized_geometries/Benzofuran-out-T2.xyz
- __MACOSX/Source Data/optimized_geometries/._Benzofuran-out-T2.xyz
- Source Data/optimized_geometries/._Benzofuran-out-T2.xyz
- Source Data/optimized_geometries/Benzofuran-out-T1.xyz
- __MACOSX/Source Data/optimized_geometries/._Benzofuran-out-T1.xyz
- Source Data/optimized_geometries/._Benzofuran-out-T1.xyz
- Source Data/optimized_geometries/Benzothiophene-out-S0.xyz
- __MACOSX/Source Data/optimized_geometries/._Benzothiophene-out-S0.xyz
- Source Data/optimized_geometries/._Benzothiophene-out-S0.xyz
- Source Data/optimized_geometries/Methylfuran-in-S1.xyz
- __MACOSX/Source Data/optimized_geometries/._Methylfuran-in-S1.xyz
- Source Data/optimized_geometries/._Methylfuran-in-S1.xyz
- Source Data/optimized_geometries/Methylfuran-in-S0.xyz
- __MACOSX/Source Data/optimized_geometries/._Methylfuran-in-S0.xyz
- Source Data/optimized_geometries/._Methylfuran-in-S0.xyz
- Source Data/optimized_geometries/Benzothiophene-in-T1.xyz
- __MACOSX/Source Data/optimized_geometries/._Benzothiophene-in-T1.xyz
- Source Data/optimized_geometries/._Benzothiophene-in-T1.xyz
- Source Data/optimized_geometries/Benzothiophene-out-S1.xyz
- __MACOSX/Source Data/optimized_geometries/._Benzothiophene-out-S1.xyz
- Source Data/optimized_geometries/._Benzothiophene-out-S1.xyz
- Source Data/optimized_geometries/Benzothiophene-in-T3.xyz
- __MACOSX/Source Data/optimized_geometries/._Benzothiophene-in-T3.xyz
- Source Data/optimized_geometries/._Benzothiophene-in-T3.xyz
- Source Data/optimized_geometries/Benzothiophene-in-T2.xyz
- __MACOSX/Source Data/optimized_geometries/._Benzothiophene-in-T2.xyz
- Source Data/optimized_geometries/._Benzothiophene-in-T2.xyz
- Source Data/optimized_geometries/Benzothiophene-in-S1.xyz
- __MACOSX/Source Data/optimized_geometries/._Benzothiophene-in-S1.xyz
- Source Data/optimized_geometries/._Benzothiophene-in-S1.xyz
- Source Data/optimized_geometries/Benzothiophene-out-T1.xyz
- __MACOSX/Source Data/optimized_geometries/._Benzothiophene-out-T1.xyz
- Source Data/optimized_geometries/._Benzothiophene-out-T1.xyz
- Source Data/optimized_geometries/Methylfuran-in-T1.xyz
- __MACOSX/Source Data/optimized_geometries/._Methylfuran-in-T1.xyz
- Source Data/optimized_geometries/._Methylfuran-in-T1.xyz
- Source Data/optimized_geometries/Benzothiophene-in-S0.xyz
- __MACOSX/Source Data/optimized_geometries/._Benzothiophene-in-S0.xyz
- Source Data/optimized_geometries/._Benzothiophene-in-S0.xyz
- Source Data/optimized_geometries/Benzothiophene-out-T2.xyz
- __MACOSX/Source Data/optimized_geometries/._Benzothiophene-out-T2.xyz
- Source Data/optimized_geometries/._Benzothiophene-out-T2.xyz
- Source Data/optimized_geometries/Methylfuran-in-T3.xyz
- __MACOSX/Source Data/optimized_geometries/._Methylfuran-in-T3.xyz
- Source Data/optimized_geometries/._Methylfuran-in-T3.xyz
- Source Data/optimized_geometries/Methylfuran-in-T2.xyz
- __MACOSX/Source Data/optimized_geometries/._Methylfuran-in-T2.xyz
- Source Data/optimized_geometries/._Methylfuran-in-T2.xyz
- Source Data/optimized_geometries/Benzothiophene-out-T3.xyz
- __MACOSX/Source Data/optimized_geometries/._Benzothiophene-out-T3.xyz
- Source Data/optimized_geometries/._Benzothiophene-out-T3.xyz
- Source Data/optimized_geometries/Benzofuran-out-S1.xyz
- __MACOSX/Source Data/optimized_geometries/._Benzofuran-out-S1.xyz
- Source Data/optimized_geometries/._Benzofuran-out-S1.xyz
- Source Data/optimized_geometries/Benzofuran-out-S0.xyz
- __MACOSX/Source Data/optimized_geometries/._Benzofuran-out-S0.xyz
- Source Data/optimized_geometries/._Benzofuran-out-S0.xyz
- Source Data/optimized_geometries/Methylfuran-out-T1.xyz
- __MACOSX/Source Data/optimized_geometries/._Methylfuran-out-T1.xyz
- Source Data/optimized_geometries/._Methylfuran-out-T1.xyz
- Source Data/optimized_geometries/Benzofuran-in-T3.xyz
- __MACOSX/Source Data/optimized_geometries/._Benzofuran-in-T3.xyz
- Source Data/optimized_geometries/._Benzofuran-in-T3.xyz
- Source Data/optimized_geometries/Methylthiophene-out-S1.xyz
- __MACOSX/Source Data/optimized_geometries/._Methylthiophene-out-S1.xyz
- Source Data/optimized_geometries/._Methylthiophene-out-S1.xyz
- Source Data/optimized_geometries/Methylthiophene-out-S0.xyz
- __MACOSX/Source Data/optimized_geometries/._Methylthiophene-out-S0.xyz
- Source Data/optimized_geometries/._Methylthiophene-out-S0.xyz
- Source Data/optimized_geometries/Benzofuran-in-T2.xyz
- __MACOSX/Source Data/optimized_geometries/._Benzofuran-in-T2.xyz
- Source Data/optimized_geometries/._Benzofuran-in-T2.xyz
- Source Data/optimized_geometries/Methylfuran-out-T2.xyz
- __MACOSX/Source Data/optimized_geometries/._Methylfuran-out-T2.xyz
- Source Data/optimized_geometries/._Methylfuran-out-T2.xyz
- Source Data/optimized_geometries/Methylthiophene-in-S0.xyz
- __MACOSX/Source Data/optimized_geometries/._Methylthiophene-in-S0.xyz
- Source Data/optimized_geometries/._Methylthiophene-in-S0.xyz
- Source Data/optimized_geometries/Methylthiophene-in-S1.xyz
- __MACOSX/Source Data/optimized_geometries/._Methylthiophene-in-S1.xyz
- Source Data/optimized_geometries/._Methylthiophene-in-S1.xyz
- Source Data/optimized_geometries/Benzofuran-in-T1.xyz
- __MACOSX/Source Data/optimized_geometries/._Benzofuran-in-T1.xyz
- Source Data/optimized_geometries/._Benzofuran-in-T1.xyz
- Source Data/optimized_geometries/Methylfuran-out-T3.xyz
- __MACOSX/Source Data/optimized_geometries/._Methylfuran-out-T3.xyz
- Source Data/optimized_geometries/._Methylfuran-out-T3.xyz
- Source Data/optimized_geometries/Methylfuran-out-S0.xyz
- __MACOSX/Source Data/optimized_geometries/._Methylfuran-out-S0.xyz
- Source Data/optimized_geometries/._Methylfuran-out-S0.xyz
- Source Data/optimized_geometries/Methylthiophene-in-T2.xyz
- __MACOSX/Source Data/optimized_geometries/._Methylthiophene-in-T2.xyz
- Source Data/optimized_geometries/._Methylthiophene-in-T2.xyz
- Source Data/optimized_geometries/Methylthiophene-in-T3.xyz
- __MACOSX/Source Data/optimized_geometries/._Methylthiophene-in-T3.xyz
- Source Data/optimized_geometries/._Methylthiophene-in-T3.xyz
- Source Data/optimized_geometries/Methylthiophene-out-T1.xyz
- __MACOSX/Source Data/optimized_geometries/._Methylthiophene-out-T1.xyz
- Source Data/optimized_geometries/._Methylthiophene-out-T1.xyz
- Source Data/optimized_geometries/Methylfuran-out-S1.xyz
- __MACOSX/Source Data/optimized_geometries/._Methylfuran-out-S1.xyz
- Source Data/optimized_geometries/._Methylfuran-out-S1.xyz
- Source Data/optimized_geometries/Benzofuran-in-S1.xyz
- __MACOSX/Source Data/optimized_geometries/._Benzofuran-in-S1.xyz
- Source Data/optimized_geometries/._Benzofuran-in-S1.xyz
- Source Data/optimized_geometries/Methylthiophene-out-T3.xyz
- __MACOSX/Source Data/optimized_geometries/._Methylthiophene-out-T3.xyz
- Source Data/optimized_geometries/._Methylthiophene-out-T3.xyz
- Source Data/optimized_geometries/Methylthiophene-in-T1.xyz
- __MACOSX/Source Data/optimized_geometries/._Methylthiophene-in-T1.xyz
- Source Data/optimized_geometries/._Methylthiophene-in-T1.xyz
- Source Data/optimized_geometries/Methylthiophene-out-T2.xyz
- __MACOSX/Source Data/optimized_geometries/._Methylthiophene-out-T2.xyz
- Source Data/optimized_geometries/._Methylthiophene-out-T2.xyz
- Source Data/optimized_geometries/Benzofuran-in-S0.xyz
- __MACOSX/Source Data/optimized_geometries/._Benzofuran-in-S0.xyz
- Source Data/optimized_geometries/._Benzofuran-in-S0.xyz
