# Supplementary material for: Hot exciplexes in U-shaped TADF molecules with emission from locally excited states
Source: Nat Commun. 2021 Oct 26;12:6179. doi: 10.1038/s41467-021-26439-w (PMC8548444; doi:10.1038/s41467-021-26439-w)
Supplement: Supplementary file 2 — Source Data [file 41467_2021_26439_MOESM2_ESM.zip › Source Data/FigureData.xlsx]

## Sheet: Figure 3a+Supp.Fig 1 – BeFuPAI
Wavelength	norm. Intensity	norm. Intensity	norm. Intensity	norm. Intensity	norm. Intensity	norm. Intensity	norm. Intensity	norm. Intensity	norm. Intensity	norm. Intensity	norm. Intensity	norm. Intensity		Wavelength	norm. Intensity	norm. Intensity	norm. Intensity	norm. Intensity	norm. Intensity	norm. Intensity	norm. Intensity	norm. Intensity	norm. Intensity	norm. Intensity	norm. Intensity	norm. Intensity
nm														nm
Absorption	Acetone	DCM	MeCN	Et2O	CHCl3	n-Hexane	THF	Et2NH	EA	Toluene	Et3N	DMF		Emission	n-Hexane	Et2NH	Et3N	CHCl3	DCM	DMF	EA	Et2O	MeCN	Toluene	THF	Acetone
700	0	0.000224296	0.000615622	5.51447e-05	7.90416e-05	0.000469767	5.25473e-05	0.0011	0.000154754	0	9.03108e-05	0.01632		340	0.00811	0.00521	0.02251	0.000973536	0.000824591	0.00221	0.00172	0.00208	0.000911169	0.00181	0.0015	0.000322295
699.95	0	0.000224296	0.000619399	5.25188e-05	7.52777e-05	0.00047643	4.85052e-05	0.00109	0.000146818	1.99991e-05	9.81639e-05	0.0163		340.1	0.00816	0.00521	0.02251	0.000982668	0.000834908	0.00221	0.00172	0.00209	0.000909756	0.00182	0.00151	0.000322576
699.9	0	0.000220678	0.000623175	4.98929e-05	7.15138e-05	0.000486425	4.85052e-05	0.00108	0.000138882	3.49984e-05	0.000109944	0.01628		340.2	0.00823	0.00521	0.0225	0.000993587	0.000847467	0.00221	0.00172	0.0021	0.000908325	0.00182	0.00152	0.000322929
699.85	0	0.000220678	0.000623175	4.72669e-05	7.15138e-05	0.000493088	4.44631e-05	0.00108	0.000134914	4.99978e-05	0.000121723	0.01627		340.3	0.00829	0.00522	0.02248	0.001	0.000860096	0.00221	0.00173	0.0021	0.000907047	0.00183	0.00152	0.000323256
699.8	0	0.000220678	0.000626952	4.4641e-05	6.77499e-05	0.000499752	4.44631e-05	0.00107	0.000126978	6.99969e-05	0.000129576	0.01624		340.4	0.00836	0.00522	0.02245	0.00102	0.000873408	0.0022	0.00173	0.00211	0.000905624	0.00184	0.00153	0.000323522
699.75	0	0.000220678	0.000630729	4.4641e-05	6.77499e-05	0.000509747	4.0421e-05	0.00106	0.000119041	8.49962e-05	0.000141356	0.01623		340.5	0.00842	0.00522	0.02242	0.00103	0.000886692	0.0022	0.00173	0.00212	0.000904364	0.00184	0.00154	0.000323825
699.7	3.73552e-06	0.000220678	0.000630729	4.2015e-05	6.3986e-05	0.00051641	3.63789e-05	0.00106	0.000115073	0.000104995	0.000149209	0.0162		340.6	0.00848	0.00523	0.02238	0.00103	0.000899067	0.0022	0.00173	0.00212	0.000903335	0.00185	0.00154	0.000324312
699.65	3.73552e-06	0.000220678	0.000634506	3.93891e-05	6.02221e-05	0.000523074	3.63789e-05	0.00105	0.000107137	0.000119995	0.000160989	0.01619		340.7	0.00854	0.00523	0.02234	0.00104	0.000912218	0.0022	0.00173	0.00213	0.000902566	0.00186	0.00155	0.000325069
699.6	3.73552e-06	0.00021706	0.000634506	3.67632e-05	6.02221e-05	0.000533069	3.23368e-05	0.00104	0.000103169	0.000134994	0.000168842	0.01616		340.8	0.00861	0.00523	0.02229	0.00105	0.000925785	0.0022	0.00172	0.00213	0.000901872	0.00187	0.00156	0.000326089
699.55	3.73552e-06	0.00021706	0.000638283	3.41372e-05	5.64583e-05	0.000539732	3.23368e-05	0.00104	9.52332e-05	0.000154993	0.000180622	0.01615		340.9	0.00867	0.00523	0.02223	0.00106	0.000938863	0.0022	0.00172	0.00214	0.000901082	0.00187	0.00157	0.0003273
699.5	3.73552e-06	0.00021706	0.000642059	3.15113e-05	5.64583e-05	0.000549727	2.82947e-05	0.00103	8.72971e-05	0.000169992	0.000188475	0.01612		341	0.00873	0.00523	0.02218	0.00107	0.000951002	0.0022	0.00172	0.00214	0.000900388	0.00188	0.00157	0.0003287
699.45	3.73552e-06	0.00021706	0.000642059	2.88853e-05	5.26944e-05	0.00055639	2.82947e-05	0.00102	8.3329e-05	0.000184992	0.000200254	0.01611		341.1	0.00879	0.00523	0.02211	0.00108	0.0009637	0.00219	0.00172	0.00214	0.000899702	0.00188	0.00158	0.000330557
699.4	3.73552e-06	0.00021706	0.000645836	2.62594e-05	4.89305e-05	0.000563054	2.42526e-05	0.00101	7.53929e-05	0.000204991	0.000212034	0.01609		341.2	0.00885	0.00523	0.02206	0.00109	0.000975779	0.00219	0.00172	0.00215	0.000899262	0.00189	0.00158	0.00033268
699.35	3.73552e-06	0.000213443	0.000649613	2.36335e-05	4.89305e-05	0.000573049	2.42526e-05	0.00101	6.74568e-05	0.00021999	0.000219887	0.01607		341.3	0.00891	0.00523	0.02199	0.0011	0.000987636	0.00219	0.00171	0.00215	0.000898742	0.0019	0.00159	0.000335013
699.3	3.73552e-06	0.000213443	0.000649613	2.10075e-05	4.51666e-05	0.000579712	2.02105e-05	0.001	6.34888e-05	0.000239989	0.000231667	0.01605		341.4	0.00896	0.00523	0.02191	0.00111	0.000999539	0.00219	0.00171	0.00216	0.000897936	0.0019	0.0016	0.000337544
699.25	3.73552e-06	0.000213443	0.00065339	1.83816e-05	4.51666e-05	0.000586375	1.61684e-05	0.000994072	5.55527e-05	0.000254989	0.00023952	0.01603		341.5	0.00902	0.00523	0.02183	0.00112	0.00101	0.00219	0.00171	0.00216	0.00089709	0.00191	0.0016	0.000340163
699.2	3.73552e-06	0.000213443	0.00065339	1.57556e-05	4.14027e-05	0.00059637	1.61684e-05	0.000987185	4.76166e-05	0.000269988	0.0002513	0.01601		341.6	0.00907	0.00522	0.02175	0.00112	0.00102	0.00219	0.0017	0.00216	0.000896045	0.00191	0.00161	0.00034271
699.15	3.73552e-06	0.000213443	0.000657167	1.57556e-05	3.76388e-05	0.000603034	1.21263e-05	0.000980298	4.36485e-05	0.000289987	0.000259153	0.01599		341.7	0.00912	0.00522	0.02166	0.00113	0.00103	0.00218	0.0017	0.00217	0.000894659	0.00192	0.00161	0.000345429
699.1	3.73552e-06	0.000209825	0.000660944	1.31297e-05	3.76388e-05	0.000613029	1.21263e-05	0.00097341	3.57124e-05	0.000304986	0.000270932	0.01597		341.8	0.00917	0.00522	0.02156	0.00114	0.00105	0.00218	0.00169	0.00217	0.000893119	0.00192	0.00162	0.000348286
699.05	3.73552e-06	0.000209825	0.000660944	1.05038e-05	3.3875e-05	0.000619692	8.08421e-06	0.000966523	2.77763e-05	0.000324985	0.000278786	0.01595		341.9	0.00922	0.00521	0.02147	0.00115	0.00106	0.00217	0.00168	0.00217	0.0008914	0.00193	0.00163	0.000351102
699	3.73552e-06	0.000209825	0.00066472	7.87782e-06	3.3875e-05	0.000626356	8.08421e-06	0.000959636	2.38083e-05	0.000339985	0.000290565	0.01593		342	0.00926	0.00521	0.02137	0.00115	0.00107	0.00217	0.00168	0.00217	0.000889281	0.00193	0.00163	0.000353673
698.95	3.73552e-06	0.000209825	0.000668497	5.25188e-06	3.01111e-05	0.000636351	4.0421e-06	0.000952748	1.58722e-05	0.000354984	0.000302345	0.01592		342.1	0.0093	0.0052	0.02125	0.00116	0.00108	0.00216	0.00167	0.00218	0.000886842	0.00193	0.00164	0.000356485
698.9	3.73552e-06	0.000209825	0.000668497	2.62594e-06	2.63472e-05	0.000643014	0	0.000945861	7.9361e-06	0.000374983	0.000310198	0.01589		342.2	0.00933	0.0052	0.02114	0.00117	0.00109	0.00215	0.00166	0.00218	0.000884406	0.00194	0.00164	0.000359144
698.85	3.73552e-06	0.000209825	0.000672274	0	2.63472e-05	0.000649677	0	0.000938974	3.96805e-06	0.000389982	0.000321978	0.01588		342.3	0.00937	0.00519	0.02103	0.00117	0.0011	0.00215	0.00165	0.00218	0.000881908	0.00194	0.00165	0.000361932
698.8	7.47105e-06	0.000206207	0.000672274	0	2.25833e-05	0.000656341	0	0.000934382	0	0.000404982	0.000325904	0.01585		342.4	0.0094	0.00519	0.0209	0.00118	0.00112	0.00214	0.00164	0.00218	0.000879234	0.00194	0.00166	0.000364835
698.75	1.12066e-05	0.000195354	0.000668497	0	2.25833e-05	0.000646346	8.08421e-06	0.000932086	7.9361e-06	0.000399982	0.000310198	0.0158		342.5	0.00942	0.00518	0.02077	0.00118	0.00113	0.00213	0.00163	0.00218	0.000876308	0.00194	0.00166	0.000367592
698.7	1.86776e-05	0.000188119	0.00066472	2.62594e-06	2.25833e-05	0.000636351	1.61684e-05	0.00092979	1.58722e-05	0.000394982	0.000298418	0.01575		342.6	0.00944	0.00517	0.02064	0.00119	0.00114	0.00212	0.00162	0.00218	0.000873506	0.00194	0.00167	0.000370144
698.65	2.24131e-05	0.000180884	0.000660944	5.25188e-06	2.25833e-05	0.000626356	2.82947e-05	0.000927495	1.98402e-05	0.000394982	0.000286639	0.0157		342.7	0.00946	0.00516	0.0205	0.00119	0.00115	0.00211	0.00161	0.00218	0.000870531	0.00194	0.00167	0.000372828
698.6	2.61487e-05	0.00017003	0.000657167	7.87782e-06	1.88194e-05	0.000616361	3.63789e-05	0.000927495	2.77763e-05	0.000389982	0.000270932	0.01564		342.8	0.00947	0.00515	0.02036	0.0012	0.00116	0.00209	0.0016	0.00218	0.000867758	0.00194	0.00168	0.0003754
698.55	3.36197e-05	0.000162795	0.00065339	1.05038e-05	1.88194e-05	0.000606366	4.44631e-05	0.000925199	3.57124e-05	0.000389982	0.000259153	0.0156		342.9	0.00948	0.00514	0.02021	0.0012	0.00118	0.00208	0.00159	0.00218	0.000865068	0.00194	0.00169	0.000377896
698.5	3.73552e-05	0.00015556	0.000649613	1.31297e-05	1.88194e-05	0.00059637	5.25473e-05	0.000922903	4.36485e-05	0.000384983	0.000243447	0.01555		343	0.00949	0.00513	0.02005	0.00121	0.00119	0.00207	0.00158	0.00217	0.000862218	0.00193	0.00169	0.000380442
698.45	4.48263e-05	0.000144707	0.000649613	1.31297e-05	1.88194e-05	0.000586375	6.46736e-05	0.000920607	5.15846e-05	0.000384983	0.000231667	0.0155		343.1	0.0095	0.00512	0.01989	0.00121	0.0012	0.00206	0.00157	0.00217	0.000859584	0.00193	0.0017	0.000383006
698.4	4.85618e-05	0.000137471	0.000645836	1.57556e-05	1.50555e-05	0.00057638	7.27578e-05	0.000920607	5.95207e-05	0.000379983	0.000215961	0.01545		343.2	0.0095	0.0051	0.01974	0.00121	0.00121	0.00204	0.00155	0.00217	0.000857102	0.00193	0.0017	0.000385378
698.35	5.60329e-05	0.000126618	0.000642059	1.83816e-05	1.50555e-05	0.000566385	8.08421e-05	0.000918312	6.74568e-05	0.000374983	0.000204181	0.0154		343.3	0.0095	0.00509	0.01957	0.00121	0.00122	0.00203	0.00154	0.00217	0.00085441	0.00192	0.00171	0.000387851
698.3	5.97684e-05	0.000119383	0.000638283	2.10075e-05	1.50555e-05	0.00055639	8.89263e-05	0.000916016	7.14249e-05	0.000374983	0.000188475	0.01535		343.4	0.0095	0.00507	0.0194	0.00121	0.00123	0.00202	0.00153	0.00217	0.000851564	0.00192	0.00171	0.000390431
698.25	6.72394e-05	0.000112148	0.000634506	2.36335e-05	1.50555e-05	0.000546395	9.70105e-05	0.000916016	7.9361e-05	0.000369983	0.000176695	0.0153		343.5	0.0095	0.00505	0.01922	0.00122	0.00125	0.002	0.00151	0.00216	0.00084876	0.00191	0.00172	0.000393032
698.2	7.0975e-05	0.000101295	0.000630729	2.62594e-05	1.12917e-05	0.0005364	0.000109137	0.00091372	8.72971e-05	0.000369983	0.000164915	0.01524		343.6	0.0095	0.00504	0.01906	0.00122	0.00126	0.00199	0.0015	0.00216	0.000846146	0.00191	0.00173	0.000395563
698.15	7.8446e-05	9.40594e-05	0.000626952	2.62594e-05	1.12917e-05	0.000526405	0.000117221	0.000911424	9.52332e-05	0.000364984	0.000149209	0.0152		343.7	0.0095	0.00502	0.01888	0.00122	0.00127	0.00198	0.00149	0.00216	0.000843336	0.00191	0.00173	0.000398409
698.1	8.21815e-05	8.32064e-05	0.000623175	2.88853e-05	1.12917e-05	0.00051641	0.000125305	0.000909128	0.000103169	0.000364984	0.00013743	0.01515		343.8	0.00949	0.005	0.01871	0.00122	0.00128	0.00197	0.00148	0.00216	0.000840572	0.0019	0.00174	0.000401174
698.05	8.96526e-05	7.59711e-05	0.000619399	3.15113e-05	7.52777e-06	0.000506415	0.000133389	0.000909128	0.000111105	0.000359984	0.000121723	0.0151		343.9	0.00948	0.00498	0.01853	0.00122	0.00129	0.00196	0.00146	0.00215	0.000837865	0.0019	0.00174	0.000404087
698	9.33881e-05	6.87357e-05	0.000615622	3.41372e-05	7.52777e-06	0.00049642	0.000145516	0.000906833	0.000115073	0.000359984	0.000109944	0.01505		344	0.00947	0.00496	0.01834	0.00121	0.0013	0.00195	0.00145	0.00215	0.000835238	0.0019	0.00175	0.000407315
697.95	0.000100859	5.78827e-05	0.000611845	3.67632e-05	7.52777e-06	0.000486425	0.0001536	0.000904537	0.00012301	0.000354984	9.42374e-05	0.015		344.1	0.00946	0.00494	0.01815	0.00121	0.00131	0.00194	0.00144	0.00215	0.000832759	0.0019	0.00175	0.000410611
697.9	0.000104595	5.06474e-05	0.000608068	3.93891e-05	7.52777e-06	0.00047643	0.000161684	0.000902241	0.000130946	0.000349984	8.24577e-05	0.01495		344.2	0.00946	0.00492	0.01797	0.00121	0.00132	0.00193	0.00143	0.00215	0.000830521	0.0019	0.00176	0.00041365
697.85	0.000112066	4.3412e-05	0.000604291	3.93891e-05	3.76388e-06	0.000466435	0.000169768	0.000902241	0.000138882	0.000349984	7.0678e-05	0.01489		344.3	0.00945	0.0049	0.01778	0.00121	0.00133	0.00192	0.00141	0.00214	0.000827991	0.0019	0.00176	0.000416625
697.8	0.000115801	3.2559e-05	0.000604291	4.2015e-05	3.76388e-06	0.00045644	0.000177853	0.000899945	0.000146818	0.000344984	5.49718e-05	0.01484		344.4	0.00944	0.00488	0.01757	0.00121	0.00134	0.00191	0.0014	0.00214	0.000825614	0.00191	0.00177	0.000419499
697.75	0.000123272	2.53237e-05	0.000600514	4.4641e-05	3.76388e-06	0.000446445	0.000189979	0.00089765	0.000154754	0.000344984	4.31921e-05	0.0148		344.5	0.00943	0.00487	0.01738	0.0012	0.00135	0.0019	0.00139	0.00214	0.000823612	0.00191	0.00178	0.000422138
697.7	0.000127008	1.44707e-05	0.000596738	4.72669e-05	3.76388e-06	0.00043645	0.000198063	0.000895354	0.000158722	0.000339985	2.74859e-05	0.01475		344.6	0.00943	0.00485	0.01719	0.0012	0.00136	0.00189	0.00138	0.00213	0.000821837	0.00192	0.00178	0.000424399
697.65	0.000134479	7.23534e-06	0.000592961	4.98929e-05	0	0.000426455	0.000206147	0.000895354	0.000166658	0.000339985	1.57062e-05	0.0147		344.7	0.00942	0.00483	0.01698	0.0012	0.00138	0.00188	0.00137	0.00213	0.000820139	0.00192	0.00179	0.000426502
697.6	0.000138214	0	0.000589184	5.25188e-05	0	0.00041646	0.000214231	0.000893058	0.000174594	0.000334985	0	0.01465		344.8	0.00941	0.00481	0.01678	0.0012	0.00138	0.00187	0.00136	0.00212	0.000818424	0.00193	0.00179	0.000428077
697.55	0.00014195	0	0.000589184	5.77707e-05	1.12917e-05	0.000409796	0.000226358	0.000890762	0.000178562	0.000334985	0	0.01461		344.9	0.0094	0.0048	0.01657	0.00119	0.00139	0.00186	0.00135	0.00212	0.000816993	0.00193	0.0018	0.000429537
697.5	0.000138214	1.44707e-05	0.000589184	7.09004e-05	3.76388e-05	0.000406465	0.000238484	0.000888466	0.000178562	0.000334985	7.85312e-06	0.0146		345	0.0094	0.00478	0.01636	0.00119	0.0014	0.00185	0.00134	0.00211	0.000815884	0.00194	0.0018	0.000430918
697.45	0.000130743	2.89414e-05	0.000592961	8.6656e-05	6.77499e-05	0.000406465	0.00025061	0.000886171	0.000174594	0.000334985	1.96328e-05	0.01458		345.1	0.00939	0.00476	0.01616	0.00118	0.00141	0.00184	0.00133	0.00211	0.00081485	0.00194	0.00181	0.000432044
697.4	0.000127008	4.3412e-05	0.000596738	9.97857e-05	9.40971e-05	0.000403133	0.000262737	0.000883875	0.000174594	0.000334985	3.14125e-05	0.01457		345.2	0.00938	0.00475	0.01596	0.00118	0.00142	0.00183	0.00132	0.0021	0.000813816	0.00195	0.00182	0.000432901
697.35	0.000123272	5.78827e-05	0.000600514	0.000112915	0.000120444	0.000399801	0.000270821	0.000881579	0.000170626	0.000339985	4.31921e-05	0.01455		345.3	0.00937	0.00474	0.01575	0.00118	0.00143	0.00181	0.0013	0.0021	0.000812515	0.00195	0.00183	0.000433607
697.3	0.000119537	7.23534e-05	0.000604291	0.000126045	0.000150555	0.000399801	0.000282947	0.000879283	0.000170626	0.000339985	5.49718e-05	0.01454		345.4	0.00934	0.00472	0.01553	0.00117	0.00143	0.0018	0.00129	0.00209	0.000810524	0.00196	0.00183	0.00043398
697.25	0.000115801	8.68241e-05	0.000604291	0.000139175	0.000176903	0.00039647	0.000295073	0.000876988	0.000170626	0.000339985	6.67515e-05	0.01452		345.5	0.00932	0.0047	0.01532	0.00116	0.00144	0.00179	0.00128	0.00209	0.000808377	0.00196	0.00184	0.000434272
697.2	0.00010833	0.000101295	0.000608068	0.00015493	0.00020325	0.000393138	0.0003072	0.000876988	0.000166658	0.000339985	7.85312e-05	0.01451		345.6	0.0093	0.00469	0.01512	0.00116	0.00144	0.00177	0.00127	0.00208	0.000806616	0.00196	0.00185	0.000434739
697.15	0.000104595	0.000115765	0.000611845	0.00016806	0.000229597	0.000389806	0.000319326	0.000874692	0.000166658	0.000344984	9.03108e-05	0.01449		345.7	0.00928	0.00467	0.01491	0.00115	0.00145	0.00176	0.00126	0.00208	0.000804812	0.00197	0.00186	0.000435233
697.1	0.000100859	0.000130236	0.000615622	0.00018119	0.000259708	0.000389806	0.000331452	0.000872396	0.00016269	0.000344984	9.81639e-05	0.01448		345.8	0.00926	0.00465	0.01472	0.00114	0.00145	0.00174	0.00125	0.00207	0.000803079	0.00197	0.00187	0.000435571
697.05	9.71236e-05	0.000144707	0.000619399	0.00019432	0.000286055	0.000386475	0.000343579	0.0008701	0.00016269	0.000344984	0.000109944	0.01447		345.9	0.00923	0.00463	0.01451	0.00113	0.00145	0.00173	0.00124	0.00206	0.000800735	0.00198	0.00187	0.000435563
697	9.33881e-05	0.000159177	0.000619399	0.000207449	0.000312402	0.000383143	0.000355705	0.000867804	0.00016269	0.000344984	0.000121723	0.01445		346	0.0092	0.00461	0.0143	0.00112	0.00146	0.00171	0.00123	0.00206	0.000798153	0.00198	0.00188	0.000435422
696.95	8.96526e-05	0.000173648	0.000623175	0.000220579	0.000342513	0.000379811	0.000367831	0.000865509	0.000158722	0.000349984	0.000133503	0.01444		346.1	0.00918	0.0046	0.0141	0.00111	0.00146	0.00169	0.00122	0.00205	0.000795871	0.00199	0.00189	0.000435384
696.9	8.21815e-05	0.000188119	0.000626952	0.000236335	0.000368861	0.000379811	0.000379958	0.000863213	0.000158722	0.000349984	0.000145283	0.01442		346.2	0.00916	0.00458	0.01391	0.00111	0.00147	0.00168	0.00121	0.00205	0.000793731	0.00199	0.0019	0.000435243
696.85	7.8446e-05	0.00020259	0.000630729	0.000249464	0.000395208	0.00037648	0.000392084	0.000860917	0.000154754	0.000349984	0.000157062	0.01441		346.3	0.00914	0.00456	0.01371	0.00109	0.00147	0.00166	0.0012	0.00205	0.000791579	0.002	0.00191	0.000434965
696.8	7.47105e-05	0.00021706	0.000634506	0.000262594	0.000425319	0.000373148	0.00040421	0.000858621	0.000154754	0.000354984	0.000168842	0.01439		346.4	0.00912	0.00454	0.01351	0.00108	0.00147	0.00164	0.0012	0.00204	0.000789231	0.002	0.00191	0.000434343
696.75	7.0975e-05	0.000231531	0.000634506	0.000275724	0.000451666	0.000369816	0.000412294	0.000856326	0.000150786	0.000354984	0.000180622	0.01438		346.5	0.00909	0.00453	0.01332	0.00107	0.00148	0.00163	0.00119	0.00204	0.000787452	0.00201	0.00192	0.000433731
696.7	6.72394e-05	0.000246002	0.000638283	0.000288853	0.000478013	0.000369816	0.000424421	0.00085403	0.000150786	0.000354984	0.000192401	0.01436		346.6	0.00907	0.00451	0.01314	0.00106	0.00148	0.00162	0.00118	0.00203	0.000786376	0.00202	0.00193	0.000433221
696.65	5.97684e-05	0.000260472	0.000642059	0.000304609	0.000508124	0.000366485	0.000436547	0.000851734	0.000150786	0.000354984	0.000200254	0.01435		346.7	0.00905	0.0045	0.01295	0.00105	0.00149	0.0016	0.00118	0.00203	0.00078549	0.00203	0.00193	0.000432517
696.6	5.60329e-05	0.000274943	0.000645836	0.000317739	0.000534472	0.000363153	0.000448673	0.000849438	0.000146818	0.000359984	0.000212034	0.01434		346.8	0.00903	0.00448	0.01278	0.00103	0.00149	0.00159	0.00117	0.00203	0.000784824	0.00204	0.00194	0.000431709
696.55	5.22973e-05	0.000289414	0.000649613	0.000330868	0.000560819	0.000359821	0.0004608	0.000847142	0.000146818	0.000359984	0.000223814	0.01432		346.9	0.009	0.00446	0.01259	0.00102	0.0015	0.00158	0.00117	0.00203	0.000783772	0.00205	0.00195	0.000430603
696.5	4.85618e-05	0.000303884	0.000649613	0.000343998	0.00059093	0.000359821	0.000472926	0.000844847	0.00014285	0.000359984	0.000235593	0.01431		347	0.00896	0.00445	0.0124	0.00101	0.0015	0.00157	0.00116	0.00202	0.000783021	0.00206	0.00195	0.000429552
696.45	4.48263e-05	0.000318355	0.00065339	0.000357128	0.000617277	0.00035649	0.000485052	0.000842551	0.00014285	0.000359984	0.000247373	0.01429		347.1	0.00894	0.00444	0.01223	0.000995072	0.00151	0.00156	0.00116	0.00202	0.000782789	0.00207	0.00196	0.000428696
696.4	3.73552e-05	0.000332826	0.000657167	0.000372883	0.000643624	0.000353158	0.000497179	0.000840255	0.00014285	0.000364984	0.000259153	0.01428		347.2	0.00891	0.00442	0.01207	0.000983078	0.00152	0.00155	0.00116	0.00202	0.000782678	0.00209	0.00197	0.000427867
696.35	3.36197e-05	0.000347296	0.000660944	0.000386013	0.000669971	0.000349826	0.000509305	0.000837959	0.000138882	0.000364984	0.000270932	0.01426		347.3	0.00888	0.00441	0.0119	0.000969985	0.00152	0.00154	0.00116	0.00202	0.000782557	0.0021	0.00198	0.000426971
696.3	4.10908e-05	0.000358149	0.000657167	0.000401769	0.000677499	0.000353158	0.000509305	0.000835664	0.000138882	0.000374983	0.000274859	0.01425		347.4	0.00885	0.0044	0.01173	0.000957059	0.00153	0.00153	0.00116	0.00202	0.000782476	0.00212	0.00199	0.000426077
696.25	5.97684e-05	0.000369002	0.00065339	0.000417524	0.000669971	0.000359821	0.000505263	0.000828776	0.000134914	0.000389982	0.000270932	0.01423		347.5	0.00881	0.00439	0.01158	0.000944472	0.00153	0.00152	0.00116	0.00202	0.000782053	0.00213	0.00199	0.000424994
696.2	7.47105e-05	0.000379855	0.000649613	0.000435906	0.00065868	0.000366485	0.000501221	0.000824185	0.000134914	0.000404982	0.000267006	0.01422		347.6	0.00877	0.00437	0.01142	0.000932162	0.00154	0.00152	0.00116	0.00202	0.000781525	0.00214	0.002	0.000423832
696.15	9.33881e-05	0.000394326	0.000642059	0.000451662	0.000647388	0.000373148	0.000497179	0.000819593	0.000130946	0.000419981	0.000263079	0.0142		347.7	0.00874	0.00436	0.01127	0.000920162	0.00154	0.00151	0.00116	0.00202	0.000781282	0.00216	0.00201	0.000422775
696.1	0.000112066	0.000405179	0.000638283	0.000467417	0.00063986	0.000379811	0.000493137	0.000812706	0.000130946	0.00043498	0.000263079	0.01418		347.8	0.0087	0.00435	0.01114	0.00090933	0.00154	0.0015	0.00116	0.00202	0.000780872	0.00217	0.00202	0.000421708
696.05	0.000127008	0.000416032	0.000630729	0.000485799	0.000628569	0.000386475	0.000489094	0.000808114	0.000126978	0.00044998	0.000259153	0.01417		347.9	0.00867	0.00434	0.011	0.000898093	0.00155	0.0015	0.00116	0.00202	0.000780136	0.00218	0.00203	0.000420518
696	0.000145685	0.000426885	0.000626952	0.000501555	0.000621041	0.000393138	0.000485052	0.000801227	0.000126978	0.000464979	0.000255226	0.01416		348	0.00862	0.00433	0.01085	0.000886511	0.00155	0.00149	0.00116	0.00202	0.000778689	0.00219	0.00204	0.000418977
695.95	0.000160628	0.000437738	0.000623175	0.000519936	0.000609749	0.000399801	0.00048101	0.000796635	0.00012301	0.000479978	0.0002513	0.01414		348.1	0.00857	0.00431	0.01072	0.000875601	0.00155	0.00149	0.00116	0.00202	0.000776976	0.0022	0.00205	0.000417302
695.9	0.000179305	0.000448591	0.000615622	0.000535692	0.000598458	0.000406465	0.000472926	0.000792044	0.00012301	0.000494978	0.0002513	0.01412		348.2	0.00854	0.0043	0.01059	0.000865913	0.00155	0.00148	0.00116	0.00202	0.000775455	0.00222	0.00206	0.000415712
695.85	0.000194247	0.000459444	0.000611845	0.000554073	0.00059093	0.000413128	0.000468884	0.000785156	0.000119041	0.000509977	0.000247373	0.01411		348.3	0.0085	0.00429	0.01046	0.000855963	0.00155	0.00148	0.00117	0.00203	0.000773584	0.00223	0.00207	0.000413792
695.8	0.000212925	0.000470297	0.000604291	0.000569829	0.000579638	0.000419792	0.000464842	0.000780565	0.000119041	0.000524976	0.000243447	0.01409		348.4	0.00846	0.00428	0.01033	0.00084626	0.00156	0.00147	0.00117	0.00203	0.00077153	0.00225	0.00208	0.000411543
695.75	0.000227867	0.00048115	0.000600514	0.000588211	0.00057211	0.000426455	0.0004608	0.000773678	0.000115073	0.000539976	0.00023952	0.01408		348.5	0.00842	0.00426	0.01021	0.000836704	0.00156	0.00147	0.00118	0.00203	0.000768929	0.00226	0.00209	0.000408881
695.7	0.000246545	0.000492003	0.000596738	0.000603966	0.000560819	0.000433118	0.000456758	0.000769086	0.000115073	0.000554975	0.00023952	0.01406		348.6	0.00838	0.00425	0.01009	0.000827168	0.00156	0.00146	0.00118	0.00204	0.000766082	0.00227	0.00209	0.000405935
695.65	0.000265222	0.000502856	0.000589184	0.000622348	0.000553291	0.000439782	0.000452715	0.000764494	0.000115073	0.000569974	0.000235593	0.01405		348.7	0.00834	0.00424	0.00997	0.00081773	0.00156	0.00146	0.00119	0.00204	0.000763223	0.00229	0.0021	0.000402797
695.6	0.000280164	0.000513709	0.000585407	0.000638103	0.000541999	0.000446445	0.000448673	0.000757607	0.000111105	0.000584974	0.000231667	0.01403		348.8	0.00831	0.00422	0.00986	0.000808862	0.00156	0.00145	0.00119	0.00205	0.000760436	0.00231	0.00211	0.000399636
695.55	0.000298842	0.000524562	0.000577853	0.000656485	0.000530708	0.000453108	0.000444631	0.000753016	0.000111105	0.000599973	0.00022774	0.01401		348.9	0.00828	0.00421	0.00975	0.000799117	0.00157	0.00145	0.0012	0.00206	0.000757439	0.00233	0.00212	0.000396019
695.5	0.000313784	0.000535415	0.000574077	0.000672241	0.00052318	0.000459772	0.000440589	0.000746128	0.000107137	0.000614972	0.00022774	0.014		349	0.00825	0.0042	0.00964	0.000789042	0.00157	0.00144	0.00121	0.00207	0.000754543	0.00234	0.00213	0.000392194
695.45	0.000332462	0.000546268	0.0005703	0.000687996	0.000511888	0.000466435	0.000432505	0.000741537	0.000107137	0.000629972	0.000223814	0.01399		349.1	0.00822	0.00419	0.00954	0.00077881	0.00157	0.00144	0.00121	0.00208	0.000751696	0.00236	0.00214	0.000388221
695.4	0.000347404	0.000557121	0.000562746	0.000706378	0.00050436	0.000473098	0.000428463	0.000736945	0.000103169	0.000644971	0.000219887	0.01397		349.2	0.00819	0.00417	0.00944	0.000768421	0.00157	0.00143	0.00122	0.00208	0.000748946	0.00238	0.00214	0.000384129
695.35	0.000366081	0.000567974	0.000558969	0.000722134	0.000493069	0.000479762	0.000424421	0.000730058	0.000103169	0.00065997	0.000215961	0.01395		349.3	0.00817	0.00416	0.00935	0.000757622	0.00157	0.00143	0.00123	0.00209	0.000746598	0.0024	0.00215	0.00037988
695.3	0.000381024	0.000578827	0.000551416	0.000740515	0.000481777	0.000486425	0.000420379	0.000725466	9.92012e-05	0.00067497	0.000215961	0.01394		349.4	0.00814	0.00415	0.00927	0.000746709	0.00158	0.00143	0.00124	0.0021	0.0007444	0.00242	0.00216	0.00037549
695.25	0.000399701	0.00058968	0.000547639	0.000756271	0.000474249	0.000493088	0.000416337	0.000718579	9.92012e-05	0.000689969	0.000212034	0.01392		349.5	0.00813	0.00413	0.00919	0.000736399	0.00158	0.00143	0.00125	0.00211	0.000742429	0.00244	0.00216	0.000371379
695.2	0.000418379	0.000600533	0.000543862	0.000774652	0.000462958	0.000499752	0.000412294	0.000713987	9.52332e-05	0.000704968	0.000208108	0.01391		349.6	0.0081	0.00412	0.00912	0.000725509	0.00158	0.00142	0.00126	0.00212	0.000740344	0.00246	0.00217	0.000367096
695.15	0.000433321	0.000611386	0.000536308	0.000790408	0.00045543	0.000506415	0.000408252	0.000709396	9.52332e-05	0.000719968	0.000204181	0.01389		349.7	0.00808	0.00411	0.00904	0.00071429	0.00158	0.00142	0.00127	0.00213	0.000738299	0.00248	0.00218	0.000362759
695.1	0.000451999	0.000622239	0.000532532	0.00080879	0.000444138	0.000509747	0.00040421	0.000702508	9.12651e-05	0.000734967	0.000204181	0.01388		349.8	0.00806	0.0041	0.00898	0.000704007	0.00159	0.00142	0.00128	0.00214	0.00073674	0.0025	0.00218	0.000358859
695.05	0.000448263	0.000625857	0.000536308	0.000811415	0.000447902	0.000513079	0.000412294	0.000700213	9.92012e-05	0.000739967	0.000208108	0.01386		349.9	0.00805	0.00408	0.00892	0.000693149	0.00159	0.00142	0.0013	0.00215	0.000735018	0.00253	0.00219	0.000354785
695	0.000437056	0.000633092	0.000540085	0.000811415	0.00045543	0.000513079	0.000424421	0.000700213	0.000107137	0.000739967	0.000215961	0.01384		350	0.00804	0.00407	0.00887	0.000682767	0.00159	0.00142	0.00131	0.00217	0.000733241	0.00255	0.0022	0.000350836
694.95	0.00042585	0.00063671	0.000547639	0.00080879	0.000462958	0.000513079	0.000436547	0.000700213	0.000115073	0.000739967	0.000223814	0.01382		350.1	0.00802	0.00406	0.00881	0.000673012	0.0016	0.00142	0.00132	0.00217	0.000731195	0.00257	0.00221	0.000346998
694.9	0.000414643	0.000640328	0.000555193	0.00080879	0.000470486	0.00051641	0.000448673	0.000700213	0.00012301	0.000739967	0.000231667	0.01381		350.2	0.00801	0.00405	0.00876	0.00066363	0.0016	0.00142	0.00133	0.00218	0.000728971	0.00259	0.00222	0.000343209
694.85	0.000403437	0.000643945	0.000562746	0.000806164	0.000478013	0.00051641	0.0004608	0.000700213	0.000130946	0.000734967	0.00023952	0.01379		350.3	0.008	0.00404	0.00872	0.000654442	0.0016	0.00143	0.00135	0.0022	0.000726726	0.00261	0.00223	0.000339458
694.8	0.00039223	0.000647563	0.000566523	0.000806164	0.000485541	0.00051641	0.000472926	0.000697917	0.000138882	0.000734967	0.000247373	0.01377		350.4	0.00799	0.00403	0.00868	0.000646274	0.00161	0.00143	0.00136	0.00221	0.000724433	0.00264	0.00224	0.000336092
694.75	0.000381024	0.000654798	0.000574077	0.000803538	0.000493069	0.00051641	0.000485052	0.000697917	0.000146818	0.000734967	0.000255226	0.01375		350.5	0.00798	0.00402	0.00864	0.000637841	0.00162	0.00143	0.00137	0.00222	0.000721766	0.00266	0.00225	0.000332599
694.7	0.000369817	0.000658416	0.00058163	0.000803538	0.000500597	0.00051641	0.000497179	0.000697917	0.000154754	0.000734967	0.000263079	0.01374		350.6	0.00797	0.00401	0.0086	0.00062929	0.00162	0.00143	0.00139	0.00223	0.00071856	0.00268	0.00226	0.00032899
694.65	0.00035861	0.000662034	0.000589184	0.000800912	0.000508124	0.00051641	0.000509305	0.000697917	0.00016269	0.000734967	0.000270932	0.01372		350.7	0.00796	0.004	0.00856	0.000621171	0.00163	0.00144	0.0014	0.00224	0.000715136	0.0027	0.00227	0.000325483
694.6	0.000351139	0.000665651	0.000596738	0.000800912	0.000515652	0.000519742	0.000521431	0.000697917	0.000170626	0.000734967	0.000278786	0.0137		350.8	0.00795	0.00399	0.00853	0.000613701	0.00163	0.00144	0.00142	0.00225	0.000711765	0.00272	0.00228	0.000322182
694.55	0.000339933	0.000669269	0.000600514	0.000798286	0.00052318	0.000519742	0.000533558	0.000695621	0.000178562	0.000734967	0.000286639	0.01368		350.9	0.00794	0.00398	0.0085	0.000605802	0.00164	0.00145	0.00143	0.00226	0.000707828	0.00274	0.00229	0.000318586
694.5	0.000328726	0.000672887	0.000608068	0.000798286	0.000530708	0.000519742	0.000545684	0.000695621	0.000186498	0.000734967	0.000294492	0.01366		351	0.00793	0.00398	0.00847	0.000597949	0.00165	0.00145	0.00145	0.00228	0.00070369	0.00277	0.0023	0.000314836
694.45	0.00031752	0.000680122	0.000615622	0.00079566	0.000538235	0.000519742	0.00055781	0.000695621	0.000198402	0.000734967	0.000302345	0.01365		351.1	0.00792	0.00397	0.00845	0.000590364	0.00166	0.00145	0.00146	0.00229	0.000699565	0.00278	0.00231	0.000311091
694.4	0.000306313	0.00068374	0.000623175	0.00079566	0.000545763	0.000519742	0.000569936	0.000695621	0.000206339	0.000734967	0.000310198	0.01363		351.2	0.00791	0.00396	0.00842	0.000582798	0.00167	0.00146	0.00148	0.0023	0.000695422	0.0028	0.00231	0.000307211
694.35	0.000295106	0.000687357	0.000626952	0.000793034	0.000553291	0.000519742	0.000582063	0.000695621	0.000214275	0.000734967	0.000318051	0.01361		351.3	0.0079	0.00395	0.0084	0.000575292	0.00167	0.00146	0.0015	0.00231	0.000691307	0.00282	0.00232	0.000303143
694.3	0.0002839	0.000690975	0.000634506	0.000790408	0.000560819	0.000519742	0.000594189	0.000693325	0.000222211	0.000734967	0.000325904	0.0136		351.4	0.00789	0.00395	0.00838	0.000568583	0.00168	0.00147	0.00151	0.00233	0.000687499	0.00284	0.00233	0.000299185
694.25	0.000272693	0.000694593	0.000642059	0.000790408	0.000568346	0.000523074	0.000606315	0.000693325	0.000230147	0.000734967	0.000333757	0.01358		351.5	0.00788	0.00394	0.00837	0.000561573	0.00169	0.00147	0.00153	0.00234	0.000683579	0.00286	0.00234	0.000294775
694.2	0.000261487	0.000701828	0.000649613	0.000787782	0.000575874	0.000523074	0.000618442	0.000693325	0.000238083	0.000734967	0.000341611	0.01356		351.6	0.00787	0.00394	0.00835	0.000554728	0.00171	0.00148	0.00155	0.00235	0.000679971	0.00288	0.00235	0.000290211
694.15	0.00025028	0.000705446	0.000657167	0.000787782	0.000583402	0.000523074	0.000630568	0.000693325	0.000246019	0.000734967	0.000345537	0.01355		351.7	0.00785	0.00393	0.00834	0.00054833	0.00172	0.00148	0.00156	0.00237	0.000676788	0.00289	0.00236	0.000285693
694.1	0.000239074	0.000709063	0.000660944	0.000785156	0.00059093	0.000523074	0.000642694	0.000693325	0.000253955	0.000734967	0.00035339	0.01352		351.8	0.00784	0.00392	0.00833	0.000542318	0.00173	0.00148	0.00158	0.00238	0.000673968	0.00291	0.00237	0.000281195
694.05	0.000227867	0.000712681	0.000668497	0.000785156	0.000598458	0.000523074	0.000654821	0.000691029	0.000261891	0.000729967	0.000361243	0.01351		351.9	0.00783	0.00392	0.00832	0.000536406	0.00174	0.00149	0.0016	0.0024	0.00067145	0.00293	0.00238	0.000276427
694	0.00021666	0.000716299	0.000676051	0.00078253	0.000605985	0.000523074	0.000666947	0.000691029	0.000269827	0.000729967	0.000369096	0.01349		352	0.00781	0.00391	0.00831	0.000531168	0.00175	0.00149	0.00161	0.00241	0.000669522	0.00294	0.00239	0.000271665
693.95	0.000205454	0.000723534	0.000683604	0.00078253	0.000613513	0.000523074	0.000679073	0.000691029	0.000277763	0.000729967	0.00037695	0.01347		352.1	0.0078	0.0039	0.0083	0.000526596	0.00176	0.0015	0.00163	0.00243	0.000667939	0.00296	0.0024	0.000267234
693.9	0.000197983	0.000727152	0.000687381	0.000779904	0.000621041	0.000526405	0.0006912	0.000691029	0.0002857	0.000729967	0.000384803	0.01346		352.2	0.00779	0.0039	0.0083	0.000522225	0.00177	0.0015	0.00164	0.00244	0.00066638	0.00297	0.00241	0.000262718
693.85	0.000186776	0.000730769	0.000694935	0.000779904	0.000628569	0.000526405	0.000703326	0.000691029	0.000293636	0.000729967	0.000392656	0.01344		352.3	0.00778	0.00389	0.00829	0.000518215	0.00178	0.00151	0.00166	0.00246	0.000664865	0.00299	0.00242	0.000258181
693.8	0.000190512	0.000730769	0.000694935	0.000787782	0.000632333	0.000519742	0.000699284	0.000691029	0.000293636	0.000749966	0.000400509	0.01341		352.4	0.00778	0.00388	0.00829	0.000514962	0.00179	0.00152	0.00168	0.00247	0.0006636	0.00301	0.00243	0.000253986
693.75	0.000197983	0.000734387	0.000694935	0.000798286	0.000636096	0.000513079	0.0006912	0.000691029	0.000293636	0.000769965	0.000404435	0.01338		352.5	0.00777	0.00388	0.00829	0.000511983	0.0018	0.00153	0.0017	0.00249	0.000662442	0.00302	0.00244	0.000249576
693.7	0.000205454	0.000734387	0.000694935	0.00080879	0.00063986	0.000506415	0.000683115	0.000693325	0.000293636	0.000784965	0.000408362	0.01334		352.6	0.00777	0.00387	0.00829	0.000509679	0.00182	0.00153	0.00171	0.0025	0.000661413	0.00304	0.00244	0.000245248
693.65	0.000212925	0.000734387	0.000694935	0.000816667	0.000643624	0.000499752	0.000679073	0.000693325	0.000289668	0.000804964	0.000416215	0.01331		352.7	0.00777	0.00386	0.0083	0.000508171	0.00183	0.00154	0.00173	0.00252	0.000660511	0.00306	0.00245	0.000241218
693.6	0.000220396	0.000738005	0.000694935	0.000827171	0.000647388	0.00049642	0.000670989	0.000695621	0.000289668	0.000824963	0.000420142	0.01328		352.8	0.00777	0.00386	0.00831	0.000507408	0.00184	0.00155	0.00175	0.00253	0.000659745	0.00308	0.00246	0.000237349
693.55	0.000227867	0.000738005	0.000691158	0.000837675	0.000651152	0.000489757	0.000662905	0.000695621	0.0002857	0.000844962	0.000424068	0.01325		352.9	0.00777	0.00385	0.00832	0.000507528	0.00185	0.00156	0.00177	0.00255	0.000659158	0.0031	0.00246	0.000233438
693.5	0.000235338	0.000738005	0.000691158	0.000848179	0.000654916	0.000483093	0.000654821	0.000697917	0.0002857	0.000864961	0.000427995	0.01322		353	0.00778	0.00384	0.00833	0.000508753	0.00186	0.00157	0.00178	0.00256	0.000658682	0.00313	0.00247	0.000229666
693.45	0.000242809	0.000741622	0.000691158	0.000856056	0.00065868	0.00047643	0.000650779	0.000697917	0.0002857	0.00088496	0.000435848	0.01318		353.1	0.00779	0.00384	0.00835	0.000510834	0.00187	0.00158	0.0018	0.00258	0.000658319	0.00315	0.00248	0.000226264
693.4	0.00025028	0.000741622	0.000691158	0.00086656	0.000662444	0.000469767	0.000642694	0.000697917	0.000281731	0.000904959	0.000439774	0.01315		353.2	0.00779	0.00383	0.00836	0.000513813	0.00188	0.00159	0.00182	0.00259	0.000658044	0.00317	0.00248	0.000222836
693.35	0.000257751	0.000741622	0.000691158	0.000877064	0.000666207	0.000463103	0.00063461	0.000700213	0.000281731	0.000924958	0.000443701	0.01312		353.3	0.0078	0.00382	0.00838	0.000517701	0.00189	0.0016	0.00184	0.00261	0.000658023	0.00319	0.00248	0.000219569
693.3	0.000265222	0.000741622	0.000687381	0.000887568	0.000669971	0.00045644	0.000626526	0.000700213	0.000281731	0.000944957	0.000447628	0.01309		353.4	0.0078	0.00382	0.00839	0.00052226	0.0019	0.00161	0.00185	0.00262	0.000658331	0.00322	0.00249	0.000216608
693.25	0.000272693	0.00074524	0.000687381	0.000895446	0.000673735	0.000449777	0.000618442	0.000702508	0.000277763	0.000964957	0.000455481	0.01306		353.5	0.00781	0.00381	0.00841	0.000527818	0.00191	0.00162	0.00187	0.00264	0.000658859	0.00324	0.00249	0.000213594
693.2	0.000280164	0.00074524	0.000687381	0.000905949	0.000677499	0.000443113	0.0006144	0.000702508	0.000277763	0.000979956	0.000459407	0.01303		353.6	0.00782	0.0038	0.00842	0.000533895	0.00193	0.00163	0.00189	0.00265	0.000659465	0.00327	0.0025	0.000210726
693.15	0.000287635	0.00074524	0.000687381	0.000916453	0.000681263	0.00043645	0.000606315	0.000704804	0.000273795	0.000999955	0.000463334	0.01299		353.7	0.00782	0.0038	0.00844	0.000539814	0.00194	0.00164	0.00191	0.00267	0.000660002	0.00329	0.0025	0.000208081
693.1	0.000295106	0.000748858	0.000687381	0.000926957	0.000685027	0.000433118	0.000598231	0.000704804	0.000273795	0.00102	0.000471187	0.01296		353.8	0.00783	0.00379	0.00845	0.000545993	0.00195	0.00165	0.00192	0.00268	0.000660587	0.00331	0.0025	0.000205486
693.05	0.000302578	0.000748858	0.000687381	0.000934835	0.000688791	0.000426455	0.000590147	0.0007071	0.000273795	0.00104	0.000475113	0.01293		353.9	0.00783	0.00378	0.00847	0.000552755	0.00196	0.00166	0.00194	0.0027	0.000661279	0.00333	0.0025	0.00020284
693	0.000310049	0.000748858	0.000683604	0.000945338	0.000692555	0.000419792	0.000582063	0.0007071	0.000269827	0.00106	0.00047904	0.0129		354	0.00783	0.00377	0.00848	0.000559729	0.00197	0.00167	0.00196	0.00271	0.000661909	0.00335	0.0025	0.000200215
692.95	0.00031752	0.000752475	0.000683604	0.000955842	0.000696319	0.000413128	0.000578021	0.0007071	0.000269827	0.00108	0.000482967	0.01286		354.1	0.00784	0.00377	0.0085	0.000566172	0.00198	0.00168	0.00197	0.00273	0.000662499	0.00337	0.00251	0.000197813
692.9	0.000324991	0.000752475	0.000683604	0.000966346	0.000700082	0.000406465	0.000569936	0.000709396	0.000269827	0.0011	0.00049082	0.01284		354.2	0.00784	0.00376	0.00852	0.000573051	0.00199	0.00169	0.00199	0.00274	0.00066318	0.00338	0.00251	0.000195314
692.85	0.000332462	0.000752475	0.000683604	0.000974224	0.000703846	0.000399801	0.000561852	0.000709396	0.000265859	0.00112	0.000494746	0.0128		354.3	0.00783	0.00375	0.00854	0.00057989	0.002	0.0017	0.002	0.00275	0.000663786	0.0034	0.00251	0.000192818
692.8	0.000339933	0.000756093	0.000683604	0.000984728	0.00070761	0.000393138	0.000553768	0.000711691	0.000265859	0.00114	0.000498673	0.01277		354.4	0.00783	0.00374	0.00856	0.000586763	0.00201	0.0017	0.00202	0.00277	0.000664361	0.00341	0.00251	0.000190335
692.75	0.000347404	0.000756093	0.000679828	0.000995231	0.000711374	0.000386475	0.000545684	0.000711691	0.000261891	0.00116	0.000506526	0.01274		354.5	0.00782	0.00373	0.00858	0.000594679	0.00202	0.00171	0.00203	0.00278	0.000665267	0.00343	0.00252	0.000187728
692.7	0.000354875	0.000756093	0.000679828	0.001	0.000715138	0.000379811	0.000541642	0.000713987	0.000261891	0.00118	0.000510452	0.01271		354.6	0.00782	0.00372	0.00861	0.000603194	0.00203	0.00172	0.00204	0.0028	0.00066634	0.00344	0.00252	0.00018511
692.65	0.000362346	0.000756093	0.000679828	0.00101	0.000718902	0.000373148	0.000533558	0.000713987	0.000261891	0.00119	0.000514379	0.01267		354.7	0.00781	0.00371	0.00863	0.000611685	0.00204	0.00172	0.00206	0.00281	0.000667406	0.00346	0.00252	0.000182652
692.6	0.000369817	0.000759711	0.000679828	0.00102	0.000718902	0.000366485	0.000525473	0.000713987	0.000261891	0.00121	0.000518306	0.01264		354.8	0.0078	0.0037	0.00865	0.00062073	0.00205	0.00173	0.00207	0.00282	0.00066828	0.00347	0.00252	0.000180078
692.55	0.000377288	0.000770564	0.000668497	0.00102	0.000715138	0.000353158	0.000533558	0.000709396	0.000277763	0.00122	0.000510452	0.01265		354.9	0.00779	0.00369	0.00867	0.000630715	0.00206	0.00174	0.00208	0.00283	0.000669103	0.00348	0.00253	0.000177393
692.5	0.000384759	0.000781417	0.000657167	0.00102	0.000711374	0.0003365	0.000541642	0.000704804	0.000293636	0.00123	0.000498673	0.01266		355	0.00778	0.00368	0.00869	0.000641568	0.00207	0.00174	0.00209	0.00285	0.000670255	0.00349	0.00253	0.000174838
692.45	0.00039223	0.000795887	0.000645836	0.00102	0.00070761	0.000323173	0.000545684	0.000700213	0.000309508	0.00124	0.00049082	0.01267		355.1	0.00778	0.00367	0.00871	0.000652228	0.00208	0.00175	0.00211	0.00286	0.000671485	0.00351	0.00253	0.000172514
692.4	0.000399701	0.00080674	0.000634506	0.00101	0.000703846	0.000306514	0.000553768	0.000695621	0.00032538	0.00125	0.00047904	0.01267		355.2	0.00778	0.00366	0.00873	0.000664262	0.00209	0.00176	0.00212	0.00287	0.000672933	0.00352	0.00254	0.000170109
692.35	0.000407172	0.000817593	0.000623175	0.00101	0.000700082	0.000293188	0.000561852	0.000691029	0.000341252	0.00126	0.000471187	0.01268		355.3	0.00778	0.00364	0.00874	0.000676201	0.0021	0.00176	0.00213	0.00289	0.000674248	0.00353	0.00254	0.000167788
692.3	0.000414643	0.000828446	0.000611845	0.00101	0.000696319	0.000276529	0.000569936	0.000686438	0.000361092	0.00126	0.000463334	0.01269		355.4	0.00777	0.00363	0.00875	0.000688464	0.00211	0.00177	0.00214	0.0029	0.000675703	0.00354	0.00254	0.000165556
692.25	0.000422114	0.000842917	0.000600514	0.00101	0.000692555	0.000263203	0.000573979	0.000681846	0.000376965	0.00127	0.000451554	0.01269		355.5	0.00778	0.00362	0.00876	0.000702205	0.00213	0.00178	0.00216	0.00291	0.000677805	0.00355	0.00254	0.000163388
692.2	0.000433321	0.00085377	0.000589184	0.001	0.000688791	0.000246544	0.000582063	0.000677255	0.000392837	0.00128	0.000443701	0.0127		355.6	0.00779	0.00361	0.00877	0.000716342	0.00215	0.00179	0.00217	0.00292	0.000680129	0.00356	0.00255	0.000161367
692.15	0.000440792	0.000864623	0.000577853	0.001	0.000685027	0.000233218	0.000590147	0.000670367	0.000408709	0.00129	0.000431921	0.01271		355.7	0.0078	0.0036	0.00878	0.000729838	0.00216	0.00179	0.00219	0.00293	0.000682432	0.00357	0.00255	0.000159619
692.1	0.000448263	0.000879094	0.000566523	0.000997857	0.000681263	0.000216559	0.000598231	0.000665776	0.000424581	0.0013	0.000424068	0.01272		355.8	0.0078	0.00358	0.00878	0.000743825	0.00218	0.0018	0.0022	0.00294	0.000684766	0.00358	0.00255	0.000157905
692.05	0.000455734	0.000889947	0.000555193	0.000995231	0.000677499	0.000203232	0.000602273	0.000661184	0.000440453	0.00131	0.000412289	0.01272		355.9	0.0078	0.00357	0.00878	0.000758556	0.0022	0.00181	0.00222	0.00295	0.000687513	0.00359	0.00256	0.000156362
692	0.000463205	0.0009008	0.000543862	0.000992605	0.000673735	0.000186574	0.000610357	0.000656593	0.000456326	0.00131	0.000404435	0.01273		356	0.00781	0.00356	0.00879	0.000773646	0.00222	0.00182	0.00223	0.00296	0.000690862	0.0036	0.00256	0.000155138
691.95	0.000470676	0.000911653	0.000532532	0.000989979	0.000669971	0.000173247	0.000618442	0.000652001	0.000476166	0.00132	0.000392656	0.01273		356.1	0.00782	0.00355	0.00879	0.000787956	0.00223	0.00183	0.00225	0.00297	0.000694266	0.00361	0.00256	0.000154187
691.9	0.000478147	0.000926124	0.000521201	0.000987353	0.000666207	0.000156589	0.000626526	0.00064741	0.000492038	0.00133	0.000384803	0.01274		356.2	0.00783	0.00354	0.00879	0.000803539	0.00225	0.00184	0.00226	0.00298	0.000698029	0.00362	0.00257	0.000153307
691.85	0.000485618	0.000936977	0.000509871	0.000984728	0.000662444	0.000139931	0.000630568	0.000642818	0.00050791	0.00134	0.00037695	0.01275		356.3	0.00783	0.00353	0.00878	0.000818367	0.00227	0.00185	0.00228	0.00299	0.000701289	0.00362	0.00257	0.000152452
691.8	0.000493089	0.00094783	0.00049854	0.000982102	0.00065868	0.000126604	0.000638652	0.000638227	0.000523783	0.00135	0.00036517	0.01276		356.4	0.00783	0.00352	0.00877	0.000833913	0.00229	0.00186	0.00229	0.003	0.000704599	0.00363	0.00258	0.00015164
691.75	0.00050056	0.000958683	0.00048721	0.000979476	0.000654916	0.000109945	0.000646736	0.000633635	0.000539655	0.00136	0.000357317	0.01276		356.5	0.00783	0.00351	0.00877	0.000851271	0.00231	0.00187	0.00231	0.00301	0.000708283	0.00363	0.00258	0.000150888
691.7	0.000511767	0.000973153	0.000475879	0.00097685	0.000651152	9.66187e-05	0.000650779	0.000629043	0.000555527	0.00136	0.000345537	0.01277		356.6	0.00784	0.0035	0.00876	0.000869281	0.00233	0.00188	0.00233	0.00302	0.000711768	0.00364	0.00259	0.000150164
691.65	0.000519238	0.000984006	0.000464549	0.000974224	0.000647388	7.99603e-05	0.000658863	0.000622156	0.000575367	0.00137	0.000337684	0.01278		356.7	0.00784	0.00349	0.00874	0.000886595	0.00235	0.00189	0.00234	0.00303	0.000714708	0.00364	0.00259	0.000149468
691.6	0.000526709	0.000994859	0.000453218	0.000971598	0.00063986	6.66336e-05	0.000666947	0.000617565	0.000591239	0.00138	0.000325904	0.01278		356.8	0.00784	0.00347	0.00873	0.000904832	0.00237	0.0019	0.00236	0.00304	0.000717279	0.00365	0.00259	0.000148682
691.55	0.00053418	0.00101	0.000441888	0.000968972	0.000636096	4.99752e-05	0.000675031	0.000612973	0.000607112	0.00139	0.000318051	0.01279		356.9	0.00784	0.00346	0.00871	0.000924213	0.00239	0.00191	0.00237	0.00305	0.000719835	0.00365	0.0026	0.000147865
691.5	0.000541651	0.00102	0.000430557	0.000966346	0.000632333	3.66485e-05	0.000679073	0.000608381	0.000622984	0.0014	0.000310198	0.0128		357	0.00785	0.00345	0.00869	0.000944168	0.0024	0.00191	0.00239	0.00306	0.000722388	0.00365	0.0026	0.000147048
691.45	0.000549122	0.00103	0.000419227	0.00096372	0.000628569	1.99901e-05	0.000687157	0.00060379	0.000638856	0.00141	0.000298418	0.01281		357.1	0.00785	0.00344	0.00867	0.000963713	0.00242	0.00192	0.0024	0.00306	0.000724607	0.00365	0.0026	0.000146215
691.4	0.000556593	0.00104	0.00040412	0.000961094	0.000624805	6.66336e-06	0.000695242	0.000599198	0.000654728	0.00141	0.000290565	0.01281		357.2	0.00786	0.00343	0.00865	0.000986224	0.00244	0.00193	0.00242	0.00307	0.000726873	0.00366	0.0026	0.000145252
691.35	0.000564064	0.00105	0.000396566	0.000961094	0.000628569	0	0.000703326	0.000594607	0.0006706	0.00142	0.000282712	0.01281		357.3	0.00786	0.00342	0.00863	0.00101	0.00245	0.00193	0.00243	0.00308	0.000728694	0.00366	0.0026	0.00014428
691.3	0.000560329	0.00105	0.000400343	0.000968972	0.000651152	1.66584e-05	0.000707368	0.000596903	0.000678536	0.00143	0.000282712	0.01276		357.4	0.00786	0.00341	0.0086	0.00103	0.00247	0.00193	0.00244	0.00309	0.000730751	0.00366	0.0026	0.000143359
691.25	0.000560329	0.00105	0.00040412	0.000974224	0.000669971	3.66485e-05	0.000715452	0.000596903	0.000682504	0.00143	0.000286639	0.01272		357.5	0.00787	0.0034	0.00857	0.00105	0.00248	0.00194	0.00246	0.0031	0.000733203	0.00366	0.0026	0.000142553
691.2	0.000560329	0.00105	0.000407897	0.000982102	0.000692555	5.66385e-05	0.000719494	0.000599198	0.000690441	0.00144	0.000286639	0.01267		357.6	0.00789	0.00339	0.00855	0.00108	0.0025	0.00194	0.00247	0.0031	0.000735775	0.00366	0.0026	0.000141919
691.15	0.000560329	0.00105	0.000411673	0.000987353	0.000715138	7.66286e-05	0.000727578	0.000601494	0.000698377	0.00144	0.000286639	0.01262		357.7	0.0079	0.00338	0.00852	0.0011	0.00251	0.00195	0.00249	0.00311	0.000738472	0.00367	0.0026	0.000141547
691.1	0.000556593	0.00105	0.00041545	0.000995231	0.000737721	9.66187e-05	0.000735663	0.000601494	0.000702345	0.00145	0.000286639	0.01258		357.8	0.00791	0.00337	0.00849	0.00113	0.00253	0.00195	0.0025	0.00312	0.000741637	0.00367	0.0026	0.00014135
691.05	0.000556593	0.00104	0.000419227	0.001	0.000760305	0.000116609	0.000739705	0.00060379	0.000710281	0.00145	0.000290565	0.01252		357.9	0.00792	0.00336	0.00845	0.00115	0.00254	0.00195	0.00252	0.00312	0.000744834	0.00368	0.0026	0.00014127
691	0.000556593	0.00104	0.000423004	0.00101	0.000782888	0.000133267	0.000747789	0.00060379	0.000714249	0.00146	0.000290565	0.01248		358	0.00793	0.00335	0.00841	0.00117	0.00255	0.00195	0.00253	0.00313	0.000748369	0.00368	0.0026	0.000141341
690.95	0.000552858	0.00104	0.000426781	0.00101	0.000801707	0.000153257	0.000755873	0.000606086	0.000722185	0.00146	0.000290565	0.01243		358.1	0.00795	0.00334	0.00837	0.0012	0.00256	0.00196	0.00254	0.00313	0.000752875	0.00369	0.00259	0.000141679
690.9	0.000552858	0.00104	0.000430557	0.00102	0.000824291	0.000173247	0.000759915	0.000606086	0.000730121	0.00147	0.000294492	0.01239		358.2	0.00797	0.00333	0.00833	0.00123	0.00257	0.00196	0.00256	0.00314	0.000757839	0.0037	0.00259	0.000142278
690.85	0.000552858	0.00104	0.000434334	0.00103	0.000846874	0.000193237	0.000767999	0.000608381	0.000734089	0.00147	0.000294492	0.01234		358.3	0.00799	0.00332	0.0083	0.00125	0.00258	0.00196	0.00257	0.00314	0.000762919	0.00371	0.00259	0.000143076
690.8	0.000552858	0.00104	0.000434334	0.00103	0.000869457	0.000213227	0.000772042	0.000608381	0.000742025	0.00148	0.000294492	0.01229		358.4	0.008	0.00331	0.00825	0.00127	0.00259	0.00196	0.00259	0.00314	0.000768234	0.00371	0.00259	0.000144059
690.75	0.000549122	0.00103	0.000438111	0.00104	0.000892041	0.000233218	0.000780126	0.000610677	0.000749961	0.00148	0.000298418	0.01225		358.5	0.00802	0.0033	0.00821	0.0013	0.0026	0.00197	0.0026	0.00314	0.000773993	0.00372	0.00259	0.000145313
690.7	0.000549122	0.00103	0.000441888	0.00105	0.000914624	0.000253208	0.00078821	0.000612973	0.000753929	0.00149	0.000298418	0.0122		358.6	0.00804	0.00329	0.00816	0.00133	0.00261	0.00197	0.00262	0.00314	0.000780144	0.00373	0.0026	0.000146832
690.65	0.000549122	0.00103	0.000445665	0.00106	0.000933443	0.000269866	0.000792252	0.000612973	0.000761865	0.00149	0.000298418	0.01215		358.7	0.00806	0.00328	0.00811	0.00135	0.00262	0.00197	0.00263	0.00314	0.000786092	0.00374	0.0026	0.000148447
690.6	0.000545387	0.00103	0.000449442	0.00106	0.000956027	0.000289856	0.000800336	0.000615269	0.000769802	0.0015	0.000302345	0.01211		358.8	0.00808	0.00327	0.00806	0.00138	0.00262	0.00198	0.00265	0.00314	0.00079261	0.00374	0.0026	0.000150355
690.55	0.000545387	0.00103	0.000453218	0.00107	0.00097861	0.000309846	0.000804378	0.000615269	0.00077377	0.0015	0.000302345	0.01206		358.9	0.00809	0.00326	0.00801	0.0014	0.00263	0.00198	0.00266	0.00314	0.000798541	0.00375	0.00261	0.000152237
690.5	0.000545387	0.00103	0.000456995	0.00107	0.001	0.000329836	0.000812463	0.000617565	0.000781706	0.00151	0.000302345	0.01201		359	0.0081	0.00325	0.00796	0.00142	0.00264	0.00199	0.00267	0.00314	0.000804421	0.00375	0.00261	0.000154234
690.45	0.000545387	0.00103	0.000460772	0.00108	0.00102	0.000349826	0.000820547	0.000617565	0.000789642	0.00151	0.000302345	0.01197		359.1	0.00811	0.00324	0.0079	0.00145	0.00264	0.00199	0.00269	0.00314	0.00081057	0.00376	0.00261	0.000156467
690.4	0.000541651	0.00103	0.000464549	0.00109	0.00104	0.000369816	0.000824589	0.00061986	0.00079361	0.00152	0.000306271	0.01192		359.2	0.00813	0.00323	0.00785	0.00148	0.00265	0.002	0.0027	0.00313	0.000816427	0.00377	0.00262	0.000158809
690.35	0.000541651	0.00103	0.000468326	0.0011	0.00107	0.000389806	0.000832673	0.00061986	0.000801546	0.00152	0.000306271	0.01187		359.3	0.00814	0.00322	0.00779	0.0015	0.00265	0.002	0.00271	0.00313	0.000821489	0.00378	0.00262	0.000160996
690.3	0.000541651	0.00102	0.000472103	0.0011	0.00109	0.000406465	0.000836715	0.000622156	0.000809482	0.00153	0.000306271	0.01183		359.4	0.00815	0.00321	0.00773	0.00153	0.00265	0.002	0.00273	0.00313	0.000826073	0.00378	0.00263	0.000163256
690.25	0.000537916	0.00102	0.000475879	0.00111	0.00111	0.000426455	0.000844799	0.000622156	0.00081345	0.00153	0.000310198	0.01178		359.5	0.00815	0.00319	0.00767	0.00155	0.00266	0.00201	0.00274	0.00313	0.000830413	0.00379	0.00263	0.000165587
690.2	0.000537916	0.00102	0.000479656	0.00111	0.00113	0.000446445	0.000852884	0.000624452	0.000821386	0.00154	0.000310198	0.01173		359.6	0.00816	0.00318	0.00761	0.00158	0.00266	0.00201	0.00275	0.00313	0.000834527	0.0038	0.00263	0.00016788
690.15	0.000537916	0.00102	0.000479656	0.00112	0.00116	0.000466435	0.000856926	0.000626748	0.000829322	0.00154	0.000310198	0.01168		359.7	0.00816	0.00317	0.00755	0.0016	0.00267	0.00201	0.00276	0.00313	0.000838202	0.0038	0.00264	0.000169987
690.1	0.000537916	0.00103	0.000479656	0.00113	0.00117	0.000479762	0.00086501	0.000626748	0.000825354	0.00155	0.000318051	0.01165		359.8	0.00817	0.00316	0.00748	0.00163	0.00267	0.00201	0.00278	0.00313	0.000841907	0.00381	0.00264	0.000172134
690.05	0.000541651	0.00105	0.000472103	0.00114	0.00119	0.000479762	0.000873094	0.000629043	0.000817418	0.00156	0.000341611	0.01163		359.9	0.00816	0.00315	0.00741	0.00165	0.00267	0.00202	0.00279	0.00312	0.000844719	0.00382	0.00264	0.000173933
690	0.000549122	0.00108	0.000468326	0.00114	0.00121	0.000479762	0.000881178	0.000633635	0.000805514	0.00156	0.000361243	0.01162		360	0.00815	0.00314	0.00734	0.00167	0.00267	0.00202	0.0028	0.00312	0.000847576	0.00382	0.00264	0.000175719
689.95	0.000552858	0.0011	0.000460772	0.00115	0.00123	0.000483093	0.000889263	0.000635931	0.00079361	0.00157	0.000380876	0.0116		360.1	0.00814	0.00312	0.00727	0.0017	0.00268	0.00202	0.00281	0.00312	0.000850648	0.00383	0.00265	0.000177561
689.9	0.000556593	0.00113	0.000453218	0.00116	0.00125	0.000483093	0.000897347	0.000638227	0.000781706	0.00158	0.000400509	0.01158		360.2	0.00814	0.00311	0.0072	0.00172	0.00268	0.00202	0.00282	0.00313	0.000853574	0.00384	0.00265	0.000179328
689.85	0.000560329	0.00115	0.000445665	0.00117	0.00126	0.000483093	0.000905431	0.000640522	0.00077377	0.00158	0.000420142	0.01156		360.3	0.00813	0.0031	0.00713	0.00174	0.00268	0.00202	0.00283	0.00313	0.000856315	0.00385	0.00265	0.000180867
689.8	0.0005678	0.00118	0.000438111	0.00118	0.00128	0.000486425	0.000913515	0.000642818	0.000761865	0.00159	0.000443701	0.01154		360.4	0.00813	0.00309	0.00706	0.00177	0.00268	0.00203	0.00285	0.00313	0.000859336	0.00386	0.00265	0.000182427
689.75	0.000571535	0.0012	0.000430557	0.00118	0.0013	0.000486425	0.000921599	0.000645114	0.000749961	0.0016	0.000463334	0.01153		360.5	0.00811	0.00307	0.00698	0.00179	0.00268	0.00203	0.00286	0.00313	0.000862079	0.00386	0.00265	0.000183872
689.7	0.000575271	0.00122	0.000423004	0.00119	0.00132	0.000486425	0.000929684	0.000649705	0.000738057	0.0016	0.000482967	0.01151		360.6	0.00809	0.00306	0.0069	0.00181	0.00268	0.00203	0.00286	0.00313	0.000864831	0.00386	0.00265	0.000185223
689.65	0.000579006	0.00125	0.00041545	0.0012	0.00134	0.000489757	0.000937768	0.000652001	0.000726153	0.00161	0.000502599	0.01149		360.7	0.00808	0.00305	0.00682	0.00183	0.00268	0.00203	0.00287	0.00314	0.000867988	0.00387	0.00266	0.000186558
689.6	0.000582742	0.00127	0.000407897	0.00121	0.00136	0.000489757	0.000945852	0.000654297	0.000718217	0.00162	0.000526159	0.01148		360.8	0.00808	0.00303	0.00675	0.00185	0.00268	0.00203	0.00289	0.00314	0.000871526	0.00388	0.00266	0.000187937
689.55	0.000590213	0.0013	0.00040412	0.00122	0.00138	0.000489757	0.000953936	0.000656593	0.000706313	0.00163	0.000545792	0.01146		360.9	0.00807	0.00302	0.00667	0.00187	0.00268	0.00203	0.0029	0.00314	0.000874883	0.00388	0.00266	0.000189164
689.5	0.000593948	0.00132	0.000396566	0.00122	0.0014	0.000493088	0.00096202	0.000658889	0.000694409	0.00163	0.000565424	0.01144		361	0.00805	0.003	0.00659	0.00189	0.00268	0.00204	0.0029	0.00314	0.000877846	0.00389	0.00266	0.000190359
689.45	0.000597684	0.00135	0.000389012	0.00123	0.00142	0.000493088	0.000970105	0.000661184	0.000682504	0.00164	0.000585057	0.01142		361.1	0.00803	0.00299	0.00651	0.00191	0.00268	0.00204	0.00291	0.00315	0.000880765	0.00389	0.00266	0.000191636
689.4	0.000601419	0.00137	0.000381459	0.00124	0.00143	0.000493088	0.000978189	0.00066348	0.000674568	0.00165	0.00060469	0.0114		361.2	0.00803	0.00297	0.00643	0.00193	0.00268	0.00204	0.00292	0.00315	0.000883897	0.0039	0.00266	0.000193038
689.35	0.000608891	0.0014	0.000373905	0.00125	0.00145	0.00049642	0.000986273	0.000668072	0.000662664	0.00165	0.000628249	0.01139		361.3	0.00802	0.00296	0.00636	0.00195	0.00268	0.00204	0.00294	0.00316	0.000886641	0.00391	0.00266	0.000194397
689.3	0.000612626	0.00142	0.000366352	0.00126	0.00147	0.00049642	0.000994357	0.000670367	0.00065076	0.00166	0.000647882	0.01137		361.4	0.00801	0.00295	0.00629	0.00197	0.00268	0.00204	0.00295	0.00316	0.0008893	0.00391	0.00266	0.000195973
689.25	0.000616362	0.00144	0.000358798	0.00127	0.00149	0.00049642	0.001	0.000672663	0.000638856	0.00167	0.000667515	0.01135		361.5	0.00801	0.00293	0.00621	0.00199	0.00267	0.00205	0.00296	0.00316	0.000891395	0.00392	0.00266	0.000197659
689.2	0.000620097	0.00147	0.000351244	0.00127	0.00151	0.000499752	0.00101	0.000674959	0.000626952	0.00167	0.000687148	0.01133		361.6	0.008	0.00291	0.00614	0.00201	0.00267	0.00205	0.00298	0.00317	0.000892383	0.00393	0.00266	0.000199242
689.15	0.000627568	0.00149	0.000343691	0.00128	0.00152	0.000499752	0.00102	0.000677255	0.000619016	0.00168	0.00070678	0.01132		361.7	0.00798	0.0029	0.00607	0.00202	0.00266	0.00205	0.00299	0.00317	0.000892489	0.00393	0.00266	0.000200763
689.1	0.000631304	0.00152	0.000339914	0.00129	0.00154	0.000499752	0.00103	0.000679551	0.000607112	0.00169	0.00073034	0.0113		361.8	0.00798	0.00288	0.006	0.00204	0.00266	0.00205	0.00301	0.00317	0.000892558	0.00394	0.00266	0.0002026
689.05	0.000635039	0.00154	0.00033236	0.0013	0.00156	0.000503083	0.00103	0.000684142	0.000595207	0.0017	0.000749973	0.01128		361.9	0.00798	0.00287	0.00594	0.00206	0.00266	0.00206	0.00302	0.00318	0.000891747	0.00394	0.00266	0.000204414
689	0.000638775	0.00157	0.000324807	0.00131	0.00158	0.000503083	0.00104	0.000686438	0.000583303	0.0017	0.000769605	0.01127		362	0.00798	0.00285	0.00588	0.00208	0.00265	0.00206	0.00304	0.00318	0.000890116	0.00395	0.00266	0.000206379
688.95	0.000646246	0.00159	0.000317253	0.00131	0.0016	0.000503083	0.00105	0.000688734	0.000575367	0.00171	0.000789238	0.01124		362.1	0.00797	0.00283	0.00581	0.0021	0.00265	0.00206	0.00306	0.00318	0.000887294	0.00396	0.00265	0.000208287
688.9	0.000649981	0.00161	0.000309699	0.00132	0.00161	0.000506415	0.00106	0.000691029	0.000563463	0.00172	0.000808871	0.01123		362.2	0.00796	0.00281	0.00575	0.00212	0.00264	0.00206	0.00308	0.00319	0.000883759	0.00396	0.00265	0.000210037
688.85	0.000653717	0.00163	0.000309699	0.00133	0.00162	0.000499752	0.00106	0.000686438	0.000563463	0.00173	0.000808871	0.0112		362.3	0.00796	0.0028	0.00569	0.00213	0.00264	0.00207	0.0031	0.00319	0.000880515	0.00397	0.00265	0.000211707
688.8	0.000657452	0.00163	0.00032103	0.00134	0.00161	0.000489757	0.00106	0.000677255	0.000575367	0.00174	0.000785312	0.01118		362.4	0.00796	0.00278	0.00563	0.00215	0.00264	0.00207	0.00312	0.0032	0.000876406	0.00398	0.00264	0.000213364
688.75	0.000661188	0.00164	0.00033236	0.00135	0.0016	0.000479762	0.00105	0.000668072	0.000587271	0.00176	0.000765679	0.01115		362.5	0.00795	0.00276	0.00557	0.00217	0.00263	0.00207	0.00314	0.00321	0.000871828	0.00398	0.00264	0.000214879
688.7	0.000664923	0.00164	0.000339914	0.00136	0.00159	0.000469767	0.00105	0.000658889	0.000599175	0.00177	0.000746046	0.01112		362.6	0.00794	0.00275	0.00551	0.00218	0.00262	0.00207	0.00316	0.00321	0.000866831	0.00399	0.00264	0.000216102
688.65	0.000668659	0.00165	0.000351244	0.00137	0.00158	0.000459772	0.00105	0.000649705	0.00061108	0.00178	0.000722487	0.01109		362.7	0.00793	0.00273	0.00544	0.00219	0.00262	0.00207	0.00318	0.00322	0.000861629	0.00399	0.00263	0.000217172
688.6	0.000672394	0.00165	0.000362575	0.00138	0.00157	0.000449777	0.00105	0.000640522	0.000626952	0.0018	0.000702854	0.01106		362.8	0.00792	0.00272	0.00538	0.00221	0.00261	0.00208	0.0032	0.00322	0.000856449	0.004	0.00263	0.000218265
688.55	0.000672394	0.00165	0.000370128	0.00139	0.00156	0.000443113	0.00104	0.000631339	0.000638856	0.00181	0.000679294	0.01103		362.9	0.00791	0.0027	0.00532	0.00222	0.00261	0.00208	0.00322	0.00323	0.000851547	0.00401	0.00263	0.000219158
688.5	0.00067613	0.00166	0.000381459	0.0014	0.00155	0.000433118	0.00104	0.000622156	0.00065076	0.00182	0.000659662	0.011		363	0.0079	0.00269	0.00525	0.00223	0.0026	0.00208	0.00324	0.00324	0.000846362	0.00402	0.00263	0.000220021
688.45	0.000679866	0.00166	0.000392789	0.00141	0.00154	0.000423123	0.00103	0.000612973	0.000662664	0.00184	0.000640029	0.01097		363.1	0.00789	0.00267	0.00518	0.00224	0.0026	0.00208	0.00326	0.00324	0.000841024	0.00402	0.00263	0.000220776
688.4	0.000683601	0.00167	0.000400343	0.00142	0.00154	0.000413128	0.00103	0.00060379	0.000674568	0.00185	0.00061647	0.01095		363.2	0.00787	0.00266	0.00511	0.00225	0.00259	0.00208	0.00328	0.00325	0.000836069	0.00403	0.00262	0.000221463
688.35	0.000687337	0.00167	0.000411673	0.00143	0.00152	0.000403133	0.00103	0.000594607	0.000686473	0.00187	0.000596837	0.01092		363.3	0.00786	0.00265	0.00504	0.00226	0.00258	0.00207	0.0033	0.00325	0.00083177	0.00404	0.00262	0.000222151
688.3	0.000691072	0.00168	0.000419227	0.00144	0.00152	0.000393138	0.00103	0.000585424	0.000698377	0.00188	0.000573277	0.01088		363.4	0.00784	0.00264	0.00497	0.00228	0.00258	0.00207	0.00332	0.00326	0.000827448	0.00405	0.00262	0.00022287
688.25	0.000694808	0.00168	0.000430557	0.00145	0.00151	0.000383143	0.00102	0.000576241	0.000710281	0.00189	0.000553645	0.01085		363.5	0.00783	0.00262	0.0049	0.00229	0.00257	0.00207	0.00334	0.00326	0.000823597	0.00406	0.00262	0.000223624
688.2	0.000698543	0.00169	0.000441888	0.00147	0.0015	0.000373148	0.00102	0.000567057	0.000722185	0.00191	0.000530085	0.01083		363.6	0.00781	0.00261	0.00483	0.0023	0.00256	0.00207	0.00335	0.00327	0.000820188	0.00407	0.00262	0.000224336
688.15	0.000702279	0.00169	0.000449442	0.00148	0.00149	0.000363153	0.00102	0.000555579	0.000734089	0.00192	0.000510452	0.0108		363.7	0.00779	0.0026	0.00475	0.00231	0.00256	0.00207	0.00337	0.00327	0.000817173	0.00408	0.00262	0.000225108
688.1	0.000706014	0.0017	0.000460772	0.00149	0.00148	0.000353158	0.00101	0.000546395	0.000745993	0.00193	0.00049082	0.01077		363.8	0.00778	0.00259	0.00468	0.00232	0.00255	0.00206	0.00338	0.00328	0.00081464	0.0041	0.00263	0.000226009
688.05	0.00070975	0.0017	0.000472103	0.0015	0.00147	0.000343163	0.00101	0.000537212	0.000757897	0.00195	0.00046726	0.01074		363.9	0.00776	0.00258	0.00461	0.00233	0.00254	0.00206	0.0034	0.00328	0.000812684	0.00411	0.00263	0.000226951
688	0.000713485	0.0017	0.000479656	0.00151	0.00146	0.000333168	0.00101	0.000528029	0.000769802	0.00196	0.000447628	0.01071		364	0.00775	0.00257	0.00454	0.00234	0.00253	0.00206	0.00342	0.00329	0.000811037	0.00413	0.00263	0.000228024
687.95	0.000717221	0.00171	0.000490987	0.00152	0.00145	0.000323173	0.00101	0.000518846	0.000785674	0.00198	0.000424068	0.01068		364.1	0.00773	0.00256	0.00447	0.00235	0.00252	0.00206	0.00344	0.00329	0.000809624	0.00414	0.00263	0.00022912
687.9	0.000720956	0.00171	0.000502317	0.00153	0.00144	0.000313178	0.001	0.000509663	0.000797578	0.00199	0.000404435	0.01065		364.2	0.00772	0.00255	0.0044	0.00236	0.00252	0.00205	0.00345	0.0033	0.000808311	0.00416	0.00264	0.000230154
687.85	0.000724692	0.00172	0.000509871	0.00154	0.00143	0.000303183	0.000998399	0.00050048	0.000809482	0.002	0.000380876	0.01062		364.3	0.0077	0.00253	0.00433	0.00237	0.00251	0.00205	0.00347	0.0033	0.000807034	0.00417	0.00264	0.000231154
687.8	0.000728427	0.00172	0.000521201	0.00155	0.00142	0.000293188	0.000994357	0.000491297	0.000821386	0.00202	0.000361243	0.0106		364.4	0.00768	0.00252	0.00426	0.00238	0.0025	0.00205	0.00349	0.00331	0.000805851	0.00419	0.00264	0.000232284
687.75	0.000728427	0.00173	0.000528755	0.00156	0.00141	0.000283193	0.000990315	0.000482114	0.00083329	0.00203	0.000341611	0.01057		364.5	0.00767	0.00251	0.00419	0.00239	0.00249	0.00205	0.00351	0.00332	0.000804631	0.00421	0.00265	0.000233417
687.7	0.000732163	0.00173	0.000540085	0.00157	0.0014	0.000273198	0.000990315	0.00047293	0.000845194	0.00205	0.000318051	0.01054		364.6	0.00765	0.0025	0.00413	0.0024	0.00248	0.00205	0.00353	0.00332	0.000803406	0.00423	0.00265	0.000234443
687.65	0.000735898	0.00174	0.000551416	0.00158	0.00139	0.000263203	0.000986273	0.000463747	0.000857099	0.00206	0.000298418	0.01051		364.7	0.00763	0.00249	0.00408	0.0024	0.00247	0.00205	0.00355	0.00333	0.000801907	0.00425	0.00265	0.000235416
687.6	0.000743369	0.00175	0.000551416	0.00159	0.0014	0.000263203	0.000994357	0.000459156	0.000853131	0.00206	0.000306271	0.01048		364.8	0.00761	0.00248	0.00402	0.00241	0.00247	0.00205	0.00357	0.00334	0.000800147	0.00427	0.00266	0.000236326
687.55	0.00075084	0.00176	0.000551416	0.0016	0.00142	0.000269866	0.00101	0.000459156	0.000845194	0.00206	0.000325904	0.01046		364.9	0.00759	0.00247	0.00397	0.00241	0.00246	0.00204	0.00359	0.00335	0.000798415	0.00429	0.00266	0.000237152
687.5	0.000758312	0.00177	0.000551416	0.0016	0.00143	0.000273198	0.00102	0.000459156	0.000837258	0.00206	0.000345537	0.01044		365	0.00757	0.00246	0.00391	0.00241	0.00245	0.00204	0.00361	0.00336	0.000796396	0.00432	0.00267	0.000237895
687.45	0.000765783	0.00179	0.000551416	0.00161	0.00145	0.000279861	0.00103	0.00045686	0.000829322	0.00205	0.00036517	0.01041		365.1	0.00755	0.00244	0.00386	0.00242	0.00244	0.00204	0.00363	0.00337	0.000794326	0.00434	0.00267	0.000238481
687.4	0.000773254	0.0018	0.000551416	0.00162	0.00146	0.000283193	0.00105	0.00045686	0.000821386	0.00205	0.000388729	0.01039		365.2	0.00752	0.00243	0.00382	0.00242	0.00243	0.00204	0.00365	0.00339	0.000792093	0.00437	0.00267	0.00023897
687.35	0.000780725	0.00181	0.000547639	0.00163	0.00147	0.000286524	0.00106	0.00045686	0.00081345	0.00205	0.000408362	0.01037		365.3	0.00749	0.00242	0.00377	0.00242	0.00242	0.00204	0.00367	0.0034	0.000789845	0.00439	0.00267	0.000239379
687.3	0.000791931	0.00183	0.000547639	0.00164	0.00149	0.000293188	0.00108	0.00045686	0.000805514	0.00205	0.000427995	0.01034		365.4	0.00746	0.00241	0.00373	0.00242	0.00241	0.00204	0.00369	0.00341	0.000787917	0.00442	0.00267	0.000239736
687.25	0.000799402	0.00184	0.000547639	0.00164	0.0015	0.000296519	0.00109	0.000454564	0.000797578	0.00204	0.000447628	0.01032		365.5	0.00743	0.0024	0.00368	0.00242	0.0024	0.00204	0.00371	0.00343	0.000786099	0.00444	0.00267	0.00024003
687.2	0.000806873	0.00185	0.000547639	0.00165	0.00152	0.000303183	0.0011	0.000454564	0.000785674	0.00204	0.000471187	0.0103		365.6	0.0074	0.00238	0.00364	0.00242	0.00239	0.00203	0.00372	0.00344	0.000784306	0.00447	0.00267	0.000240341
687.15	0.000814344	0.00187	0.000547639	0.00166	0.00153	0.000306514	0.00112	0.000454564	0.000777738	0.00204	0.00049082	0.01027		365.7	0.00736	0.00237	0.00359	0.00242	0.00238	0.00203	0.00374	0.00346	0.000782548	0.0045	0.00267	0.000240627
687.1	0.000821815	0.00188	0.000547639	0.00167	0.00154	0.000313178	0.00113	0.000452268	0.000769802	0.00204	0.000510452	0.01025		365.8	0.00732	0.00236	0.00355	0.00242	0.00237	0.00203	0.00375	0.00348	0.000780876	0.00452	0.00267	0.000240894
687.05	0.000829287	0.00189	0.000543862	0.00168	0.00156	0.000316509	0.00114	0.000452268	0.000761865	0.00203	0.000530085	0.01023		365.9	0.00728	0.00235	0.00351	0.00242	0.00236	0.00203	0.00377	0.00349	0.000779462	0.00455	0.00267	0.00024122
687	0.000836758	0.0019	0.000543862	0.00168	0.00157	0.000319841	0.00116	0.000452268	0.000753929	0.00203	0.000549718	0.01021		366	0.00724	0.00234	0.00346	0.00242	0.00235	0.00203	0.00378	0.00351	0.000778227	0.00458	0.00266	0.000241593
686.95	0.000844229	0.00192	0.000543862	0.00169	0.00159	0.000326505	0.00117	0.000449973	0.000745993	0.00203	0.000573277	0.01018		366.1	0.0072	0.00233	0.00341	0.00242	0.00234	0.00202	0.0038	0.00353	0.000777145	0.00461	0.00266	0.000241934
686.9	0.0008517	0.00193	0.000543862	0.0017	0.0016	0.000329836	0.00118	0.000449973	0.000738057	0.00203	0.00059291	0.01016		366.2	0.00716	0.00232	0.00337	0.00242	0.00233	0.00202	0.00381	0.00354	0.000776312	0.00464	0.00266	0.000242302
686.85	0.000859171	0.00194	0.000543862	0.0017	0.00161	0.0003365	0.0012	0.000449973	0.000730121	0.00202	0.000612543	0.01014		366.3	0.00712	0.00231	0.00332	0.00242	0.00232	0.00201	0.00382	0.00356	0.000775792	0.00466	0.00265	0.000242748
686.8	0.000866642	0.00196	0.000543862	0.00171	0.00163	0.000339831	0.00121	0.000447677	0.000718217	0.00202	0.000632176	0.01012		366.4	0.00707	0.0023	0.00328	0.00242	0.00231	0.00201	0.00384	0.00358	0.000775484	0.00469	0.00265	0.000243306
686.75	0.000874113	0.00197	0.000540085	0.00172	0.00164	0.000346495	0.00122	0.000447677	0.000710281	0.00202	0.000651809	0.01009		366.5	0.00703	0.00229	0.00323	0.00242	0.0023	0.00201	0.00385	0.0036	0.000775389	0.00472	0.00264	0.000243899
686.7	0.000885319	0.00198	0.000540085	0.00173	0.00166	0.000349826	0.00124	0.000447677	0.000702345	0.00202	0.000675368	0.01007		366.6	0.00699	0.00228	0.00319	0.00241	0.00229	0.002	0.00386	0.00361	0.000775368	0.00475	0.00264	0.000244486
686.65	0.00089279	0.00199	0.000540085	0.00174	0.00167	0.000353158	0.00125	0.000445381	0.000694409	0.00201	0.000695001	0.01004		366.7	0.00695	0.00227	0.00315	0.00241	0.00227	0.002	0.00387	0.00363	0.000775549	0.00478	0.00264	0.000245112
686.6	0.000900261	0.00201	0.000540085	0.00174	0.00169	0.000359821	0.00127	0.000445381	0.000686473	0.00201	0.000714633	0.01002		366.8	0.00691	0.00226	0.00311	0.00241	0.00226	0.00199	0.00389	0.00365	0.000776154	0.0048	0.00264	0.000245834
686.55	0.000907733	0.00202	0.000540085	0.00175	0.0017	0.000363153	0.00128	0.000445381	0.000678536	0.00201	0.000734266	0.01		366.9	0.00687	0.00225	0.00307	0.0024	0.00225	0.00199	0.0039	0.00366	0.00077703	0.00483	0.00263	0.000246477
686.5	0.000915204	0.00203	0.000540085	0.00176	0.00172	0.000369816	0.00129	0.000443085	0.0006706	0.00201	0.000757826	0.00997		367	0.00683	0.00224	0.00304	0.0024	0.00224	0.00199	0.00392	0.00368	0.000778107	0.00486	0.00263	0.000247026
686.45	0.000922675	0.00205	0.000536308	0.00176	0.00173	0.000373148	0.00131	0.000443085	0.000662664	0.002	0.000777458	0.00995		367.1	0.00678	0.00223	0.003	0.00239	0.00223	0.00198	0.00393	0.0037	0.00077918	0.00488	0.00263	0.00024745
686.4	0.000930146	0.00206	0.000536308	0.00177	0.00174	0.000379811	0.00132	0.000443085	0.00065076	0.002	0.000797091	0.00993		367.2	0.00674	0.00222	0.00297	0.00239	0.00221	0.00198	0.00394	0.00372	0.00078023	0.0049	0.00264	0.000247753
686.35	0.000941352	0.00206	0.000536308	0.00178	0.00175	0.00037648	0.00133	0.000445381	0.000662664	0.00202	0.000797091	0.00989		367.3	0.0067	0.00221	0.00294	0.00238	0.0022	0.00198	0.00396	0.00373	0.000781357	0.00492	0.00264	0.000248012
686.3	0.000948823	0.00206	0.000536308	0.00179	0.00175	0.00037648	0.00133	0.000449973	0.000674568	0.00203	0.000793165	0.00985		367.4	0.00666	0.00221	0.00292	0.00238	0.00219	0.00197	0.00397	0.00375	0.00078236	0.00494	0.00264	0.000248162
686.25	0.00096003	0.00206	0.000540085	0.0018	0.00176	0.00037648	0.00133	0.000454564	0.000686473	0.00205	0.000789238	0.00981		367.5	0.00662	0.0022	0.00289	0.00237	0.00218	0.00197	0.00399	0.00377	0.000783281	0.00496	0.00265	0.000248191
686.2	0.000967501	0.00205	0.000540085	0.00181	0.00176	0.000373148	0.00134	0.000459156	0.000702345	0.00207	0.000785312	0.00977		367.6	0.00658	0.00219	0.00286	0.00237	0.00217	0.00197	0.004	0.00379	0.000783867	0.00498	0.00265	0.000248007
686.15	0.000978708	0.00205	0.000540085	0.00181	0.00176	0.000373148	0.00135	0.000463747	0.000714249	0.00208	0.000781385	0.00973		367.7	0.00653	0.00218	0.00284	0.00236	0.00217	0.00196	0.00402	0.00381	0.000784127	0.00499	0.00266	0.000247641
686.1	0.000986179	0.00205	0.000540085	0.00182	0.00177	0.000373148	0.00135	0.000468339	0.000726153	0.0021	0.000777458	0.00969		367.8	0.00649	0.00217	0.00281	0.00236	0.00216	0.00196	0.00403	0.00382	0.000784287	0.00501	0.00266	0.000247187
686.05	0.000997385	0.00205	0.000540085	0.00183	0.00177	0.000369816	0.00136	0.000470635	0.000738057	0.00212	0.000773532	0.00965		367.9	0.00645	0.00216	0.00279	0.00235	0.00216	0.00196	0.00404	0.00384	0.000784049	0.00502	0.00267	0.000246542
686	0.001	0.00205	0.000540085	0.00184	0.00177	0.000369816	0.00136	0.000475226	0.000749961	0.00213	0.000769605	0.00961		368	0.0064	0.00216	0.00276	0.00235	0.00215	0.00195	0.00406	0.00386	0.000783253	0.00503	0.00268	0.000245744
685.95	0.00102	0.00205	0.000540085	0.00185	0.00178	0.000369816	0.00137	0.000479818	0.000765834	0.00215	0.000765679	0.00957		368.1	0.00636	0.00215	0.00274	0.00234	0.00215	0.00195	0.00407	0.00388	0.00078219	0.00504	0.00269	0.000244893
685.9	0.00102	0.00204	0.000540085	0.00186	0.00178	0.000366485	0.00137	0.000484409	0.000777738	0.00217	0.000761752	0.00953		368.2	0.00631	0.00214	0.00271	0.00234	0.00215	0.00195	0.00408	0.0039	0.000781014	0.00505	0.00269	0.00024403
685.85	0.00103	0.00204	0.000540085	0.00186	0.00178	0.000366485	0.00138	0.000489001	0.000789642	0.00218	0.000757826	0.0095		368.3	0.00626	0.00213	0.00269	0.00234	0.00215	0.00194	0.00409	0.00392	0.00077945	0.00506	0.0027	0.000243049
685.8	0.00105	0.00204	0.000543862	0.00187	0.00179	0.000366485	0.00139	0.000493592	0.000801546	0.0022	0.000753899	0.00946		368.4	0.00622	0.00213	0.00266	0.00233	0.00215	0.00194	0.0041	0.00394	0.00077774	0.00507	0.00271	0.000242093
685.75	0.00105	0.00204	0.000543862	0.00188	0.00179	0.000363153	0.00139	0.000495888	0.00081345	0.00222	0.000749973	0.00942		368.5	0.00616	0.00212	0.00264	0.00233	0.00215	0.00194	0.00411	0.00396	0.00077579	0.00508	0.00272	0.000241012
685.7	0.00106	0.00204	0.000543862	0.00189	0.0018	0.000363153	0.0014	0.00050048	0.000829322	0.00223	0.000746046	0.00938		368.6	0.00611	0.00211	0.00261	0.00233	0.00216	0.00194	0.00412	0.00398	0.000773822	0.00509	0.00272	0.00023981
685.65	0.00107	0.00204	0.000543862	0.0019	0.0018	0.000363153	0.0014	0.000505071	0.000841226	0.00225	0.000742119	0.00934		368.7	0.00605	0.00211	0.00258	0.00232	0.00216	0.00193	0.00413	0.004	0.000772196	0.0051	0.00273	0.000238528
685.6	0.00108	0.00203	0.000543862	0.00191	0.0018	0.000359821	0.00141	0.000509663	0.000853131	0.00226	0.000738193	0.0093		368.8	0.006	0.0021	0.00255	0.00232	0.00216	0.00193	0.00414	0.00402	0.000770921	0.0051	0.00273	0.00023726
685.55	0.00109	0.00203	0.000543862	0.00191	0.0018	0.000359821	0.00141	0.000514254	0.000865035	0.00228	0.000734266	0.00926		368.9	0.00594	0.0021	0.00253	0.00232	0.00217	0.00193	0.00415	0.00404	0.000769653	0.00511	0.00274	0.000235819
685.5	0.0011	0.00203	0.000543862	0.00192	0.00181	0.000359821	0.00142	0.000518846	0.000880907	0.0023	0.00073034	0.00922		369	0.00587	0.00209	0.0025	0.00231	0.00217	0.00192	0.00416	0.00405	0.000768788	0.00511	0.00274	0.000234289
685.45	0.00111	0.00203	0.000543862	0.00193	0.00181	0.00035649	0.00143	0.000523438	0.000892811	0.00231	0.000722487	0.00918		369.1	0.00581	0.00209	0.00247	0.00231	0.00218	0.00192	0.00416	0.00407	0.000768532	0.00512	0.00275	0.00023274
685.4	0.00112	0.00203	0.000543862	0.00194	0.00181	0.00035649	0.00143	0.000525733	0.000904715	0.00233	0.00071856	0.00915		369.2	0.00576	0.00208	0.00244	0.00231	0.00218	0.00191	0.00417	0.00409	0.000768759	0.00513	0.00275	0.000231256
685.35	0.00113	0.00203	0.000547639	0.00195	0.00182	0.00035649	0.00144	0.000530325	0.000916619	0.00235	0.000714633	0.00911		369.3	0.0057	0.00208	0.00241	0.00231	0.00219	0.00191	0.00418	0.00411	0.000769658	0.00514	0.00276	0.000229766
685.3	0.00114	0.00203	0.000547639	0.00195	0.00182	0.000353158	0.00144	0.000534917	0.000928524	0.00236	0.000710707	0.00907		369.4	0.00563	0.00207	0.00238	0.0023	0.00219	0.0019	0.00418	0.00413	0.000770858	0.00515	0.00276	0.000228107
685.25	0.00115	0.00202	0.000547639	0.00196	0.00183	0.000353158	0.00145	0.000539508	0.000944396	0.00238	0.00070678	0.00903		369.5	0.00557	0.00207	0.00235	0.0023	0.0022	0.0019	0.00419	0.00415	0.000772759	0.00515	0.00277	0.000226527
685.2	0.00116	0.00202	0.000547639	0.00197	0.00183	0.000349826	0.00146	0.0005441	0.0009563	0.0024	0.000702854	0.00899		369.6	0.00551	0.00207	0.00233	0.00229	0.00221	0.00189	0.0042	0.00417	0.00077539	0.00516	0.00277	0.000225125
685.15	0.00117	0.00202	0.000547639	0.00198	0.00183	0.000349826	0.00146	0.000548691	0.000968204	0.00241	0.000698927	0.00895		369.7	0.00545	0.00207	0.00231	0.00229	0.00221	0.00189	0.0042	0.00419	0.000778643	0.00517	0.00278	0.000223835
685.1	0.00117	0.00203	0.000543862	0.00198	0.00183	0.000349826	0.00147	0.000541804	0.00097614	0.00242	0.00070678	0.00893		369.8	0.00539	0.00207	0.00228	0.00228	0.00222	0.00188	0.00421	0.0042	0.000782537	0.00518	0.00279	0.000222633
685.05	0.00116	0.00204	0.000536308	0.00198	0.00183	0.000346495	0.00148	0.000534917	0.000980108	0.00242	0.000710707	0.0089		369.9	0.00533	0.00206	0.00226	0.00228	0.00222	0.00187	0.00421	0.00422	0.000786202	0.00519	0.00279	0.000221557
685	0.00116	0.00205	0.000528755	0.00198	0.00183	0.000346495	0.00148	0.000528029	0.000988044	0.00242	0.00071856	0.00888		370	0.00527	0.00206	0.00224	0.00227	0.00223	0.00186	0.00421	0.00424	0.000789991	0.0052	0.0028	0.000220657
684.95	0.00115	0.00206	0.000524978	0.00198	0.00183	0.000343163	0.00148	0.000521142	0.00099598	0.00242	0.000722487	0.00886		370.1	0.00521	0.00206	0.00223	0.00227	0.00223	0.00186	0.00421	0.00425	0.000794218	0.00521	0.00281	0.000219955
684.9	0.00115	0.00207	0.000517424	0.00198	0.00183	0.000343163	0.00149	0.000514254	0.001	0.00242	0.00073034	0.00884		370.2	0.00516	0.00206	0.00222	0.00227	0.00224	0.00185	0.00422	0.00427	0.000798959	0.00522	0.00281	0.000219333
684.85	0.00114	0.00208	0.000513648	0.00198	0.00183	0.000339831	0.0015	0.000507367	0.00101	0.00242	0.000734266	0.00882		370.3	0.0051	0.00206	0.00221	0.00226	0.00225	0.00184	0.00422	0.00429	0.000803543	0.00523	0.00282	0.00021885
684.8	0.00114	0.00208	0.000506094	0.00198	0.00183	0.0003365	0.0015	0.00050048	0.00102	0.00242	0.000738193	0.0088		370.4	0.00504	0.00205	0.0022	0.00226	0.00225	0.00183	0.00422	0.0043	0.000807831	0.00523	0.00283	0.000218341
684.75	0.00114	0.00209	0.000502317	0.00198	0.00183	0.0003365	0.00151	0.000493592	0.00102	0.00242	0.000746046	0.00877		370.5	0.00498	0.00205	0.0022	0.00226	0.00226	0.00182	0.00422	0.00432	0.000812112	0.00524	0.00283	0.000217834
684.7	0.00113	0.00211	0.000494763	0.00198	0.00183	0.000333168	0.00152	0.000486705	0.00103	0.00242	0.000749973	0.00876		370.6	0.00492	0.00205	0.00219	0.00226	0.00226	0.00181	0.00422	0.00433	0.000816733	0.00525	0.00284	0.000217384
684.65	0.00113	0.00211	0.000490987	0.00199	0.00183	0.000333168	0.00152	0.000477522	0.00104	0.00242	0.000757826	0.00873		370.7	0.00487	0.00205	0.00219	0.00226	0.00227	0.00181	0.00422	0.00435	0.000820672	0.00526	0.00285	0.000216891
684.6	0.00112	0.00212	0.000483433	0.00199	0.00183	0.000329836	0.00153	0.000470635	0.00104	0.00242	0.000761752	0.00871		370.8	0.00481	0.00204	0.00219	0.00226	0.00228	0.0018	0.00422	0.00437	0.000823889	0.00526	0.00285	0.000216302
684.55	0.00112	0.00213	0.000479656	0.00199	0.00183	0.000329836	0.00153	0.000463747	0.00105	0.00242	0.000769605	0.00869		370.9	0.00475	0.00204	0.0022	0.00226	0.00228	0.00179	0.00422	0.00438	0.000827106	0.00527	0.00286	0.000215728
684.5	0.00112	0.00214	0.000472103	0.00199	0.00183	0.000326505	0.00154	0.00045686	0.00106	0.00242	0.000773532	0.00867		371	0.00469	0.00204	0.0022	0.00226	0.00229	0.00178	0.00423	0.0044	0.000830336	0.00528	0.00286	0.000215214
684.45	0.00111	0.00215	0.000464549	0.00199	0.00183	0.000326505	0.00154	0.000449973	0.00106	0.00242	0.000781385	0.00865		371.1	0.00464	0.00204	0.0022	0.00227	0.0023	0.00177	0.00423	0.00442	0.000833178	0.00528	0.00287	0.000214752
684.4	0.00111	0.00216	0.000460772	0.00199	0.00183	0.000323173	0.00155	0.000443085	0.00107	0.00242	0.000785312	0.00863		371.2	0.00459	0.00204	0.0022	0.00227	0.0023	0.00176	0.00423	0.00443	0.000835852	0.00529	0.00288	0.000214265
684.35	0.00111	0.00217	0.000453218	0.00199	0.00183	0.000323173	0.00156	0.000436198	0.00108	0.00242	0.000789238	0.0086		371.3	0.00453	0.00203	0.00221	0.00227	0.00231	0.00175	0.00423	0.00445	0.000838296	0.00529	0.00288	0.000213668
684.3	0.0011	0.00218	0.000449442	0.00199	0.00183	0.000319841	0.00156	0.000429311	0.00108	0.00242	0.000797091	0.00859		371.4	0.00447	0.00203	0.00221	0.00228	0.00232	0.00174	0.00423	0.00446	0.000840634	0.00529	0.00289	0.000213077
684.25	0.0011	0.00219	0.000441888	0.00199	0.00184	0.000319841	0.00157	0.000422423	0.00109	0.00242	0.000801018	0.00856		371.5	0.00441	0.00203	0.00221	0.00228	0.00233	0.00174	0.00423	0.00448	0.000842949	0.0053	0.0029	0.000212539
684.2	0.00109	0.0022	0.000438111	0.00199	0.00184	0.000316509	0.00157	0.000415536	0.0011	0.00243	0.000808871	0.00854		371.6	0.00436	0.00203	0.00221	0.00229	0.00233	0.00173	0.00423	0.00449	0.000845203	0.0053	0.00291	0.000212004
684.15	0.00109	0.00221	0.000430557	0.00199	0.00184	0.000316509	0.00158	0.000408649	0.00111	0.00243	0.000812797	0.00852		371.7	0.00431	0.00202	0.0022	0.00229	0.00234	0.00172	0.00422	0.00451	0.000847936	0.00531	0.00292	0.000211487
684.1	0.00108	0.00222	0.000426781	0.00199	0.00184	0.000313178	0.00158	0.000401761	0.00111	0.00243	0.000820651	0.0085		371.8	0.00425	0.00202	0.0022	0.0023	0.00235	0.00171	0.00422	0.00452	0.000850608	0.00531	0.00293	0.000210953
684.05	0.00108	0.00222	0.000419227	0.00199	0.00184	0.000313178	0.00159	0.000394874	0.00112	0.00243	0.000824577	0.00848		371.9	0.00419	0.00202	0.0022	0.0023	0.00236	0.00171	0.00422	0.00453	0.000853539	0.00531	0.00295	0.000210395
684	0.00108	0.00224	0.000411673	0.00199	0.00184	0.000309846	0.0016	0.000387987	0.00113	0.00243	0.00083243	0.00846		372	0.00414	0.00201	0.00219	0.00231	0.00237	0.0017	0.00421	0.00454	0.00085701	0.00531	0.00296	0.000209792
683.95	0.00107	0.00225	0.000407897	0.00199	0.00184	0.000309846	0.0016	0.000381099	0.00113	0.00243	0.000836357	0.00843		372.1	0.00408	0.00201	0.00219	0.00232	0.00238	0.0017	0.00421	0.00455	0.000861163	0.00531	0.00298	0.000208989
683.9	0.00107	0.00225	0.000400343	0.00199	0.00184	0.000306514	0.00161	0.000374212	0.00114	0.00243	0.00084421	0.00841		372.2	0.00403	0.00201	0.00218	0.00232	0.00239	0.00169	0.0042	0.00456	0.000865545	0.00532	0.00299	0.000208074
683.85	0.00107	0.00226	0.00040412	0.002	0.00184	0.000306514	0.00161	0.00036962	0.00114	0.00244	0.000848136	0.00841		372.3	0.00398	0.00201	0.00217	0.00233	0.0024	0.00169	0.0042	0.00457	0.000870057	0.00532	0.00301	0.000207002
683.8	0.00108	0.00228	0.000411673	0.00202	0.00184	0.000306514	0.00161	0.000367325	0.00113	0.00247	0.000859916	0.00841		372.4	0.00393	0.002	0.00217	0.00234	0.0024	0.00168	0.00419	0.00458	0.000874945	0.00531	0.00302	0.000205776
683.75	0.00108	0.00229	0.000419227	0.00204	0.00184	0.000303183	0.00161	0.000367325	0.00112	0.0025	0.000867769	0.00842		372.5	0.00388	0.002	0.00216	0.00235	0.00241	0.00168	0.00418	0.00459	0.000880533	0.00531	0.00304	0.000204421
683.7	0.00109	0.0023	0.000426781	0.00205	0.00184	0.000303183	0.00161	0.000365029	0.0011	0.00253	0.000879549	0.00842		372.6	0.00383	0.002	0.00216	0.00236	0.00242	0.00167	0.00418	0.0046	0.000885965	0.00531	0.00306	0.000203064
683.65	0.0011	0.00232	0.000434334	0.00207	0.00184	0.000303183	0.00161	0.000362733	0.00109	0.00256	0.000887402	0.00843		372.7	0.00378	0.002	0.00215	0.00238	0.00243	0.00167	0.00417	0.0046	0.000891534	0.00531	0.00308	0.000201578
683.6	0.0011	0.00233	0.000445665	0.00209	0.00184	0.000303183	0.00161	0.000360437	0.00108	0.00259	0.000895255	0.00843		372.8	0.00374	0.00199	0.00215	0.00239	0.00244	0.00167	0.00416	0.00461	0.000897127	0.0053	0.0031	0.00019987
683.55	0.00111	0.00234	0.000453218	0.00211	0.00184	0.000303183	0.00161	0.000360437	0.00107	0.00262	0.000907035	0.00844		372.9	0.00369	0.00199	0.00214	0.0024	0.00245	0.00166	0.00416	0.00462	0.000902606	0.00529	0.00312	0.000198009
683.5	0.00112	0.00235	0.000460772	0.00212	0.00184	0.000299851	0.00161	0.000358142	0.00106	0.00265	0.000914888	0.00845		373	0.00364	0.00199	0.00214	0.00242	0.00246	0.00166	0.00415	0.00462	0.000907841	0.00528	0.00314	0.000196228
683.45	0.00112	0.00236	0.000468326	0.00214	0.00184	0.000299851	0.00161	0.000355846	0.00105	0.00267	0.000922741	0.00845		373.1	0.0036	0.00199	0.00213	0.00243	0.00248	0.00165	0.00415	0.00463	0.0009127	0.00528	0.00316	0.000194362
683.4	0.00113	0.00237	0.000475879	0.00216	0.00184	0.000299851	0.00162	0.00035355	0.00104	0.0027	0.000934521	0.00846		373.2	0.00356	0.00199	0.00213	0.00245	0.00249	0.00165	0.00414	0.00464	0.000917515	0.00527	0.00318	0.000192305
683.35	0.00114	0.00239	0.000483433	0.00217	0.00184	0.000299851	0.00162	0.000351254	0.00102	0.00273	0.000942374	0.00846		373.3	0.00352	0.00199	0.00212	0.00246	0.0025	0.00165	0.00414	0.00465	0.000921677	0.00526	0.00321	0.000190161
683.3	0.00114	0.0024	0.000494763	0.00219	0.00184	0.000299851	0.00162	0.000351254	0.00101	0.00276	0.000950227	0.00847		373.4	0.00348	0.00199	0.00212	0.00248	0.00251	0.00164	0.00414	0.00466	0.000925149	0.00524	0.00323	0.000188011
683.25	0.00115	0.00241	0.000502317	0.00221	0.00184	0.000299851	0.00162	0.000348958	0.000999948	0.00279	0.000962007	0.00847		373.5	0.00344	0.00198	0.00212	0.0025	0.00252	0.00164	0.00414	0.00467	0.000928388	0.00523	0.00325	0.000185856
683.2	0.00115	0.00242	0.000509871	0.00223	0.00184	0.000296519	0.00162	0.000346663	0.000988044	0.00282	0.00096986	0.00848		373.6	0.0034	0.00198	0.00211	0.00251	0.00253	0.00163	0.00413	0.00468	0.000931211	0.00522	0.00327	0.000183455
683.15	0.00116	0.00243	0.000517424	0.00225	0.00184	0.000296519	0.00162	0.000344367	0.000980108	0.00285	0.000977713	0.00849		373.7	0.00336	0.00198	0.00211	0.00253	0.00255	0.00163	0.00413	0.00469	0.000933077	0.00521	0.00329	0.00018103
683.1	0.00117	0.00245	0.000524978	0.00226	0.00184	0.000296519	0.00162	0.000342071	0.000968204	0.00287	0.000989493	0.00849		373.8	0.00332	0.00198	0.00211	0.00254	0.00256	0.00162	0.00413	0.0047	0.00093446	0.0052	0.00331	0.000178607
683.05	0.00117	0.00246	0.000532532	0.00228	0.00184	0.000296519	0.00162	0.000342071	0.0009563	0.0029	0.000997346	0.0085		373.9	0.00328	0.00198	0.0021	0.00256	0.00257	0.00162	0.00413	0.00471	0.000935653	0.00519	0.00334	0.000176156
683	0.00118	0.00247	0.000543862	0.0023	0.00184	0.000296519	0.00162	0.000339775	0.000944396	0.00293	0.00101	0.0085		374	0.00325	0.00198	0.0021	0.00258	0.00259	0.00161	0.00413	0.00473	0.000936391	0.00518	0.00336	0.000173446
682.95	0.00119	0.00249	0.000551416	0.00231	0.00184	0.000293188	0.00162	0.00033748	0.000932492	0.00296	0.00102	0.0085		374.1	0.00321	0.00198	0.00209	0.00259	0.0026	0.00161	0.00413	0.00474	0.000936613	0.00517	0.00339	0.000170827
682.9	0.0012	0.0025	0.000558969	0.00233	0.00184	0.000293188	0.00162	0.000335184	0.000920587	0.00299	0.00102	0.00851		374.2	0.00317	0.00198	0.00209	0.00261	0.00261	0.00161	0.00413	0.00475	0.000936273	0.00516	0.00341	0.000168139
682.85	0.0012	0.00251	0.000566523	0.00235	0.00184	0.000293188	0.00162	0.000332888	0.000908683	0.00302	0.00103	0.00851		374.3	0.00313	0.00197	0.00208	0.00262	0.00262	0.0016	0.00413	0.00477	0.000935628	0.00515	0.00343	0.000165365
682.8	0.00121	0.00252	0.000574077	0.00237	0.00184	0.000293188	0.00162	0.000332888	0.000900747	0.00305	0.00104	0.00852		374.4	0.0031	0.00197	0.00207	0.00264	0.00264	0.0016	0.00413	0.00478	0.000935043	0.00514	0.00346	0.000162538
682.75	0.00121	0.00253	0.00058163	0.00238	0.00184	0.000293188	0.00162	0.000330592	0.000888843	0.00308	0.00105	0.00852		374.5	0.00306	0.00197	0.00207	0.00265	0.00265	0.00159	0.00413	0.00479	0.000934342	0.00513	0.00348	0.000159908
682.7	0.00122	0.00254	0.000592961	0.0024	0.00184	0.000289856	0.00162	0.000328296	0.000876939	0.0031	0.00106	0.00853		374.6	0.00303	0.00197	0.00206	0.00267	0.00267	0.00159	0.00413	0.0048	0.000933505	0.00513	0.00351	0.000157303
682.65	0.00123	0.00256	0.000600514	0.00242	0.00184	0.000289856	0.00162	0.000326001	0.000865035	0.00313	0.00107	0.00854		374.7	0.00299	0.00197	0.00205	0.00268	0.00268	0.00159	0.00412	0.00481	0.000932319	0.00512	0.00353	0.000154599
682.6	0.00123	0.00257	0.000608068	0.00244	0.00184	0.000289856	0.00162	0.000323705	0.000857099	0.00316	0.00108	0.00854		374.8	0.00296	0.00196	0.00203	0.0027	0.0027	0.00158	0.00412	0.00482	0.000931004	0.00511	0.00356	0.00015191
682.55	0.00124	0.00257	0.000615622	0.00244	0.00185	0.000299851	0.00165	0.000316817	0.000872971	0.00316	0.00108	0.0085		374.9	0.00292	0.00196	0.00202	0.00272	0.00271	0.00158	0.00412	0.00483	0.000930128	0.0051	0.00358	0.000149503
682.5	0.00124	0.00257	0.000623175	0.00245	0.00186	0.000306514	0.00167	0.00030993	0.000892811	0.00317	0.00107	0.00846		375	0.00289	0.00196	0.002	0.00273	0.00273	0.00158	0.00412	0.00484	0.000929421	0.00509	0.0036	0.000147207
682.45	0.00124	0.00257	0.000630729	0.00246	0.00187	0.000313178	0.00169	0.000305339	0.000908683	0.00317	0.00107	0.00842		375.1	0.00286	0.00196	0.00199	0.00275	0.00274	0.00157	0.00412	0.00484	0.000928801	0.00508	0.00363	0.000144859
682.4	0.00125	0.00257	0.000638283	0.00247	0.00188	0.000323173	0.00171	0.000298451	0.000924555	0.00318	0.00107	0.00838		375.2	0.00283	0.00196	0.00198	0.00276	0.00276	0.00157	0.00412	0.00485	0.000928065	0.00507	0.00365	0.000142626
682.35	0.00125	0.00258	0.000645836	0.00248	0.00189	0.000329836	0.00173	0.000291564	0.000940428	0.00318	0.00107	0.00834		375.3	0.0028	0.00195	0.00196	0.00278	0.00277	0.00157	0.00412	0.00485	0.000927289	0.00506	0.00368	0.000140539
682.3	0.00126	0.00258	0.00065339	0.00248	0.0019	0.0003365	0.00176	0.000284677	0.000960268	0.00318	0.00106	0.0083		375.4	0.00277	0.00195	0.00195	0.00279	0.00279	0.00156	0.00413	0.00486	0.000926977	0.00506	0.0037	0.000138493
682.25	0.00126	0.00258	0.000660944	0.00249	0.00191	0.000346495	0.00178	0.000277789	0.00097614	0.00319	0.00106	0.00827		375.5	0.00274	0.00195	0.00195	0.00281	0.0028	0.00156	0.00413	0.00486	0.000926692	0.00505	0.00373	0.000136688
682.2	0.00126	0.00258	0.00066472	0.0025	0.00192	0.000353158	0.0018	0.000270902	0.000992012	0.00319	0.00106	0.00823		375.6	0.00271	0.00195	0.00194	0.00282	0.00281	0.00155	0.00413	0.00486	0.000926005	0.00504	0.00375	0.000134894
682.15	0.00127	0.00258	0.000672274	0.00251	0.00193	0.000359821	0.00182	0.000264015	0.00101	0.0032	0.00106	0.00819		375.7	0.00269	0.00195	0.00193	0.00283	0.00282	0.00155	0.00414	0.00487	0.000925282	0.00503	0.00378	0.000133089
682.1	0.00127	0.00258	0.000679828	0.00252	0.00194	0.000369816	0.00185	0.000257127	0.00103	0.0032	0.00105	0.00815		375.8	0.00266	0.00195	0.00193	0.00285	0.00284	0.00154	0.00414	0.00487	0.000924746	0.00502	0.00381	0.000131274
682.05	0.00127	0.00258	0.000687381	0.00253	0.00195	0.00037648	0.00187	0.00025024	0.00104	0.0032	0.00105	0.00811		375.9	0.00264	0.00195	0.00193	0.00287	0.00285	0.00154	0.00415	0.00487	0.000924141	0.00501	0.00383	0.000129531
682	0.00128	0.00258	0.000694935	0.00253	0.00196	0.000383143	0.00189	0.000243353	0.00106	0.00321	0.00105	0.00807		376	0.00262	0.00195	0.00194	0.00288	0.00286	0.00153	0.00416	0.00488	0.000923509	0.005	0.00386	0.000127743
681.95	0.00128	0.00258	0.000702489	0.00254	0.00197	0.000393138	0.00191	0.000238761	0.00108	0.00321	0.00105	0.00803		376.1	0.00259	0.00195	0.00194	0.0029	0.00287	0.00153	0.00417	0.00488	0.000922481	0.005	0.00389	0.000125775
681.9	0.00129	0.00259	0.000710042	0.00255	0.00198	0.000399801	0.00194	0.000231874	0.0011	0.00322	0.00104	0.00799		376.2	0.00257	0.00196	0.00195	0.00291	0.00289	0.00152	0.00418	0.00488	0.00092127	0.00499	0.00392	0.000123748
681.85	0.00129	0.00259	0.000717596	0.00256	0.00199	0.000409796	0.00196	0.000224986	0.00111	0.00322	0.00104	0.00796		376.3	0.00255	0.00196	0.00196	0.00293	0.0029	0.00152	0.00419	0.00488	0.000920156	0.00498	0.00394	0.000121798
681.8	0.00129	0.00259	0.000725149	0.00257	0.002	0.00041646	0.00198	0.000218099	0.00113	0.00322	0.00104	0.00792		376.4	0.00254	0.00196	0.00197	0.00294	0.00291	0.00151	0.0042	0.00489	0.000918818	0.00497	0.00397	0.000119778
681.75	0.0013	0.00259	0.000732703	0.00257	0.00201	0.000423123	0.002	0.000211212	0.00114	0.00323	0.00104	0.00788		376.5	0.00252	0.00196	0.00199	0.00296	0.00293	0.00151	0.00421	0.00489	0.000917232	0.00497	0.004	0.000117583
681.7	0.0013	0.00259	0.000740257	0.00258	0.00202	0.000433118	0.00203	0.000204324	0.00116	0.00323	0.00104	0.00784		376.6	0.0025	0.00196	0.002	0.00298	0.00294	0.00151	0.00421	0.00489	0.000915425	0.00496	0.00403	0.000115395
681.65	0.0013	0.00259	0.00074781	0.00259	0.00203	0.000439782	0.00205	0.000197437	0.00118	0.00324	0.00103	0.0078		376.7	0.00249	0.00196	0.00201	0.00299	0.00295	0.00151	0.00422	0.0049	0.000913587	0.00495	0.00406	0.000113242
681.6	0.00131	0.00259	0.000755364	0.0026	0.00204	0.000446445	0.00207	0.00019055	0.00119	0.00324	0.00103	0.00776		376.8	0.00247	0.00196	0.00202	0.00301	0.00297	0.0015	0.00423	0.0049	0.000911922	0.00494	0.00409	0.000111085
681.55	0.00131	0.00259	0.000762918	0.00261	0.00205	0.00045644	0.00209	0.000183662	0.00121	0.00324	0.00103	0.00772		376.9	0.00246	0.00196	0.00203	0.00303	0.00298	0.0015	0.00424	0.0049	0.000909929	0.00494	0.00412	0.00010872
681.5	0.00132	0.00259	0.000770471	0.00262	0.00206	0.000463103	0.00211	0.000176775	0.00123	0.00325	0.00102	0.00769		377	0.00245	0.00195	0.00204	0.00305	0.003	0.0015	0.00425	0.00491	0.00090799	0.00493	0.00415	0.000106526
681.45	0.00132	0.0026	0.000778025	0.00262	0.00207	0.000469767	0.00213	0.000172183	0.00125	0.00325	0.00102	0.00765		377.1	0.00243	0.00195	0.00205	0.00307	0.00301	0.0015	0.00425	0.00491	0.000905949	0.00492	0.00418	0.000104397
681.4	0.00133	0.0026	0.000785579	0.00263	0.00208	0.000479762	0.00216	0.000165296	0.00126	0.00326	0.00102	0.00761		377.2	0.00242	0.00195	0.00206	0.00308	0.00302	0.0015	0.00426	0.00492	0.000903789	0.00492	0.00421	0.000102282
681.35	0.00133	0.0026	0.000793132	0.00264	0.00209	0.000486425	0.00218	0.000158409	0.00128	0.00326	0.00102	0.00757		377.3	0.00241	0.00195	0.00207	0.0031	0.00304	0.0015	0.00427	0.00492	0.000901616	0.00491	0.00424	0.000100143
681.3	0.00134	0.00261	0.000781802	0.00265	0.00209	0.000479762	0.00219	0.000156113	0.00129	0.00327	0.00103	0.00755		377.4	0.00239	0.00194	0.00207	0.00312	0.00305	0.0015	0.00427	0.00492	0.000899728	0.00491	0.00427	9.82737e-05
681.25	0.00135	0.00263	0.000762918	0.00266	0.00209	0.000466435	0.00219	0.000158409	0.0013	0.00328	0.00104	0.00754		377.5	0.00238	0.00194	0.00207	0.00314	0.00307	0.0015	0.00428	0.00493	0.000898	0.00491	0.00429	9.64621e-05
681.2	0.00136	0.00264	0.000744034	0.00267	0.00209	0.000453108	0.00219	0.000158409	0.0013	0.00329	0.00106	0.00753		377.6	0.00237	0.00194	0.00207	0.00316	0.00308	0.00151	0.00429	0.00493	0.000896407	0.0049	0.00432	9.46323e-05
681.15	0.00137	0.00266	0.000725149	0.00268	0.00209	0.000443113	0.00219	0.000160705	0.00131	0.0033	0.00107	0.00752		377.7	0.00236	0.00193	0.00207	0.00318	0.0031	0.00151	0.00429	0.00494	0.000894988	0.0049	0.00435	9.27737e-05
681.1	0.00139	0.00268	0.000706265	0.00268	0.00209	0.000429787	0.00219	0.000163	0.00132	0.00331	0.00109	0.00751		377.8	0.00234	0.00193	0.00207	0.0032	0.00311	0.00151	0.0043	0.00494	0.000893863	0.0049	0.00438	9.10565e-05
681.05	0.0014	0.0027	0.000691158	0.00269	0.00209	0.00041646	0.0022	0.000163	0.00132	0.00332	0.0011	0.0075		377.9	0.00233	0.00193	0.00207	0.00322	0.00312	0.00151	0.00431	0.00495	0.000892993	0.0049	0.0044	8.9386e-05
681	0.00141	0.00271	0.000672274	0.0027	0.00209	0.000403133	0.0022	0.000165296	0.00133	0.00333	0.00112	0.00749		378	0.00232	0.00192	0.00207	0.00324	0.00314	0.00151	0.00432	0.00495	0.000892467	0.00491	0.00443	8.76654e-05
680.95	0.00142	0.00273	0.00065339	0.00271	0.00208	0.000389806	0.0022	0.000167592	0.00134	0.00334	0.00113	0.00748		378.1	0.00231	0.00192	0.00207	0.00325	0.00315	0.00152	0.00433	0.00495	0.000892237	0.00491	0.00446	8.59593e-05
680.9	0.00143	0.00275	0.000634506	0.00272	0.00208	0.000379811	0.00221	0.000167592	0.00135	0.00336	0.00115	0.00747		378.2	0.0023	0.00191	0.00207	0.00327	0.00316	0.00152	0.00434	0.00496	0.000892147	0.00491	0.00448	8.4328e-05
680.85	0.00145	0.00276	0.000615622	0.00273	0.00208	0.000366485	0.00221	0.000169888	0.00135	0.00337	0.00116	0.00746		378.3	0.00228	0.00191	0.00207	0.00328	0.00317	0.00152	0.00435	0.00496	0.00089216	0.00492	0.00451	8.26746e-05
680.8	0.00146	0.00278	0.000596738	0.00274	0.00208	0.000353158	0.00221	0.000169888	0.00136	0.00338	0.00118	0.00745		378.4	0.00227	0.0019	0.00207	0.0033	0.00319	0.00152	0.00437	0.00497	0.000892166	0.00492	0.00453	8.08634e-05
680.75	0.00147	0.00279	0.000577853	0.00275	0.00208	0.000339831	0.00221	0.000172183	0.00137	0.00339	0.00119	0.00744		378.5	0.00226	0.0019	0.00207	0.00331	0.0032	0.00153	0.00438	0.00497	0.000892317	0.00493	0.00456	7.90808e-05
680.7	0.00148	0.00281	0.000562746	0.00276	0.00208	0.000326505	0.00222	0.000174479	0.00137	0.0034	0.00121	0.00743		378.6	0.00226	0.0019	0.00208	0.00332	0.00321	0.00153	0.00439	0.00498	0.000892491	0.00494	0.00459	7.73217e-05
680.65	0.00149	0.00283	0.000543862	0.00277	0.00207	0.000316509	0.00222	0.000174479	0.00138	0.00341	0.00122	0.00742		378.7	0.00225	0.00189	0.00209	0.00334	0.00322	0.00153	0.00441	0.00498	0.000892491	0.00495	0.00461	7.55114e-05
680.6	0.00151	0.00284	0.000524978	0.00278	0.00207	0.000303183	0.00222	0.000176775	0.00138	0.00342	0.00124	0.00741		378.8	0.00224	0.00189	0.0021	0.00335	0.00323	0.00153	0.00442	0.00498	0.00089233	0.00496	0.00464	7.35791e-05
680.55	0.00152	0.00286	0.000506094	0.00279	0.00207	0.000289856	0.00222	0.000176775	0.00139	0.00343	0.00125	0.0074		378.9	0.00224	0.00189	0.00211	0.00336	0.00324	0.00154	0.00444	0.00499	0.00089213	0.00497	0.00467	7.1806e-05
680.5	0.00153	0.00288	0.00048721	0.00279	0.00207	0.000276529	0.00222	0.000179071	0.0014	0.00344	0.00126	0.00739		379	0.00224	0.00189	0.00212	0.00337	0.00325	0.00154	0.00445	0.005	0.000891629	0.00498	0.00469	7.00732e-05
680.45	0.00154	0.00289	0.000468326	0.0028	0.00207	0.000263203	0.00223	0.000181367	0.0014	0.00345	0.00128	0.00738		379.1	0.00224	0.00188	0.00213	0.00338	0.00326	0.00154	0.00447	0.005	0.000890744	0.00499	0.00472	6.83234e-05
680.4	0.00155	0.00291	0.000449442	0.00281	0.00207	0.000253208	0.00223	0.000181367	0.00141	0.00346	0.0013	0.00737		379.2	0.00223	0.00188	0.00214	0.00339	0.00328	0.00154	0.00449	0.00501	0.000889485	0.005	0.00475	6.65042e-05
680.35	0.00157	0.00293	0.000434334	0.00282	0.00207	0.000239881	0.00223	0.000183662	0.00142	0.00347	0.00131	0.00736		379.3	0.00223	0.00188	0.00215	0.0034	0.00329	0.00155	0.0045	0.00502	0.000887994	0.00501	0.00477	6.48497e-05
680.3	0.00158	0.00294	0.00041545	0.00283	0.00207	0.000226554	0.00223	0.000183662	0.00143	0.00348	0.00132	0.00735		379.4	0.00224	0.00188	0.00216	0.00341	0.0033	0.00155	0.00452	0.00503	0.000886577	0.00502	0.0048	6.32682e-05
680.25	0.00159	0.00296	0.000396566	0.00284	0.00207	0.000213227	0.00224	0.000185958	0.00143	0.0035	0.00134	0.00734		379.5	0.00224	0.00187	0.00217	0.00342	0.00332	0.00155	0.00454	0.00504	0.000884918	0.00503	0.00483	6.17007e-05
680.2	0.0016	0.00298	0.000377682	0.00285	0.00206	0.000199901	0.00224	0.000188254	0.00144	0.00351	0.00135	0.00733		379.6	0.00225	0.00187	0.00218	0.00343	0.00333	0.00155	0.00455	0.00505	0.000882858	0.00504	0.00486	6.01584e-05
680.15	0.00161	0.003	0.000358798	0.00286	0.00206	0.000189906	0.00224	0.000188254	0.00145	0.00352	0.00137	0.00732		379.7	0.00225	0.00187	0.00219	0.00344	0.00335	0.00155	0.00457	0.00506	0.000880822	0.00505	0.00488	5.88198e-05
680.1	0.00162	0.00301	0.000339914	0.00287	0.00206	0.000176579	0.00224	0.00019055	0.00145	0.00353	0.00139	0.00731		379.8	0.00225	0.00187	0.00219	0.00345	0.00336	0.00156	0.00458	0.00507	0.00087863	0.00505	0.0049	5.75759e-05
680.05	0.00163	0.00302	0.000328583	0.00288	0.00206	0.000166584	0.00225	0.000192845	0.00146	0.00353	0.00139	0.00729		379.9	0.00225	0.00187	0.00219	0.00346	0.00338	0.00156	0.0046	0.00508	0.000876473	0.00506	0.00493	5.6346e-05
680	0.00164	0.00302	0.000324807	0.00289	0.00206	0.000159921	0.00226	0.000197437	0.00146	0.00353	0.00138	0.00725		380	0.00226	0.00186	0.00219	0.00347	0.00339	0.00156	0.00462	0.00509	0.000874327	0.00506	0.00496	5.51788e-05
679.95	0.00165	0.00301	0.000324807	0.0029	0.00207	0.000153257	0.00228	0.000202029	0.00147	0.00353	0.00137	0.0072		380.1	0.00226	0.00186	0.00219	0.00348	0.00341	0.00156	0.00464	0.0051	0.000872158	0.00507	0.00498	5.41101e-05
679.9	0.00165	0.00301	0.00032103	0.00291	0.00207	0.000146594	0.00229	0.00020662	0.00147	0.00352	0.00137	0.00717		380.2	0.00226	0.00186	0.00218	0.00349	0.00342	0.00157	0.00466	0.00512	0.000870092	0.00507	0.00501	5.31121e-05
679.85	0.00166	0.003	0.00032103	0.00293	0.00207	0.000139931	0.00231	0.000211212	0.00148	0.00352	0.00135	0.00712		380.3	0.00226	0.00185	0.00218	0.00349	0.00344	0.00157	0.00467	0.00513	0.000868095	0.00507	0.00504	5.21156e-05
679.8	0.00167	0.003	0.000317253	0.00294	0.00207	0.000133267	0.00232	0.000215803	0.00148	0.00352	0.00135	0.00708		380.4	0.00226	0.00185	0.00217	0.0035	0.00345	0.00157	0.00469	0.00514	0.000866492	0.00508	0.00507	5.12226e-05
679.75	0.00167	0.003	0.000317253	0.00295	0.00207	0.000126604	0.00234	0.000220395	0.00148	0.00352	0.00134	0.00704		380.5	0.00226	0.00185	0.00217	0.00351	0.00347	0.00158	0.00471	0.00515	0.00086509	0.00508	0.00509	5.04089e-05
679.7	0.00168	0.00299	0.000313476	0.00296	0.00208	0.00011994	0.00235	0.000224986	0.00149	0.00351	0.00133	0.007		380.6	0.00226	0.00184	0.00216	0.00351	0.00348	0.00158	0.00473	0.00516	0.000863571	0.00508	0.00512	4.962e-05
679.65	0.00168	0.00298	0.000313476	0.00298	0.00208	0.000113277	0.00237	0.000229578	0.0015	0.00351	0.00132	0.00696		380.7	0.00226	0.00184	0.00215	0.00351	0.0035	0.00158	0.00475	0.00517	0.000862086	0.00508	0.00515	4.87923e-05
679.6	0.00169	0.00298	0.000309699	0.00299	0.00208	0.000106614	0.00238	0.000234169	0.0015	0.00351	0.00131	0.00692		380.8	0.00226	0.00183	0.00215	0.00351	0.00351	0.00159	0.00477	0.00518	0.000861033	0.00508	0.00518	4.80445e-05
679.55	0.0017	0.00298	0.000309699	0.003	0.00208	9.99504e-05	0.0024	0.000238761	0.0015	0.0035	0.0013	0.00687		380.9	0.00226	0.00183	0.00215	0.00351	0.00353	0.00159	0.00479	0.00519	0.000860131	0.00508	0.00521	4.73373e-05
679.5	0.0017	0.00297	0.000305922	0.00301	0.00209	9.66187e-05	0.00241	0.000243353	0.00151	0.0035	0.00129	0.00683		381	0.00226	0.00182	0.00215	0.00351	0.00354	0.0016	0.00481	0.0052	0.000859298	0.00508	0.00523	4.66393e-05
679.45	0.00171	0.00297	0.000305922	0.00303	0.00209	8.99553e-05	0.00243	0.000247944	0.00151	0.0035	0.00128	0.00679		381.1	0.00226	0.00182	0.00215	0.00351	0.00356	0.00161	0.00483	0.0052	0.000858573	0.00508	0.00526	4.58942e-05
679.4	0.00171	0.00296	0.000305922	0.00304	0.00209	8.3292e-05	0.00244	0.00025024	0.00152	0.00349	0.00127	0.00675		381.2	0.00226	0.00181	0.00215	0.00351	0.00357	0.00161	0.00485	0.00521	0.000858007	0.00507	0.00529	4.51783e-05
679.35	0.00172	0.00296	0.000302146	0.00305	0.00209	7.66286e-05	0.00246	0.000254831	0.00152	0.00349	0.00126	0.00671		381.3	0.00226	0.00181	0.00215	0.00351	0.00359	0.00162	0.00487	0.00521	0.000857593	0.00507	0.00531	4.44087e-05
679.3	0.00173	0.00296	0.000302146	0.00306	0.00209	6.99653e-05	0.00247	0.000259423	0.00152	0.00349	0.00126	0.00666		381.4	0.00226	0.0018	0.00216	0.00351	0.00361	0.00162	0.00489	0.00522	0.000857174	0.00507	0.00534	4.35517e-05
679.25	0.00173	0.00295	0.000298369	0.00307	0.0021	6.33019e-05	0.00249	0.000264015	0.00153	0.00348	0.00124	0.00662		381.5	0.00225	0.0018	0.00217	0.00351	0.00363	0.00163	0.00491	0.00522	0.000856671	0.00506	0.00536	4.26234e-05
679.2	0.00174	0.00294	0.000298369	0.00309	0.0021	5.66385e-05	0.0025	0.000268606	0.00153	0.00348	0.00124	0.00658		381.6	0.00225	0.00179	0.00217	0.00351	0.00364	0.00164	0.00493	0.00523	0.000856247	0.00506	0.00538	4.17955e-05
679.15	0.00175	0.00294	0.000294592	0.0031	0.0021	4.99752e-05	0.00252	0.000273198	0.00154	0.00348	0.00123	0.00654		381.7	0.00225	0.00179	0.00218	0.00351	0.00366	0.00164	0.00495	0.00523	0.000855953	0.00506	0.0054	4.11126e-05
679.1	0.00175	0.00294	0.000294592	0.00311	0.0021	4.33118e-05	0.00253	0.000277789	0.00154	0.00347	0.00122	0.0065		381.8	0.00225	0.00178	0.00219	0.00351	0.00368	0.00165	0.00497	0.00524	0.000855804	0.00505	0.00542	4.05004e-05
679.05	0.00176	0.00293	0.000290815	0.00312	0.0021	3.66485e-05	0.00255	0.000282381	0.00154	0.00347	0.00121	0.00645		381.9	0.00225	0.00178	0.00219	0.00351	0.0037	0.00166	0.00499	0.00524	0.000855775	0.00505	0.00544	3.99955e-05
679	0.00177	0.00293	0.000290815	0.00314	0.00211	2.99851e-05	0.00256	0.000286972	0.00155	0.00347	0.0012	0.00641		382	0.00225	0.00177	0.0022	0.00351	0.00372	0.00166	0.00501	0.00524	0.000855801	0.00504	0.00546	3.96234e-05
678.95	0.00177	0.00292	0.000287038	0.00315	0.00211	2.66534e-05	0.00258	0.000291564	0.00156	0.00346	0.00119	0.00638		382.1	0.00224	0.00177	0.00221	0.00351	0.00374	0.00167	0.00503	0.00525	0.000855886	0.00504	0.00547	3.94932e-05
678.9	0.00178	0.00292	0.000287038	0.00316	0.00211	1.99901e-05	0.0026	0.000296155	0.00156	0.00346	0.00118	0.00633		382.2	0.00224	0.00177	0.00221	0.00351	0.00376	0.00167	0.00506	0.00526	0.000856218	0.00503	0.00549	3.96573e-05
678.85	0.00179	0.00291	0.000283262	0.00317	0.00212	1.33267e-05	0.00261	0.000300747	0.00156	0.00346	0.00117	0.00629		382.3	0.00223	0.00177	0.00221	0.00351	0.00378	0.00168	0.00508	0.00526	0.000856793	0.00502	0.0055	4.00927e-05
678.8	0.00179	0.00291	0.000283262	0.00318	0.00212	6.66336e-06	0.00262	0.000305339	0.00157	0.00345	0.00116	0.00625		382.4	0.00223	0.00176	0.00222	0.00352	0.0038	0.00169	0.00509	0.00527	0.000857596	0.00502	0.00552	4.08059e-05
678.75	0.00179	0.00292	0.000283262	0.00319	0.00213	1.33267e-05	0.00262	0.000307634	0.00157	0.00346	0.00116	0.00623		382.5	0.00222	0.00176	0.00222	0.00352	0.00382	0.00169	0.00511	0.00527	0.000858654	0.00501	0.00553	4.18595e-05
678.7	0.0018	0.00294	0.000279485	0.00319	0.00213	2.33218e-05	0.00261	0.000307634	0.00158	0.00348	0.00115	0.00621		382.6	0.00222	0.00176	0.00222	0.00352	0.00384	0.0017	0.00513	0.00528	0.000860335	0.005	0.00555	4.3584e-05
678.65	0.0018	0.00295	0.000279485	0.0032	0.00215	3.33168e-05	0.00261	0.000307634	0.00158	0.00349	0.00115	0.00619		382.7	0.00221	0.00176	0.00222	0.00352	0.00386	0.0017	0.00515	0.00529	0.00086248	0.005	0.00556	4.55681e-05
678.6	0.0018	0.00297	0.000279485	0.0032	0.00215	4.33118e-05	0.0026	0.000307634	0.00159	0.0035	0.00115	0.00618		382.8	0.0022	0.00176	0.00221	0.00352	0.00388	0.0017	0.00517	0.0053	0.000865117	0.00499	0.00558	4.77623e-05
678.55	0.00181	0.00298	0.000275708	0.0032	0.00216	5.33069e-05	0.00259	0.00030993	0.00159	0.00351	0.00115	0.00616		382.9	0.00219	0.00175	0.00221	0.00352	0.0039	0.00171	0.00519	0.00531	0.000868356	0.00499	0.00559	5.02175e-05
678.5	0.00181	0.003	0.000275708	0.0032	0.00217	6.33019e-05	0.00259	0.00030993	0.0016	0.00352	0.00114	0.00614		383	0.00218	0.00175	0.0022	0.00352	0.00392	0.00172	0.00521	0.00531	0.000872492	0.00498	0.00561	5.31357e-05
678.45	0.00182	0.00301	0.000271931	0.00321	0.00218	7.32969e-05	0.00258	0.00030993	0.0016	0.00354	0.00114	0.00613		383.1	0.00217	0.00174	0.0022	0.00351	0.00394	0.00172	0.00522	0.00532	0.000877021	0.00498	0.00562	5.61783e-05
678.4	0.00182	0.00302	0.000271931	0.00321	0.00219	8.3292e-05	0.00257	0.000312226	0.0016	0.00355	0.00113	0.00611		383.2	0.00215	0.00174	0.00219	0.00351	0.00396	0.00173	0.00524	0.00533	0.000881976	0.00498	0.00564	5.93849e-05
678.35	0.00182	0.00304	0.000271931	0.00321	0.0022	9.3287e-05	0.00257	0.000312226	0.00161	0.00356	0.00113	0.00609		383.3	0.00214	0.00173	0.00218	0.00351	0.00398	0.00173	0.00525	0.00534	0.000887638	0.00498	0.00565	6.28553e-05
678.3	0.00183	0.00306	0.000268154	0.00322	0.00221	9.99504e-05	0.00256	0.000312226	0.00161	0.00357	0.00113	0.00608		383.4	0.00212	0.00173	0.00218	0.0035	0.004	0.00174	0.00527	0.00534	0.000894125	0.00497	0.00567	6.65958e-05
678.25	0.00183	0.00307	0.000268154	0.00322	0.00222	0.000109945	0.00255	0.000312226	0.00162	0.00359	0.00113	0.00606		383.5	0.00211	0.00172	0.00217	0.0035	0.00402	0.00175	0.00529	0.00535	0.000900757	0.00497	0.00568	7.02551e-05
678.2	0.00183	0.00309	0.000268154	0.00322	0.00223	0.00011994	0.00255	0.000314522	0.00162	0.0036	0.00112	0.00604		383.6	0.00209	0.00172	0.00216	0.00349	0.00404	0.00175	0.0053	0.00535	0.000907957	0.00497	0.0057	7.40107e-05
678.15	0.00184	0.0031	0.000264377	0.00323	0.00224	0.000129935	0.00254	0.000314522	0.00163	0.00361	0.00112	0.00603		383.7	0.00208	0.00171	0.00215	0.00348	0.00406	0.00176	0.00532	0.00536	0.00091579	0.00497	0.00571	7.79767e-05
678.1	0.00184	0.00311	0.000264377	0.00323	0.00225	0.000139931	0.00253	0.000314522	0.00163	0.00362	0.00112	0.00601		383.8	0.00206	0.00171	0.00215	0.00348	0.00408	0.00177	0.00533	0.00536	0.000923893	0.00496	0.00573	8.19637e-05
678.05	0.00185	0.00313	0.000264377	0.00324	0.00225	0.000149926	0.00253	0.000314522	0.00164	0.00363	0.00111	0.006		383.9	0.00204	0.0017	0.00214	0.00347	0.0041	0.00178	0.00535	0.00536	0.000931845	0.00496	0.00574	8.5788e-05
678	0.00185	0.00315	0.000260601	0.00324	0.00227	0.000159921	0.00252	0.000316817	0.00164	0.00365	0.00111	0.00598		384	0.00203	0.0017	0.00214	0.00347	0.00411	0.00179	0.00536	0.00536	0.000939909	0.00496	0.00576	8.96613e-05
677.95	0.00185	0.00316	0.000260601	0.00324	0.00227	0.000169916	0.00251	0.000316817	0.00165	0.00366	0.0011	0.00596		384.1	0.00201	0.00169	0.00213	0.00346	0.00413	0.0018	0.00538	0.00536	0.000948617	0.00495	0.00577	9.38146e-05
677.9	0.00186	0.00318	0.000260601	0.00325	0.00228	0.000179911	0.00251	0.000316817	0.00165	0.00367	0.0011	0.00595		384.2	0.00199	0.00169	0.00213	0.00345	0.00415	0.0018	0.0054	0.00537	0.000957054	0.00495	0.00579	9.78876e-05
677.85	0.00186	0.00319	0.000256824	0.00325	0.00229	0.000189906	0.0025	0.000316817	0.00166	0.00368	0.0011	0.00593		384.3	0.00198	0.00169	0.00212	0.00345	0.00417	0.00181	0.00541	0.00537	0.000965257	0.00494	0.0058	0.000101895
677.8	0.00186	0.00321	0.000256824	0.00325	0.0023	0.000199901	0.00249	0.000319113	0.00166	0.00369	0.0011	0.00591		384.4	0.00196	0.00169	0.00212	0.00344	0.00419	0.00182	0.00543	0.00537	0.000973582	0.00493	0.00582	0.000105984
677.75	0.00187	0.00322	0.000253047	0.00326	0.00231	0.000209896	0.00249	0.000319113	0.00167	0.00371	0.00109	0.0059		384.5	0.00195	0.00168	0.00211	0.00344	0.00422	0.00182	0.00544	0.00537	0.00098251	0.00493	0.00583	0.000110474
677.7	0.00187	0.00323	0.000253047	0.00326	0.00232	0.000219891	0.00248	0.000319113	0.00167	0.00372	0.00109	0.00588		384.6	0.00193	0.00168	0.00211	0.00343	0.00424	0.00183	0.00546	0.00537	0.00099082	0.00492	0.00585	0.00011473
677.65	0.00188	0.00325	0.000253047	0.00326	0.00233	0.000229886	0.00247	0.000319113	0.00167	0.00373	0.00108	0.00586		384.7	0.00192	0.00168	0.0021	0.00343	0.00426	0.00184	0.00547	0.00537	0.000998873	0.00491	0.00586	0.000118939
677.6	0.00188	0.00327	0.00024927	0.00327	0.00234	0.000239881	0.00247	0.000321409	0.00168	0.00374	0.00108	0.00584		384.8	0.0019	0.00168	0.0021	0.00343	0.00428	0.00184	0.00549	0.00537	0.00101	0.0049	0.00588	0.000123255
677.55	0.00188	0.00328	0.00024927	0.00327	0.00235	0.000246544	0.00246	0.000321409	0.00169	0.00376	0.00108	0.00583		384.9	0.00189	0.00168	0.00209	0.00343	0.0043	0.00185	0.00551	0.00538	0.00102	0.00489	0.00589	0.000127951
677.5	0.00189	0.00329	0.000253047	0.00327	0.00235	0.000256539	0.00245	0.000319113	0.00169	0.00377	0.00108	0.00581		385	0.00187	0.00168	0.00209	0.00342	0.00433	0.00185	0.00552	0.00538	0.00102	0.00487	0.0059	0.000132395
677.45	0.00191	0.0033	0.000256824	0.00328	0.00235	0.000263203	0.00245	0.000314522	0.0017	0.00379	0.00108	0.00577		385.1	0.00186	0.00168	0.00208	0.00342	0.00435	0.00186	0.00554	0.00538	0.00103	0.00486	0.00592	0.000136914
677.4	0.00192	0.00331	0.000264377	0.00329	0.00234	0.000266534	0.00246	0.00030993	0.00171	0.00381	0.00109	0.00574		385.2	0.00184	0.00168	0.00208	0.00342	0.00437	0.00187	0.00555	0.00539	0.00104	0.00484	0.00593	0.000141688
677.35	0.00194	0.00331	0.000268154	0.0033	0.00234	0.000273198	0.00246	0.000305339	0.00171	0.00383	0.0011	0.0057		385.3	0.00183	0.00169	0.00207	0.00342	0.0044	0.00187	0.00557	0.00539	0.00105	0.00483	0.00594	0.000146745
677.3	0.00195	0.00332	0.000275708	0.0033	0.00234	0.000279861	0.00246	0.000300747	0.00172	0.00385	0.0011	0.00567		385.4	0.00181	0.00169	0.00206	0.00342	0.00442	0.00188	0.00558	0.00539	0.00106	0.00481	0.00596	0.000151596
677.25	0.00196	0.00333	0.000283262	0.00331	0.00233	0.000283193	0.00246	0.000296155	0.00173	0.00387	0.00111	0.00563		385.5	0.0018	0.00169	0.00205	0.00342	0.00444	0.00188	0.0056	0.0054	0.00106	0.00479	0.00597	0.000156522
677.2	0.00198	0.00334	0.000287038	0.00331	0.00233	0.000289856	0.00246	0.000289268	0.00174	0.00389	0.00112	0.0056		385.6	0.00178	0.00169	0.00204	0.00342	0.00447	0.00189	0.00561	0.0054	0.00107	0.00478	0.00599	0.000161811
677.15	0.00199	0.00335	0.000294592	0.00332	0.00233	0.000296519	0.00246	0.000284677	0.00175	0.00391	0.00112	0.00556		385.7	0.00176	0.00169	0.00203	0.00342	0.00449	0.0019	0.00562	0.00541	0.00108	0.00476	0.006	0.000167275
677.1	0.00201	0.00335	0.000298369	0.00333	0.00233	0.000299851	0.00246	0.000280085	0.00175	0.00393	0.00113	0.00553		385.8	0.00175	0.00169	0.00201	0.00342	0.00452	0.0019	0.00563	0.00541	0.00109	0.00474	0.00602	0.000172673
677.05	0.00203	0.00336	0.000305922	0.00333	0.00232	0.000306514	0.00246	0.000275493	0.00176	0.00395	0.00113	0.0055		385.9	0.00173	0.0017	0.00199	0.00343	0.00454	0.00191	0.00564	0.00542	0.0011	0.00472	0.00603	0.000178339
677	0.00204	0.00337	0.000309699	0.00334	0.00232	0.000313178	0.00247	0.000270902	0.00177	0.00397	0.00114	0.00546		386	0.00171	0.0017	0.00197	0.00343	0.00457	0.00192	0.00565	0.00542	0.00111	0.0047	0.00605	0.000184595
676.95	0.00206	0.00338	0.000317253	0.00335	0.00231	0.000319841	0.00247	0.00026631	0.00177	0.00399	0.00115	0.00543		386.1	0.0017	0.0017	0.00195	0.00343	0.00459	0.00192	0.00566	0.00543	0.00112	0.00468	0.00606	0.000190841
676.9	0.00207	0.00339	0.000324807	0.00336	0.00231	0.000323173	0.00247	0.000261719	0.00178	0.00401	0.00115	0.00539		386.2	0.00168	0.0017	0.00193	0.00343	0.00462	0.00193	0.00567	0.00543	0.00112	0.00466	0.00608	0.000197044
676.85	0.00209	0.00339	0.000328583	0.00336	0.00231	0.000329836	0.00247	0.000257127	0.00179	0.00403	0.00116	0.00536		386.3	0.00166	0.0017	0.0019	0.00343	0.00464	0.00194	0.00568	0.00544	0.00113	0.00464	0.00609	0.000203393
676.8	0.0021	0.0034	0.000336137	0.00337	0.00231	0.0003365	0.00247	0.000252536	0.0018	0.00405	0.00117	0.00533		386.4	0.00164	0.0017	0.00187	0.00343	0.00466	0.00194	0.00569	0.00544	0.00114	0.00462	0.00611	0.000210385
676.75	0.00212	0.00341	0.000339914	0.00338	0.0023	0.000339831	0.00247	0.000245648	0.00181	0.00407	0.00117	0.00529		386.5	0.00162	0.0017	0.00185	0.00343	0.00469	0.00195	0.0057	0.00544	0.00115	0.0046	0.00612	0.000216951
676.7	0.00213	0.00342	0.000347467	0.00338	0.0023	0.000346495	0.00247	0.000241057	0.00181	0.00409	0.00118	0.00526		386.6	0.0016	0.0017	0.00182	0.00343	0.00471	0.00196	0.00571	0.00545	0.00116	0.00458	0.00614	0.000223393
676.65	0.00215	0.00343	0.000355021	0.00339	0.0023	0.000353158	0.00247	0.000236465	0.00182	0.00411	0.00119	0.00522		386.7	0.00158	0.0017	0.0018	0.00344	0.00473	0.00197	0.00572	0.00545	0.00117	0.00456	0.00615	0.000229897
676.6	0.00216	0.00343	0.000358798	0.0034	0.00229	0.000359821	0.00247	0.000231874	0.00183	0.00413	0.00119	0.00519		386.8	0.00155	0.0017	0.00177	0.00344	0.00476	0.00197	0.00573	0.00545	0.00118	0.00454	0.00616	0.000236721
676.55	0.00218	0.00344	0.000366352	0.0034	0.00229	0.000363153	0.00247	0.000227282	0.00184	0.00415	0.0012	0.00516		386.9	0.00153	0.00171	0.00175	0.00344	0.00478	0.00198	0.00574	0.00546	0.00118	0.00453	0.00618	0.000242831
676.5	0.00219	0.00345	0.000370128	0.00341	0.00228	0.000369816	0.00247	0.000222691	0.00184	0.00416	0.00121	0.00512		387	0.00151	0.00171	0.00173	0.00344	0.0048	0.00199	0.00575	0.00546	0.00119	0.00451	0.00619	0.000248783
676.45	0.00221	0.00345	0.000377682	0.00342	0.00228	0.00037648	0.00248	0.000218099	0.00185	0.00418	0.00121	0.00509		387.1	0.00149	0.00171	0.00171	0.00344	0.00482	0.00199	0.00577	0.00546	0.0012	0.0045	0.0062	0.000254763
676.4	0.00222	0.00347	0.000385236	0.00342	0.00228	0.000379811	0.00248	0.000213507	0.00186	0.0042	0.00122	0.00506		387.2	0.00146	0.00172	0.00169	0.00344	0.00484	0.002	0.00578	0.00546	0.00121	0.00448	0.00621	0.000260747
676.35	0.00224	0.00347	0.000389012	0.00343	0.00228	0.000386475	0.00248	0.000208916	0.00186	0.00422	0.00122	0.00502		387.3	0.00144	0.00172	0.00168	0.00343	0.00487	0.002	0.00579	0.00546	0.00122	0.00447	0.00622	0.000266178
676.3	0.00225	0.00348	0.000396566	0.00344	0.00227	0.000393138	0.00248	0.000202029	0.00187	0.00424	0.00123	0.00499		387.4	0.00141	0.00173	0.00167	0.00343	0.00489	0.00201	0.0058	0.00546	0.00123	0.00446	0.00623	0.00027146
676.25	0.00227	0.00349	0.000400343	0.00345	0.00227	0.00039647	0.00248	0.000199733	0.00188	0.00426	0.00124	0.00495		387.5	0.00139	0.00173	0.00166	0.00343	0.00491	0.00202	0.00582	0.00546	0.00124	0.00445	0.00624	0.00027692
676.2	0.00227	0.00349	0.000385236	0.00346	0.00228	0.000386475	0.00249	0.00020662	0.00188	0.00427	0.00125	0.00494		387.6	0.00136	0.00174	0.00165	0.00343	0.00494	0.00202	0.00583	0.00546	0.00125	0.00444	0.00625	0.000282311
676.15	0.00228	0.00349	0.000370128	0.00348	0.0023	0.00037648	0.0025	0.000215803	0.00189	0.00428	0.00126	0.00491		387.7	0.00134	0.00174	0.00165	0.00343	0.00496	0.00203	0.00584	0.00546	0.00126	0.00443	0.00625	0.000287405
676.1	0.00229	0.00349	0.000351244	0.0035	0.00231	0.000366485	0.00251	0.000222691	0.0019	0.00428	0.00128	0.0049		387.8	0.00132	0.00175	0.00164	0.00342	0.00498	0.00203	0.00586	0.00546	0.00127	0.00443	0.00626	0.000292492
676.05	0.0023	0.0035	0.000336137	0.00352	0.00233	0.00035649	0.00252	0.000231874	0.0019	0.00429	0.0013	0.00488		387.9	0.0013	0.00175	0.00164	0.00342	0.00501	0.00204	0.00587	0.00546	0.00128	0.00442	0.00627	0.000297983
676	0.00231	0.0035	0.00032103	0.00354	0.00234	0.000346495	0.00253	0.000241057	0.00191	0.00429	0.00131	0.00486		388	0.00128	0.00176	0.00163	0.00342	0.00504	0.00204	0.00588	0.00546	0.00129	0.00441	0.00628	0.000303361
675.95	0.00232	0.00351	0.000305922	0.00356	0.00236	0.0003365	0.00254	0.000247944	0.00191	0.0043	0.00132	0.00485		388.1	0.00126	0.00177	0.00163	0.00342	0.00506	0.00205	0.00589	0.00546	0.0013	0.00441	0.00629	0.000308657
675.9	0.00232	0.00351	0.000290815	0.00358	0.00238	0.000323173	0.00255	0.000257127	0.00192	0.00431	0.00134	0.00483		388.2	0.00124	0.00177	0.00163	0.00342	0.00509	0.00205	0.0059	0.00546	0.00131	0.0044	0.00629	0.000314095
675.85	0.00233	0.00351	0.000271931	0.0036	0.00239	0.000313178	0.00255	0.000264015	0.00192	0.00431	0.00135	0.00481		388.3	0.00123	0.00178	0.00162	0.00342	0.00512	0.00206	0.00591	0.00546	0.00132	0.00439	0.0063	0.000320177
675.8	0.00234	0.00351	0.000256824	0.00362	0.00241	0.000303183	0.00257	0.000273198	0.00193	0.00432	0.00137	0.00479		388.4	0.00121	0.00179	0.00161	0.00342	0.00514	0.00206	0.00591	0.00546	0.00133	0.00439	0.00631	0.000326017
675.75	0.00235	0.00352	0.000241716	0.00363	0.00242	0.000293188	0.00257	0.000282381	0.00193	0.00433	0.00138	0.00477		388.5	0.0012	0.0018	0.00161	0.00343	0.00517	0.00206	0.00592	0.00546	0.00134	0.00438	0.00631	0.000331929
675.7	0.00236	0.00352	0.000226609	0.00365	0.00244	0.000283193	0.00258	0.000289268	0.00194	0.00433	0.0014	0.00476		388.6	0.00119	0.0018	0.0016	0.00343	0.00519	0.00207	0.00593	0.00546	0.00135	0.00438	0.00632	0.000338119
675.65	0.00237	0.00352	0.000207725	0.00367	0.00245	0.000273198	0.0026	0.000298451	0.00194	0.00434	0.00141	0.00474		388.7	0.00118	0.00181	0.00159	0.00343	0.00522	0.00207	0.00593	0.00547	0.00137	0.00437	0.00633	0.000344883
675.6	0.00238	0.00352	0.000192618	0.00369	0.00247	0.000263203	0.0026	0.000305339	0.00195	0.00435	0.00143	0.00472		388.8	0.00116	0.00182	0.00158	0.00344	0.00525	0.00207	0.00594	0.00547	0.00138	0.00437	0.00634	0.000351357
675.55	0.00238	0.00353	0.000177511	0.00371	0.00248	0.000249876	0.00261	0.000314522	0.00196	0.00435	0.00144	0.00471		388.9	0.00115	0.00182	0.00158	0.00344	0.00527	0.00207	0.00594	0.00547	0.00139	0.00436	0.00634	0.00035793
675.5	0.00239	0.00353	0.000162403	0.00373	0.0025	0.000239881	0.00262	0.000323705	0.00196	0.00436	0.00146	0.00468		389	0.00114	0.00183	0.00157	0.00345	0.00529	0.00207	0.00594	0.00547	0.0014	0.00435	0.00635	0.000364909
675.45	0.0024	0.00353	0.000143519	0.00375	0.00251	0.000229886	0.00263	0.000330592	0.00196	0.00436	0.00147	0.00467		389.1	0.00112	0.00184	0.00156	0.00345	0.00532	0.00207	0.00595	0.00547	0.00142	0.00435	0.00636	0.000372338
675.4	0.00241	0.00354	0.000128412	0.00377	0.00253	0.000219891	0.00264	0.000339775	0.00197	0.00437	0.00149	0.00465		389.2	0.00111	0.00184	0.00156	0.00346	0.00534	0.00207	0.00595	0.00547	0.00143	0.00434	0.00637	0.000379377
675.35	0.00242	0.00354	0.000113305	0.00379	0.00254	0.000209896	0.00265	0.000346663	0.00198	0.00438	0.0015	0.00463		389.3	0.0011	0.00185	0.00156	0.00346	0.00536	0.00207	0.00596	0.00548	0.00144	0.00434	0.00637	0.000386399
675.3	0.00242	0.00354	9.81973e-05	0.0038	0.00256	0.000199901	0.00266	0.000355846	0.00198	0.00438	0.00152	0.00462		389.4	0.00108	0.00185	0.00156	0.00346	0.00538	0.00207	0.00596	0.00548	0.00146	0.00433	0.00638	0.000393637
675.25	0.00243	0.00355	8.309e-05	0.00382	0.00257	0.000189906	0.00267	0.000365029	0.00199	0.00439	0.00153	0.0046		389.5	0.00106	0.00186	0.00156	0.00346	0.0054	0.00207	0.00597	0.00548	0.00147	0.00432	0.00639	0.000400816
675.2	0.00244	0.00355	6.42059e-05	0.00384	0.00258	0.000176579	0.00268	0.000371916	0.00199	0.0044	0.00155	0.00458		389.6	0.00104	0.00186	0.00156	0.00346	0.00542	0.00207	0.00597	0.00548	0.00148	0.00432	0.00639	0.000407671
675.15	0.00245	0.00355	4.90987e-05	0.00386	0.0026	0.000166584	0.00269	0.000381099	0.002	0.0044	0.00156	0.00456		389.7	0.00102	0.00187	0.00157	0.00346	0.00543	0.00207	0.00598	0.00548	0.0015	0.00431	0.0064	0.000414344
675.1	0.00246	0.00355	3.39914e-05	0.00388	0.00261	0.000156589	0.0027	0.000390282	0.002	0.00441	0.00157	0.00454		389.8	0.00101	0.00187	0.00158	0.00347	0.00545	0.00208	0.00599	0.00548	0.00151	0.00431	0.0064	0.000421287
675.05	0.00247	0.00356	1.88841e-05	0.0039	0.00263	0.000146594	0.00271	0.00039717	0.00201	0.00441	0.00159	0.00452		389.9	0.000984432	0.00187	0.00159	0.00347	0.00547	0.00208	0.00599	0.00548	0.00152	0.0043	0.00641	0.000427744
675	0.00248	0.00356	0	0.00392	0.00264	0.000136599	0.00272	0.000406353	0.00201	0.00442	0.00161	0.00451		390	0.00096285	0.00187	0.0016	0.00347	0.00548	0.00208	0.006	0.00548	0.00153	0.0043	0.00641	0.000433841
674.95	0.00248	0.00358	0	0.00393	0.00265	0.000136599	0.00273	0.000404057	0.00201	0.00443	0.00162	0.00447		390.1	0.000944172	0.00188	0.00161	0.00347	0.0055	0.00209	0.00601	0.00548	0.00154	0.00429	0.00641	0.000439957
674.9	0.00249	0.0036	7.55364e-06	0.00395	0.00265	0.000139931	0.00274	0.00039717	0.00201	0.00444	0.00164	0.00443		390.2	0.000923823	0.00188	0.00162	0.00347	0.00552	0.00209	0.00602	0.00548	0.00156	0.00429	0.00641	0.000446337
674.85	0.0025	0.00363	1.51073e-05	0.00396	0.00265	0.000143262	0.00276	0.000392578	0.002	0.00446	0.00165	0.00439		390.3	0.000900822	0.00188	0.00164	0.00347	0.00553	0.0021	0.00602	0.00547	0.00157	0.00429	0.00641	0.000452042
674.8	0.00251	0.00366	2.26609e-05	0.00397	0.00265	0.000149926	0.00277	0.000385691	0.002	0.00447	0.00167	0.00435		390.4	0.000879454	0.00188	0.00165	0.00347	0.00555	0.0021	0.00603	0.00547	0.00157	0.00428	0.0064	0.000457673
674.75	0.00252	0.00368	3.02146e-05	0.00399	0.00266	0.000153257	0.00279	0.000378804	0.002	0.00448	0.00168	0.0043		390.5	0.000860099	0.00189	0.00167	0.00348	0.00557	0.00211	0.00604	0.00547	0.00158	0.00428	0.0064	0.000463486
674.7	0.00253	0.00371	3.77682e-05	0.004	0.00266	0.000159921	0.0028	0.000371916	0.00199	0.00449	0.0017	0.00427		390.6	0.000839602	0.00189	0.00168	0.00349	0.00559	0.00212	0.00605	0.00547	0.00159	0.00428	0.0064	0.000469654
674.65	0.00254	0.00373	4.53218e-05	0.00402	0.00266	0.000163252	0.00282	0.000365029	0.00198	0.0045	0.00172	0.00422		390.7	0.000820648	0.00189	0.00169	0.00349	0.00561	0.00213	0.00607	0.00547	0.0016	0.00428	0.00639	0.000475309
674.6	0.00255	0.00376	5.28755e-05	0.00403	0.00266	0.000166584	0.00283	0.000358142	0.00198	0.00452	0.00173	0.00418		390.8	0.000798983	0.0019	0.0017	0.0035	0.00562	0.00214	0.00608	0.00546	0.00161	0.00427	0.00638	0.000480809
674.55	0.00256	0.00379	6.04291e-05	0.00404	0.00266	0.000173247	0.00285	0.000351254	0.00198	0.00453	0.00175	0.00414		390.9	0.000777967	0.0019	0.00171	0.00351	0.00564	0.00215	0.00609	0.00546	0.00162	0.00427	0.00637	0.00048655
674.5	0.00256	0.00381	6.79828e-05	0.00405	0.00266	0.000176579	0.00286	0.000344367	0.00197	0.00454	0.00176	0.0041		391	0.000760198	0.00191	0.00171	0.00352	0.00566	0.00216	0.0061	0.00546	0.00163	0.00427	0.00636	0.000492658
674.45	0.00257	0.00384	7.55364e-05	0.00407	0.00266	0.000183242	0.00287	0.00033748	0.00197	0.00455	0.00178	0.00405		391.1	0.000744567	0.00191	0.00172	0.00353	0.00568	0.00216	0.00611	0.00546	0.00163	0.00428	0.00635	0.000498386
674.4	0.00258	0.00386	8.309e-05	0.00408	0.00266	0.000186574	0.00289	0.000330592	0.00196	0.00456	0.00179	0.00401		391.2	0.000729851	0.00192	0.00172	0.00354	0.0057	0.00217	0.00613	0.00546	0.00164	0.00428	0.00634	0.000504104
674.35	0.00259	0.00389	9.06437e-05	0.00409	0.00267	0.000189906	0.0029	0.000326001	0.00196	0.00458	0.00181	0.00397		391.3	0.000712865	0.00192	0.00172	0.00355	0.00571	0.00218	0.00614	0.00547	0.00165	0.00428	0.00633	0.000509967
674.3	0.0026	0.00392	9.81973e-05	0.00411	0.00267	0.000196569	0.00292	0.000319113	0.00195	0.00459	0.00183	0.00393		391.4	0.000697138	0.00192	0.00171	0.00356	0.00573	0.00219	0.00615	0.00547	0.00165	0.00428	0.00631	0.000515851
674.25	0.00261	0.00394	0.000105751	0.00412	0.00267	0.000199901	0.00293	0.000312226	0.00195	0.0046	0.00184	0.00388		391.5	0.000685817	0.00193	0.00171	0.00358	0.00575	0.0022	0.00617	0.00547	0.00166	0.00429	0.0063	0.000521625
674.2	0.00262	0.00397	0.000113305	0.00414	0.00267	0.000203232	0.00295	0.000305339	0.00194	0.00461	0.00186	0.00384		391.6	0.000675824	0.00193	0.0017	0.00359	0.00577	0.0022	0.00619	0.00548	0.00167	0.00429	0.00629	0.000527457
674.15	0.00263	0.004	0.000120858	0.00415	0.00267	0.000209896	0.00296	0.000298451	0.00194	0.00463	0.00187	0.0038		391.7	0.000665895	0.00194	0.0017	0.0036	0.00578	0.00221	0.0062	0.00549	0.00168	0.0043	0.00628	0.000533693
674.1	0.00263	0.00402	0.000128412	0.00416	0.00267	0.000213227	0.00298	0.000291564	0.00194	0.00464	0.00189	0.00376		391.8	0.000655561	0.00194	0.0017	0.00361	0.0058	0.00222	0.00622	0.0055	0.00169	0.00431	0.00627	0.000539556
674.05	0.00264	0.00405	0.000135966	0.00418	0.00268	0.000219891	0.00299	0.000284677	0.00193	0.00465	0.0019	0.00371		391.9	0.000646231	0.00194	0.0017	0.00362	0.00581	0.00223	0.00624	0.0055	0.00169	0.00431	0.00626	0.000545074
674	0.00265	0.00407	0.000147296	0.00419	0.00268	0.000223222	0.00301	0.000277789	0.00192	0.00466	0.00192	0.00367		392	0.000639897	0.00195	0.0017	0.00363	0.00583	0.00223	0.00626	0.00551	0.0017	0.00432	0.00626	0.000550527
673.95	0.00266	0.0041	0.00015485	0.0042	0.00268	0.000226554	0.00302	0.000270902	0.00192	0.00467	0.00194	0.00363		392.1	0.000634175	0.00195	0.0017	0.00364	0.00584	0.00224	0.00628	0.00552	0.00171	0.00433	0.00625	0.000556113
673.9	0.00267	0.00413	0.000162403	0.00421	0.00268	0.000233218	0.00304	0.000264015	0.00192	0.00469	0.00196	0.00359		392.2	0.000629588	0.00195	0.0017	0.00366	0.00585	0.00225	0.0063	0.00553	0.00172	0.00434	0.00624	0.000561076
673.85	0.00268	0.00415	0.000169957	0.00423	0.00268	0.000236549	0.00305	0.000259423	0.00191	0.0047	0.00197	0.00354		392.3	0.000625462	0.00196	0.00171	0.00367	0.00587	0.00225	0.00632	0.00554	0.00173	0.00435	0.00624	0.000565648
673.8	0.00269	0.00418	0.000177511	0.00424	0.00268	0.000243213	0.00306	0.000252536	0.00191	0.00471	0.00199	0.0035		392.4	0.000622061	0.00196	0.00172	0.00368	0.00588	0.00226	0.00634	0.00555	0.00174	0.00436	0.00623	0.000569993
673.75	0.0027	0.00421	0.000185064	0.00425	0.00268	0.000246544	0.00308	0.000245648	0.0019	0.00472	0.002	0.00346		392.5	0.000620847	0.00196	0.00173	0.00369	0.00589	0.00227	0.00637	0.00557	0.00175	0.00437	0.00623	0.000574364
673.7	0.00271	0.00423	0.000192618	0.00427	0.00269	0.000249876	0.0031	0.000238761	0.0019	0.00474	0.00201	0.00342		392.6	0.000620781	0.00197	0.00174	0.0037	0.00591	0.00228	0.00639	0.00558	0.00176	0.00438	0.00623	0.000577948
673.65	0.00272	0.00424	0.000207725	0.00428	0.00271	0.000246544	0.00311	0.000234169	0.00191	0.00477	0.00201	0.00341		392.7	0.000621406	0.00197	0.00176	0.00371	0.00592	0.00228	0.00642	0.00559	0.00177	0.00439	0.00622	0.000581142
673.6	0.00273	0.00425	0.000219056	0.0043	0.00273	0.000239881	0.00312	0.000229578	0.00191	0.0048	0.00201	0.00339		392.8	0.000623248	0.00197	0.00177	0.00372	0.00594	0.00229	0.00644	0.00561	0.00178	0.00441	0.00622	0.000584039
673.55	0.00274	0.00425	0.000234163	0.00431	0.00276	0.000236549	0.00314	0.000224986	0.00192	0.00484	0.002	0.00337		392.9	0.000626806	0.00198	0.00179	0.00374	0.00595	0.0023	0.00647	0.00562	0.00178	0.00442	0.00621	0.000586626
673.5	0.00275	0.00426	0.00024927	0.00432	0.00277	0.000233218	0.00315	0.000220395	0.00193	0.00487	0.00199	0.00336		393	0.000631684	0.00198	0.00181	0.00375	0.00597	0.00231	0.0065	0.00564	0.00179	0.00444	0.00621	0.00058875
673.45	0.00276	0.00427	0.000260601	0.00434	0.0028	0.000226554	0.00317	0.000215803	0.00193	0.0049	0.00199	0.00333		393.1	0.000638069	0.00199	0.00182	0.00376	0.00599	0.00232	0.00652	0.00565	0.0018	0.00445	0.00621	0.000590801
673.4	0.00278	0.00428	0.000275708	0.00435	0.00282	0.000223222	0.00319	0.000211212	0.00194	0.00493	0.00199	0.00332		393.2	0.000646446	0.002	0.00184	0.00378	0.006	0.00233	0.00655	0.00567	0.00181	0.00447	0.0062	0.000592916
673.35	0.00279	0.00429	0.000290815	0.00436	0.00284	0.000219891	0.0032	0.00020662	0.00194	0.00497	0.00198	0.0033		393.3	0.000655756	0.002	0.00186	0.0038	0.00602	0.00234	0.00658	0.00569	0.00181	0.00449	0.0062	0.00059491
673.3	0.0028	0.0043	0.000302146	0.00438	0.00286	0.000213227	0.00321	0.000202029	0.00195	0.005	0.00198	0.00328		393.4	0.000664754	0.00201	0.00188	0.00381	0.00604	0.00235	0.00661	0.0057	0.00182	0.0045	0.00619	0.000596636
673.25	0.00281	0.00431	0.000317253	0.00439	0.00288	0.000209896	0.00323	0.000197437	0.00196	0.00503	0.00198	0.00327		393.5	0.000674806	0.00202	0.0019	0.00383	0.00606	0.00236	0.00664	0.00572	0.00183	0.00452	0.00619	0.000598239
673.2	0.00282	0.00431	0.00033236	0.00441	0.00291	0.000206564	0.00324	0.000192845	0.00196	0.00506	0.00197	0.00325		393.6	0.000686524	0.00203	0.00192	0.00384	0.00608	0.00237	0.00667	0.00574	0.00183	0.00454	0.00618	0.000599873
673.15	0.00283	0.00432	0.000343691	0.00442	0.00293	0.000199901	0.00326	0.000188254	0.00197	0.00509	0.00197	0.00323		393.7	0.000700188	0.00204	0.00194	0.00386	0.0061	0.00238	0.0067	0.00576	0.00184	0.00456	0.00618	0.000601504
673.1	0.00284	0.00433	0.000358798	0.00444	0.00295	0.000196569	0.00327	0.000183662	0.00198	0.00513	0.00196	0.00322		393.8	0.000714552	0.00205	0.00196	0.00388	0.00612	0.00239	0.00673	0.00578	0.00184	0.00458	0.00617	0.000603098
673.05	0.00285	0.00434	0.000373905	0.00445	0.00297	0.000193237	0.00329	0.000179071	0.00198	0.00516	0.00196	0.0032		393.9	0.000728172	0.00206	0.00197	0.0039	0.00615	0.0024	0.00676	0.0058	0.00185	0.00459	0.00617	0.000604619
673	0.00287	0.00435	0.000385236	0.00446	0.00299	0.000189906	0.0033	0.000174479	0.00199	0.00519	0.00196	0.00318		394	0.000743891	0.00207	0.00199	0.00392	0.00617	0.00241	0.00679	0.00582	0.00185	0.00461	0.00616	0.0006064
672.95	0.00288	0.00436	0.000400343	0.00448	0.00301	0.000183242	0.00332	0.000169888	0.002	0.00522	0.00195	0.00317		394.1	0.000759153	0.00209	0.00201	0.00393	0.00619	0.00242	0.00682	0.00584	0.00186	0.00463	0.00615	0.000608168
672.9	0.00289	0.00436	0.00041545	0.00449	0.00303	0.000179911	0.00333	0.000165296	0.002	0.00526	0.00194	0.00315		394.2	0.000776034	0.0021	0.00203	0.00395	0.00622	0.00243	0.00685	0.00587	0.00186	0.00464	0.00615	0.000610029
672.85	0.0029	0.00437	0.000426781	0.0045	0.00306	0.000176579	0.00335	0.000160705	0.00201	0.00529	0.00194	0.00313		394.3	0.000794421	0.00211	0.00205	0.00397	0.00624	0.00244	0.00688	0.00589	0.00187	0.00466	0.00614	0.000611978
672.8	0.00291	0.00438	0.000441888	0.00452	0.00308	0.000169916	0.00336	0.000156113	0.00202	0.00532	0.00194	0.00311		394.4	0.000811914	0.00212	0.00207	0.00399	0.00627	0.00245	0.00691	0.00591	0.00188	0.00468	0.00614	0.000613887
672.75	0.00292	0.00439	0.000456995	0.00453	0.0031	0.000166584	0.00338	0.000151521	0.00202	0.00535	0.00193	0.00309		394.5	0.000828736	0.00213	0.00209	0.00401	0.00629	0.00246	0.00694	0.00594	0.00188	0.00469	0.00613	0.000615686
672.7	0.00294	0.0044	0.000468326	0.00455	0.00312	0.000163252	0.00339	0.00014693	0.00203	0.00538	0.00193	0.00307		394.6	0.00084869	0.00214	0.0021	0.00403	0.00632	0.00247	0.00698	0.00596	0.00189	0.00471	0.00613	0.000617647
672.65	0.00295	0.00441	0.000483433	0.00456	0.00314	0.000156589	0.0034	0.000142338	0.00204	0.00542	0.00192	0.00306		394.7	0.000869493	0.00215	0.00212	0.00405	0.00634	0.00248	0.00701	0.00599	0.0019	0.00473	0.00613	0.000619629
672.6	0.00296	0.00442	0.00049854	0.00457	0.00317	0.000153257	0.00342	0.000137747	0.00204	0.00545	0.00192	0.00304		394.8	0.000889445	0.00215	0.00214	0.00407	0.00637	0.00249	0.00705	0.00602	0.00191	0.00475	0.00613	0.000621498
672.55	0.00297	0.00442	0.000509871	0.00459	0.00319	0.000149926	0.00344	0.000133155	0.00205	0.00548	0.00192	0.00302		394.9	0.000908951	0.00216	0.00216	0.00409	0.00639	0.0025	0.00708	0.00605	0.00192	0.00476	0.00613	0.000623212
672.5	0.00298	0.00443	0.000524978	0.0046	0.00321	0.000143262	0.00345	0.000128564	0.00206	0.00551	0.00191	0.00301		395	0.000930334	0.00217	0.00218	0.00411	0.00641	0.00251	0.00711	0.00607	0.00193	0.00478	0.00612	0.000624954
672.45	0.00299	0.00444	0.000540085	0.00461	0.00323	0.000139931	0.00346	0.000123972	0.00206	0.00555	0.00191	0.00299		395.1	0.000953538	0.00217	0.0022	0.00414	0.00643	0.00252	0.00715	0.0061	0.00194	0.00479	0.00613	0.000626656
672.4	0.00299	0.00445	0.000543862	0.00462	0.00323	0.000143262	0.00347	0.000119381	0.00207	0.00555	0.00192	0.00297		395.2	0.000975886	0.00218	0.00221	0.00416	0.00645	0.00253	0.00719	0.00613	0.00195	0.00481	0.00613	0.000628151
672.35	0.00299	0.00446	0.000551416	0.00463	0.00322	0.000149926	0.00347	0.000114789	0.00208	0.00556	0.00193	0.00295		395.3	0.000996088	0.00219	0.00223	0.00418	0.00647	0.00254	0.00722	0.00616	0.00196	0.00482	0.00613	0.000629349
672.3	0.00298	0.00448	0.000555193	0.00463	0.00321	0.000156589	0.00347	0.000110197	0.00208	0.00556	0.00194	0.00292		395.4	0.00102	0.00219	0.00224	0.00421	0.00649	0.00255	0.00726	0.00619	0.00197	0.00484	0.00613	0.000630427
672.25	0.00298	0.00449	0.000562746	0.00464	0.0032	0.000163252	0.00347	0.00010331	0.00209	0.00556	0.00196	0.0029		395.5	0.00104	0.0022	0.00226	0.00423	0.0065	0.00256	0.00729	0.00622	0.00198	0.00485	0.00614	0.000631185
672.2	0.00298	0.0045	0.000566523	0.00464	0.00319	0.000169916	0.00348	9.87185e-05	0.0021	0.00557	0.00197	0.00288		395.6	0.00106	0.0022	0.00227	0.00426	0.00652	0.00257	0.00732	0.00625	0.00199	0.00487	0.00614	0.000631883
672.15	0.00297	0.00452	0.0005703	0.00465	0.00318	0.000173247	0.00348	9.41269e-05	0.0021	0.00557	0.00198	0.00285		395.7	0.00108	0.00221	0.00229	0.00428	0.00654	0.00258	0.00736	0.00629	0.002	0.00489	0.00615	0.000632425
672.1	0.00297	0.00453	0.000577853	0.00465	0.00318	0.000179911	0.00348	8.95354e-05	0.00211	0.00557	0.00199	0.00283		395.8	0.0011	0.00222	0.0023	0.00431	0.00655	0.00259	0.0074	0.00632	0.00201	0.0049	0.00615	0.000632609
672.05	0.00297	0.00454	0.00058163	0.00466	0.00317	0.000186574	0.00348	8.49438e-05	0.00211	0.00557	0.00201	0.0028		395.9	0.00112	0.00222	0.00232	0.00433	0.00657	0.0026	0.00743	0.00635	0.00202	0.00491	0.00615	0.000632479
672	0.00296	0.00455	0.000589184	0.00466	0.00316	0.000193237	0.00348	8.03523e-05	0.00212	0.00558	0.00202	0.00278		396	0.00114	0.00223	0.00233	0.00435	0.00658	0.00261	0.00747	0.00638	0.00203	0.00493	0.00615	0.000631996
671.95	0.00296	0.00457	0.000592961	0.00467	0.00315	0.000199901	0.00348	7.57607e-05	0.00213	0.00558	0.00203	0.00276		396.1	0.00116	0.00223	0.00235	0.00438	0.00659	0.00262	0.00751	0.00641	0.00204	0.00494	0.00615	0.00063127
671.9	0.00295	0.00458	0.000596738	0.00468	0.00314	0.000203232	0.00348	6.88734e-05	0.00213	0.00558	0.00205	0.00274		396.2	0.00117	0.00224	0.00237	0.0044	0.00661	0.00264	0.00755	0.00644	0.00206	0.00496	0.00616	0.000630251
671.85	0.00295	0.00459	0.000604291	0.00468	0.00313	0.000209896	0.00349	6.42818e-05	0.00214	0.00558	0.00206	0.00271		396.3	0.00119	0.00224	0.00238	0.00443	0.00662	0.00265	0.00759	0.00647	0.00207	0.00497	0.00616	0.000628902
671.8	0.00295	0.00461	0.000608068	0.00469	0.00312	0.000216559	0.00349	5.96903e-05	0.00215	0.00559	0.00207	0.00269		396.4	0.00121	0.00225	0.0024	0.00445	0.00663	0.00266	0.00762	0.0065	0.00208	0.00499	0.00616	0.000627215
671.75	0.00294	0.00462	0.000615622	0.00469	0.00312	0.000223222	0.00349	5.50987e-05	0.00215	0.00559	0.00209	0.00266		396.5	0.00122	0.00225	0.00242	0.00448	0.00664	0.00267	0.00766	0.00653	0.00209	0.005	0.00616	0.000625173
671.7	0.00294	0.00463	0.000619399	0.0047	0.00311	0.000229886	0.00349	5.05071e-05	0.00216	0.00559	0.0021	0.00264		396.6	0.00124	0.00226	0.00244	0.0045	0.00665	0.00269	0.0077	0.00656	0.00211	0.00501	0.00616	0.00062299
671.65	0.00294	0.00465	0.000623175	0.0047	0.0031	0.000236549	0.00349	4.59156e-05	0.00217	0.0056	0.00211	0.00262		396.7	0.00126	0.00227	0.00245	0.00453	0.00666	0.0027	0.00774	0.00659	0.00212	0.00502	0.00616	0.000620784
671.6	0.00293	0.00466	0.000630729	0.00471	0.00309	0.000239881	0.0035	4.1324e-05	0.00217	0.0056	0.00212	0.0026		396.8	0.00128	0.00227	0.00247	0.00455	0.00667	0.00272	0.00778	0.00662	0.00214	0.00503	0.00616	0.000618437
671.55	0.00293	0.00467	0.000634506	0.00471	0.00308	0.000246544	0.0035	3.44367e-05	0.00218	0.0056	0.00214	0.00257		396.9	0.00131	0.00228	0.00249	0.00458	0.00669	0.00274	0.00782	0.00665	0.00215	0.00504	0.00616	0.000615923
671.5	0.00293	0.00468	0.000642059	0.00472	0.00307	0.000253208	0.0035	2.98451e-05	0.00219	0.0056	0.00215	0.00255		397	0.00133	0.00229	0.00251	0.00461	0.0067	0.00275	0.00786	0.00668	0.00217	0.00505	0.00616	0.000613616
671.45	0.00292	0.0047	0.000645836	0.00472	0.00306	0.000259871	0.0035	2.52536e-05	0.00219	0.00561	0.00216	0.00253		397.1	0.00136	0.00229	0.00253	0.00464	0.00671	0.00277	0.0079	0.00671	0.00218	0.00506	0.00617	0.000611432
671.4	0.00292	0.00471	0.00065339	0.00473	0.00306	0.000266534	0.0035	2.0662e-05	0.0022	0.00561	0.00218	0.0025		397.2	0.00138	0.0023	0.00255	0.00466	0.00672	0.00278	0.00793	0.00673	0.0022	0.00506	0.00617	0.000609287
671.35	0.00292	0.00472	0.000657167	0.00473	0.00304	0.000269866	0.0035	1.60705e-05	0.00221	0.00561	0.00219	0.00248		397.3	0.00141	0.00231	0.00257	0.00469	0.00674	0.0028	0.00797	0.00676	0.00222	0.00507	0.00618	0.000607171
671.3	0.00291	0.00473	0.000660944	0.00474	0.00304	0.000276529	0.0035	1.14789e-05	0.00221	0.00562	0.0022	0.00245		397.4	0.00144	0.00232	0.00259	0.00472	0.00675	0.00282	0.00801	0.00679	0.00223	0.00507	0.00619	0.000605284
671.25	0.00291	0.00475	0.000668497	0.00475	0.00303	0.000283193	0.00351	6.88734e-06	0.00222	0.00562	0.00221	0.00243		397.5	0.00147	0.00233	0.00261	0.00475	0.00676	0.00283	0.00804	0.00682	0.00225	0.00507	0.0062	0.000603445
671.2	0.00291	0.00476	0.000672274	0.00475	0.00302	0.000289856	0.00351	0	0.00223	0.00562	0.00223	0.00241		397.6	0.0015	0.00234	0.00263	0.00478	0.00677	0.00285	0.00807	0.00685	0.00227	0.00507	0.00621	0.000601546
671.15	0.00291	0.00478	0.000676051	0.00476	0.00303	0.000296519	0.00351	0	0.00223	0.00564	0.00224	0.00239		397.7	0.00154	0.00235	0.00266	0.00482	0.00678	0.00286	0.00811	0.00688	0.00228	0.00507	0.00622	0.000599485
671.1	0.00292	0.0048	0.000672274	0.00478	0.00305	0.000309846	0.00351	9.18312e-06	0.00224	0.00567	0.00224	0.00239		397.8	0.00157	0.00236	0.00268	0.00485	0.00679	0.00287	0.00814	0.00691	0.0023	0.00507	0.00623	0.000597527
671.05	0.00294	0.00483	0.000668497	0.0048	0.00308	0.000323173	0.00351	1.60705e-05	0.00224	0.0057	0.00224	0.00238		397.9	0.0016	0.00237	0.00271	0.00488	0.0068	0.00289	0.00816	0.00694	0.00232	0.00507	0.00624	0.000595416
671	0.00295	0.00485	0.00066472	0.00482	0.00311	0.000333168	0.00351	2.29578e-05	0.00225	0.00573	0.00225	0.00238		398	0.00164	0.00238	0.00274	0.00491	0.00681	0.0029	0.00819	0.00697	0.00234	0.00506	0.00626	0.000593079
670.95	0.00297	0.00488	0.00066472	0.00483	0.00314	0.000346495	0.00352	2.98451e-05	0.00225	0.00576	0.00225	0.00237		398.1	0.00167	0.00239	0.00277	0.00494	0.00682	0.00291	0.00822	0.007	0.00236	0.00506	0.00627	0.000590535
670.9	0.00298	0.0049	0.000660944	0.00485	0.00317	0.000359821	0.00352	3.67325e-05	0.00226	0.00579	0.00225	0.00236		398.2	0.0017	0.0024	0.0028	0.00497	0.00683	0.00292	0.00825	0.00703	0.00238	0.00506	0.00629	0.000587948
670.85	0.003	0.00493	0.000657167	0.00487	0.0032	0.000373148	0.00352	4.59156e-05	0.00227	0.00582	0.00226	0.00236		398.3	0.00174	0.00241	0.00283	0.005	0.00683	0.00293	0.00828	0.00706	0.00239	0.00506	0.0063	0.000585155
670.8	0.00302	0.00495	0.00065339	0.00489	0.00323	0.000383143	0.00352	5.28029e-05	0.00227	0.00585	0.00226	0.00235		398.4	0.00177	0.00243	0.00287	0.00504	0.00684	0.00294	0.00831	0.00709	0.00241	0.00505	0.00632	0.000581937
670.75	0.00303	0.00498	0.000649613	0.00491	0.00325	0.00039647	0.00352	5.96903e-05	0.00228	0.00589	0.00226	0.00235		398.5	0.0018	0.00244	0.0029	0.00507	0.00684	0.00295	0.00833	0.00712	0.00243	0.00504	0.00633	0.000578633
670.7	0.00305	0.005	0.000649613	0.00492	0.00328	0.000409796	0.00352	6.65776e-05	0.00229	0.00592	0.00227	0.00234		398.6	0.00183	0.00245	0.00294	0.00509	0.00685	0.00296	0.00836	0.00716	0.00245	0.00504	0.00635	0.000575401
670.65	0.00306	0.00503	0.000645836	0.00494	0.00331	0.000419792	0.00352	7.57607e-05	0.00229	0.00595	0.00227	0.00234		398.7	0.00186	0.00246	0.00298	0.00512	0.00685	0.00298	0.00839	0.00719	0.00247	0.00503	0.00637	0.000572076
670.6	0.00308	0.00505	0.000642059	0.00496	0.00334	0.000433118	0.00352	8.2648e-05	0.0023	0.00598	0.00227	0.00233		398.8	0.0019	0.00248	0.00302	0.00515	0.00686	0.00299	0.00842	0.00722	0.00249	0.00503	0.00639	0.000568468
670.55	0.00309	0.00508	0.000638283	0.00498	0.00336	0.000446445	0.00353	8.95354e-05	0.0023	0.00601	0.00228	0.00232		398.9	0.00192	0.00249	0.00307	0.00518	0.00686	0.003	0.00845	0.00725	0.00251	0.00502	0.0064	0.000564903
670.5	0.00311	0.00511	0.000634506	0.00499	0.0034	0.00045644	0.00353	9.64227e-05	0.00231	0.00604	0.00228	0.00232		399	0.00195	0.00251	0.00311	0.00521	0.00687	0.00301	0.00848	0.00728	0.00252	0.00501	0.00642	0.000561371
670.45	0.00312	0.00513	0.000634506	0.00501	0.00342	0.000469767	0.00353	0.000105606	0.00232	0.00607	0.00228	0.00231		399.1	0.00198	0.00252	0.00315	0.00523	0.00687	0.00303	0.00851	0.00731	0.00254	0.005	0.00643	0.000557796
670.4	0.00314	0.00516	0.000630729	0.00503	0.00345	0.000483093	0.00353	0.000112493	0.00232	0.0061	0.00229	0.0023		399.2	0.00201	0.00254	0.0032	0.00526	0.00688	0.00305	0.00855	0.00734	0.00257	0.005	0.00645	0.000553817
670.35	0.00315	0.00518	0.000626952	0.00505	0.00348	0.000493088	0.00353	0.000119381	0.00233	0.00614	0.00229	0.0023		399.3	0.00204	0.00255	0.00324	0.00529	0.00688	0.00306	0.00858	0.00737	0.00259	0.00499	0.00646	0.000550034
670.3	0.00317	0.00521	0.000623175	0.00507	0.00351	0.000506415	0.00354	0.000126268	0.00233	0.00617	0.00229	0.00229		399.4	0.00207	0.00257	0.00328	0.00532	0.00689	0.00308	0.00861	0.0074	0.00261	0.00499	0.00648	0.000546213
670.25	0.00319	0.00523	0.000623175	0.00508	0.00354	0.000519742	0.00354	0.000133155	0.00234	0.0062	0.0023	0.00228		399.5	0.00209	0.00259	0.00331	0.00535	0.00689	0.0031	0.00864	0.00743	0.00263	0.00498	0.00649	0.000542355
670.2	0.0032	0.00526	0.000619399	0.0051	0.00356	0.000529737	0.00354	0.000142338	0.00235	0.00623	0.0023	0.00228		399.6	0.00212	0.00261	0.00335	0.00538	0.0069	0.00312	0.00868	0.00746	0.00265	0.00498	0.00651	0.000538552
670.15	0.00322	0.00529	0.000615622	0.00512	0.00359	0.000543064	0.00354	0.000149226	0.00235	0.00626	0.0023	0.00227		399.7	0.00215	0.00263	0.00339	0.00541	0.0069	0.00314	0.00871	0.00749	0.00268	0.00498	0.00652	0.000535153
670.1	0.00323	0.00531	0.000611845	0.00514	0.00362	0.00055639	0.00354	0.000156113	0.00236	0.00629	0.0023	0.00227		399.8	0.00217	0.00264	0.00342	0.00543	0.00691	0.00316	0.00874	0.00751	0.0027	0.00497	0.00654	0.000531713
670.05	0.00325	0.00534	0.000608068	0.00515	0.00365	0.000566385	0.00354	0.000163	0.00236	0.00632	0.00231	0.00226		399.9	0.00219	0.00267	0.00345	0.00546	0.00691	0.00319	0.00878	0.00754	0.00272	0.00497	0.00655	0.000528358
670	0.00326	0.00536	0.000608068	0.00517	0.00368	0.000579712	0.00354	0.000172183	0.00237	0.00635	0.00231	0.00226		400	0.00221	0.00269	0.00348	0.0055	0.00692	0.00321	0.00882	0.00756	0.00275	0.00497	0.00657	0.000525227
669.95	0.00328	0.00539	0.000604291	0.00519	0.00371	0.000593039	0.00354	0.000179071	0.00238	0.00639	0.00231	0.00225		400.1	0.00223	0.00271	0.00351	0.00552	0.00693	0.00324	0.00885	0.00759	0.00278	0.00497	0.00659	0.000522394
669.9	0.00329	0.00541	0.000600514	0.00521	0.00373	0.000603034	0.00354	0.000185958	0.00238	0.00642	0.00232	0.00225		400.2	0.00225	0.00273	0.00354	0.00555	0.00693	0.00326	0.00889	0.00762	0.0028	0.00496	0.00661	0.000519708
669.85	0.0033	0.00542	0.000608068	0.00522	0.00375	0.000606366	0.00357	0.000188254	0.00238	0.00641	0.00232	0.00222		400.3	0.00227	0.00276	0.00357	0.00558	0.00694	0.00328	0.00893	0.00764	0.00283	0.00496	0.00663	0.00051675
669.8	0.00331	0.00544	0.000611845	0.00523	0.00377	0.000609697	0.00358	0.000188254	0.00239	0.00639	0.00233	0.00221		400.4	0.00229	0.00278	0.0036	0.00561	0.00695	0.00331	0.00896	0.00767	0.00286	0.00496	0.00666	0.000513984
669.75	0.00332	0.00545	0.000619399	0.00523	0.00378	0.000613029	0.0036	0.000188254	0.00239	0.00638	0.00233	0.00218		400.5	0.00231	0.0028	0.00364	0.00563	0.00695	0.00334	0.009	0.0077	0.0029	0.00495	0.00668	0.000511506
669.7	0.00334	0.00546	0.000626952	0.00524	0.0038	0.000616361	0.00362	0.000188254	0.00239	0.00637	0.00234	0.00217		400.6	0.00233	0.00283	0.00367	0.00566	0.00696	0.00336	0.00904	0.00773	0.00293	0.00495	0.00671	0.000508955
669.65	0.00334	0.00547	0.000634506	0.00525	0.00381	0.000619692	0.00363	0.00019055	0.0024	0.00636	0.00234	0.00214		400.7	0.00235	0.00285	0.00371	0.00569	0.00697	0.00339	0.00908	0.00776	0.00297	0.00495	0.00675	0.000505942
669.6	0.00335	0.00549	0.000642059	0.00525	0.00383	0.000623024	0.00365	0.00019055	0.0024	0.00634	0.00234	0.00213		400.8	0.00237	0.00287	0.00375	0.00571	0.00697	0.00342	0.00912	0.00778	0.00301	0.00494	0.00678	0.000502601
669.55	0.00337	0.0055	0.000645836	0.00526	0.00385	0.000626356	0.00367	0.00019055	0.0024	0.00633	0.00235	0.0021		400.9	0.00238	0.0029	0.0038	0.00573	0.00698	0.00344	0.00916	0.00781	0.00305	0.00494	0.00681	0.000499153
669.5	0.00338	0.00551	0.00065339	0.00527	0.00386	0.000629687	0.00369	0.00019055	0.0024	0.00632	0.00235	0.00209		401	0.0024	0.00292	0.00385	0.00576	0.00699	0.00347	0.0092	0.00784	0.00309	0.00493	0.00684	0.000495662
669.45	0.00338	0.00552	0.000660944	0.00528	0.00388	0.000633019	0.00371	0.000192845	0.0024	0.00631	0.00236	0.00206		401.1	0.00242	0.00295	0.00391	0.00578	0.00699	0.0035	0.00925	0.00788	0.00313	0.00493	0.00688	0.000491651
669.4	0.0034	0.00554	0.000668497	0.00529	0.00389	0.000636351	0.00372	0.000192845	0.00241	0.0063	0.00236	0.00205		401.2	0.00245	0.00297	0.00397	0.00581	0.007	0.00353	0.0093	0.00791	0.00318	0.00492	0.00692	0.000487647
669.35	0.00341	0.00555	0.000672274	0.00529	0.00391	0.000639682	0.00374	0.000192845	0.00241	0.00628	0.00237	0.00203		401.3	0.00246	0.003	0.00403	0.00583	0.00701	0.00355	0.00934	0.00794	0.00323	0.00492	0.00696	0.00048329
669.3	0.00342	0.00556	0.000679828	0.0053	0.00393	0.000643014	0.00376	0.000195141	0.00241	0.00627	0.00237	0.00201		401.4	0.00248	0.00302	0.0041	0.00585	0.00701	0.00358	0.00939	0.00798	0.00327	0.00491	0.00699	0.00047865
669.25	0.00343	0.00557	0.000687381	0.00531	0.00394	0.000646346	0.00378	0.000195141	0.00242	0.00626	0.00238	0.00199		401.5	0.0025	0.00305	0.00418	0.00588	0.00702	0.00361	0.00944	0.00801	0.00333	0.00491	0.00704	0.000473936
669.2	0.00344	0.00559	0.000694935	0.00532	0.00396	0.000649677	0.0038	0.000195141	0.00242	0.00625	0.00238	0.00197		401.6	0.00252	0.00307	0.00426	0.0059	0.00703	0.00364	0.00949	0.00805	0.00338	0.00491	0.00708	0.00046955
669.15	0.00345	0.0056	0.000702489	0.00533	0.00397	0.000653009	0.00381	0.000195141	0.00242	0.00623	0.00238	0.00195		401.7	0.00254	0.0031	0.00434	0.00593	0.00703	0.00367	0.00955	0.00808	0.00343	0.00491	0.00712	0.000465223
669.1	0.00346	0.00561	0.000706265	0.00533	0.00399	0.000656341	0.00383	0.000197437	0.00242	0.00622	0.00239	0.00193		401.8	0.00256	0.00312	0.00443	0.00595	0.00704	0.0037	0.0096	0.00812	0.00349	0.0049	0.00716	0.000460637
669.05	0.00347	0.00563	0.000713819	0.00534	0.004	0.000659672	0.00385	0.000197437	0.00242	0.00621	0.0024	0.00191		401.9	0.00257	0.00315	0.00452	0.00598	0.00704	0.00373	0.00965	0.00815	0.00355	0.0049	0.00721	0.000456098
669	0.00348	0.00564	0.000721373	0.00535	0.00402	0.000663004	0.00386	0.000197437	0.00243	0.0062	0.0024	0.00189		402	0.00259	0.00318	0.0046	0.006	0.00705	0.00376	0.00971	0.00819	0.0036	0.0049	0.00725	0.000452305
668.95	0.00349	0.00565	0.000728926	0.00535	0.00403	0.000666336	0.00388	0.000197437	0.00243	0.00619	0.0024	0.00187		402.1	0.00261	0.00321	0.00469	0.00602	0.00707	0.00379	0.00976	0.00822	0.00366	0.00491	0.0073	0.000448933
668.9	0.0035	0.00566	0.000732703	0.00536	0.00405	0.000669667	0.0039	0.000199733	0.00243	0.00617	0.00241	0.00185		402.2	0.00263	0.00324	0.00478	0.00605	0.00708	0.00383	0.00982	0.00826	0.00373	0.00491	0.00735	0.000445776
668.85	0.00351	0.00568	0.000740257	0.00537	0.00406	0.000672999	0.00392	0.000199733	0.00244	0.00616	0.00241	0.00183		402.3	0.00265	0.00326	0.00487	0.00607	0.00709	0.00386	0.00987	0.0083	0.00379	0.00492	0.00739	0.000442918
668.8	0.00352	0.00569	0.00074781	0.00538	0.00408	0.000676331	0.00394	0.000199733	0.00244	0.00615	0.00242	0.00181		402.4	0.00266	0.00329	0.00496	0.00609	0.0071	0.00389	0.00992	0.00833	0.00385	0.00492	0.00743	0.000440469
668.75	0.00353	0.0057	0.000755364	0.00539	0.0041	0.000679662	0.00395	0.000202029	0.00244	0.00614	0.00242	0.00179		402.5	0.00268	0.00332	0.00505	0.00612	0.00711	0.00393	0.00998	0.00836	0.00392	0.00492	0.00748	0.000438828
668.7	0.00354	0.00571	0.000762918	0.00539	0.00411	0.000682994	0.00397	0.000202029	0.00244	0.00612	0.00243	0.00177		402.6	0.0027	0.00335	0.00514	0.00614	0.00712	0.00397	0.01004	0.0084	0.00399	0.00493	0.00753	0.00043759
668.65	0.00355	0.00573	0.000766694	0.0054	0.00413	0.000686326	0.00399	0.000202029	0.00244	0.00611	0.00243	0.00175		402.7	0.00272	0.00338	0.00523	0.00616	0.00713	0.004	0.01009	0.00843	0.00406	0.00494	0.00758	0.000436496
668.6	0.00356	0.00574	0.000770471	0.00541	0.00414	0.000689657	0.004	0.00020662	0.00245	0.00612	0.00243	0.00173		402.8	0.00273	0.00341	0.00532	0.00618	0.00715	0.00404	0.01014	0.00847	0.00412	0.00494	0.00762	0.000435829
668.55	0.00356	0.00576	0.000766694	0.00541	0.00416	0.000689657	0.00401	0.000213507	0.00246	0.00615	0.00244	0.00171		402.9	0.00275	0.00344	0.00542	0.0062	0.00716	0.00408	0.0102	0.00851	0.00419	0.00495	0.00767	0.00043578
668.5	0.00357	0.00577	0.000766694	0.00542	0.00417	0.000689657	0.00402	0.000220395	0.00248	0.00617	0.00244	0.00169		403	0.00277	0.00348	0.00553	0.00622	0.00718	0.00412	0.01027	0.00855	0.00427	0.00496	0.00773	0.000436128
668.45	0.00357	0.00579	0.000762918	0.00543	0.00419	0.000692989	0.00403	0.000227282	0.00249	0.0062	0.00245	0.00166		403.1	0.00278	0.00352	0.00563	0.00623	0.0072	0.00416	0.01033	0.00859	0.00434	0.00497	0.00778	0.000436788
668.4	0.00358	0.00581	0.000762918	0.00543	0.0042	0.000692989	0.00404	0.000236465	0.0025	0.00622	0.00245	0.00164		403.2	0.00279	0.00355	0.00573	0.00624	0.00721	0.0042	0.01038	0.00862	0.00442	0.00497	0.00783	0.000437373
668.35	0.00359	0.00582	0.000759141	0.00544	0.00422	0.000692989	0.00405	0.000243353	0.00252	0.00625	0.00245	0.00162		403.3	0.0028	0.00358	0.00584	0.00625	0.00722	0.00424	0.01044	0.00866	0.00449	0.00498	0.00788	0.00043809
668.3	0.00359	0.00584	0.000759141	0.00544	0.00423	0.000692989	0.00406	0.00025024	0.00253	0.00627	0.00246	0.0016		403.4	0.00282	0.00362	0.00596	0.00627	0.00724	0.00429	0.01052	0.00871	0.00457	0.00499	0.00794	0.000439277
668.25	0.0036	0.00585	0.000755364	0.00545	0.00425	0.000696321	0.00407	0.000257127	0.00254	0.0063	0.00246	0.00158		403.5	0.00284	0.00366	0.00607	0.00628	0.00726	0.00433	0.01059	0.00875	0.00465	0.005	0.008	0.000440425
668.2	0.0036	0.00587	0.000755364	0.00545	0.00426	0.000696321	0.00408	0.000264015	0.00255	0.00633	0.00247	0.00156		403.6	0.00285	0.0037	0.00618	0.00629	0.00728	0.00438	0.01066	0.00879	0.00473	0.00501	0.00806	0.000441709
668.15	0.00361	0.00589	0.000751587	0.00546	0.00428	0.000696321	0.00409	0.000270902	0.00256	0.00635	0.00247	0.00153		403.7	0.00287	0.00374	0.0063	0.0063	0.0073	0.00442	0.01073	0.00884	0.00481	0.00502	0.00811	0.000442938
668.1	0.00362	0.0059	0.000751587	0.00546	0.00429	0.000696321	0.0041	0.000280085	0.00258	0.00638	0.00247	0.00151		403.8	0.00288	0.00378	0.00641	0.00631	0.00732	0.00446	0.01081	0.00888	0.00489	0.00503	0.00817	0.000444264
668.05	0.00362	0.00592	0.00074781	0.00547	0.00431	0.000699653	0.00411	0.000286972	0.00259	0.0064	0.00247	0.00149		403.9	0.0029	0.00383	0.00653	0.00632	0.00735	0.00451	0.01088	0.00893	0.00498	0.00504	0.00824	0.00044602
668	0.00363	0.00594	0.00074781	0.00548	0.00432	0.000699653	0.00412	0.00029386	0.0026	0.00643	0.00248	0.00147		404	0.00292	0.00387	0.00664	0.00633	0.00737	0.00456	0.01097	0.00898	0.00506	0.00506	0.00831	0.000447871
667.95	0.00363	0.00595	0.000744034	0.00548	0.00434	0.000699653	0.00413	0.000300747	0.00261	0.00645	0.00248	0.00144		404.1	0.00294	0.00392	0.00676	0.00634	0.0074	0.00461	0.01106	0.00903	0.00516	0.00507	0.00838	0.000449885
667.9	0.00363	0.00597	0.000744034	0.00549	0.00435	0.000699653	0.00414	0.000307634	0.00262	0.00648	0.00249	0.00142		404.2	0.00296	0.00397	0.00687	0.00634	0.00742	0.00466	0.01114	0.00908	0.00525	0.00509	0.00845	0.00045165
667.85	0.00364	0.00598	0.000740257	0.00549	0.00437	0.000702984	0.00415	0.000314522	0.00263	0.00651	0.00249	0.0014		404.3	0.00297	0.00401	0.00698	0.00635	0.00744	0.0047	0.01122	0.00912	0.00533	0.0051	0.00852	0.000453208
667.8	0.00365	0.006	0.000740257	0.0055	0.00439	0.000702984	0.00416	0.000321409	0.00265	0.00653	0.00249	0.00138		404.4	0.00299	0.00406	0.00709	0.00636	0.00747	0.00475	0.01131	0.00918	0.00543	0.00512	0.00859	0.000455221
667.75	0.00365	0.00602	0.00073648	0.00551	0.0044	0.000702984	0.00417	0.000330592	0.00266	0.00656	0.0025	0.00136		404.5	0.00302	0.00411	0.00721	0.00637	0.0075	0.00481	0.01141	0.00924	0.00553	0.00514	0.00868	0.00045748
667.7	0.00366	0.00603	0.000732703	0.00551	0.00442	0.000706316	0.00418	0.00033748	0.00267	0.00658	0.0025	0.00134		404.6	0.00303	0.00416	0.00731	0.00638	0.00752	0.00486	0.01149	0.00929	0.00563	0.00516	0.00875	0.00045931
667.65	0.00366	0.00605	0.000732703	0.00552	0.00443	0.000706316	0.00419	0.000344367	0.00269	0.00661	0.00251	0.00131		404.7	0.00305	0.00421	0.00742	0.00638	0.00755	0.00491	0.01159	0.00935	0.00573	0.00518	0.00883	0.000461258
667.6	0.00367	0.00607	0.000728926	0.00552	0.00445	0.000706316	0.0042	0.000351254	0.0027	0.00663	0.00251	0.00129		404.8	0.00308	0.00427	0.00753	0.0064	0.00758	0.00497	0.01169	0.00942	0.00584	0.00521	0.00891	0.000463685
667.55	0.00368	0.00608	0.000728926	0.00553	0.00446	0.000706316	0.00421	0.000358142	0.00271	0.00666	0.00251	0.00127		404.9	0.00311	0.00433	0.00765	0.00641	0.00762	0.00503	0.0118	0.00949	0.00595	0.00524	0.009	0.000466154
667.5	0.00368	0.0061	0.000725149	0.00554	0.00448	0.000709648	0.00422	0.000365029	0.00272	0.00669	0.00252	0.00125		405	0.00314	0.00439	0.00777	0.00642	0.00765	0.0051	0.01191	0.00956	0.00607	0.00527	0.0091	0.000468812
667.45	0.00369	0.00612	0.000725149	0.00554	0.00449	0.000709648	0.00423	0.000374212	0.00273	0.00671	0.00252	0.00122		405.1	0.00317	0.00445	0.00789	0.00644	0.00769	0.00516	0.01203	0.00964	0.00619	0.0053	0.00919	0.000471666
667.4	0.00369	0.00613	0.000721373	0.00555	0.00451	0.000709648	0.00424	0.000381099	0.00275	0.00674	0.00252	0.00121		405.2	0.0032	0.00451	0.00801	0.00644	0.00772	0.00523	0.01214	0.0097	0.00631	0.00533	0.00928	0.000474364
667.35	0.0037	0.00615	0.000713819	0.00555	0.00453	0.000719643	0.00425	0.000383395	0.00276	0.00677	0.00253	0.00118		405.3	0.00322	0.00458	0.00813	0.00645	0.00775	0.00529	0.01225	0.00977	0.00642	0.00536	0.00937	0.000477278
667.3	0.00371	0.00617	0.000702489	0.00557	0.00455	0.000742964	0.00426	0.000378804	0.00277	0.0068	0.00254	0.00117		405.4	0.00326	0.00465	0.00825	0.00647	0.00779	0.00536	0.01237	0.00985	0.00655	0.0054	0.00947	0.000480778
667.25	0.00372	0.00618	0.000687381	0.00558	0.00458	0.000766286	0.00428	0.000374212	0.00277	0.00683	0.00256	0.00116		405.5	0.0033	0.00472	0.00838	0.00648	0.00783	0.00544	0.0125	0.00993	0.00668	0.00544	0.00957	0.000484514
667.2	0.00373	0.0062	0.000672274	0.00559	0.0046	0.000789608	0.00429	0.00036962	0.00278	0.00686	0.00257	0.00115		405.6	0.00335	0.0048	0.00851	0.00649	0.00788	0.00551	0.01263	0.01002	0.00681	0.00548	0.00967	0.000488517
667.15	0.00375	0.00622	0.000657167	0.00561	0.00463	0.00081293	0.00431	0.000365029	0.00279	0.00689	0.00259	0.00113		405.7	0.0034	0.00489	0.00866	0.0065	0.00793	0.0056	0.01277	0.01011	0.00696	0.00552	0.00978	0.000492944
667.1	0.00376	0.00624	0.000642059	0.00562	0.00465	0.000836251	0.00433	0.000360437	0.0028	0.00693	0.0026	0.00112		405.8	0.00344	0.00496	0.00879	0.00651	0.00797	0.00568	0.0129	0.01019	0.0071	0.00556	0.00989	0.000496951
667.05	0.00377	0.00625	0.000626952	0.00563	0.00467	0.000862905	0.00434	0.000355846	0.00281	0.00696	0.00262	0.00111		405.9	0.00348	0.00505	0.00893	0.00652	0.00801	0.00576	0.01303	0.01028	0.00724	0.0056	0.00999	0.000501107
667	0.00378	0.00627	0.000611845	0.00565	0.0047	0.000886227	0.00435	0.000351254	0.00281	0.00699	0.00263	0.00109		406	0.00353	0.00513	0.00908	0.00653	0.00807	0.00584	0.01317	0.01037	0.00738	0.00565	0.01011	0.000505684
666.95	0.00379	0.00629	0.000596738	0.00566	0.00472	0.000909548	0.00437	0.000344367	0.00282	0.00702	0.00264	0.00108		406.1	0.00358	0.00522	0.00923	0.00655	0.00812	0.00593	0.01332	0.01047	0.00753	0.0057	0.01022	0.000510383
666.9	0.0038	0.00631	0.00058163	0.00567	0.00475	0.00093287	0.00438	0.000339775	0.00283	0.00705	0.00265	0.00106		406.2	0.00364	0.00531	0.00938	0.00656	0.00818	0.00602	0.01347	0.01057	0.00769	0.00575	0.01034	0.00051519
666.85	0.00381	0.00632	0.0005703	0.00568	0.00477	0.000956192	0.0044	0.000335184	0.00284	0.00709	0.00267	0.00105		406.3	0.00369	0.00541	0.00953	0.00657	0.00824	0.00612	0.01362	0.01068	0.00785	0.0058	0.01047	0.000520161
666.8	0.00383	0.00634	0.000555193	0.0057	0.0048	0.000979514	0.00441	0.000330592	0.00285	0.00712	0.00268	0.00104		406.4	0.00374	0.0055	0.00968	0.00658	0.00829	0.00621	0.01377	0.01078	0.00801	0.00584	0.01059	0.000525055
666.75	0.00384	0.00636	0.000540085	0.00571	0.00482	0.001	0.00443	0.000326001	0.00285	0.00715	0.00269	0.00102		406.5	0.00379	0.00559	0.00984	0.00659	0.00835	0.0063	0.01392	0.01089	0.00817	0.00589	0.01072	0.000530458
666.7	0.00385	0.00637	0.000524978	0.00572	0.00484	0.00103	0.00444	0.000321409	0.00286	0.00718	0.00271	0.00101		406.6	0.00385	0.00569	0.01	0.0066	0.00842	0.0064	0.01408	0.01101	0.00834	0.00595	0.01085	0.000536594
666.65	0.00386	0.00639	0.000509871	0.00574	0.00487	0.00105	0.00445	0.000316817	0.00287	0.00721	0.00272	0.000992965		406.7	0.00392	0.00579	0.01017	0.00661	0.00849	0.00651	0.01425	0.01113	0.00851	0.006	0.01099	0.000543223
666.6	0.00387	0.00641	0.000494763	0.00575	0.00489	0.00107	0.00447	0.000312226	0.00288	0.00725	0.00274	0.000981681		406.8	0.00398	0.0059	0.01034	0.00663	0.00855	0.00661	0.01442	0.01126	0.00869	0.00606	0.01114	0.000550457
666.55	0.00388	0.00642	0.000479656	0.00576	0.00492	0.0011	0.00448	0.000307634	0.00288	0.00728	0.00275	0.000964755		406.9	0.00404	0.006	0.01052	0.00665	0.00863	0.00672	0.01459	0.01139	0.00887	0.00612	0.01129	0.000558353
666.5	0.00389	0.00644	0.000464549	0.00577	0.00494	0.00112	0.0045	0.000303043	0.00289	0.00731	0.00276	0.000953472		407	0.00411	0.00611	0.01069	0.00666	0.0087	0.00683	0.01477	0.01153	0.00906	0.00618	0.01144	0.000566844
666.45	0.0039	0.00646	0.000449442	0.00579	0.00497	0.00115	0.00452	0.000298451	0.0029	0.00734	0.00278	0.000936546		407.1	0.00417	0.00621	0.01087	0.00668	0.00877	0.00694	0.01495	0.01167	0.00924	0.00624	0.01159	0.000575664
666.4	0.00391	0.00648	0.000434334	0.0058	0.00499	0.00117	0.00453	0.00029386	0.00291	0.00737	0.00279	0.000925262		407.2	0.00423	0.00632	0.01104	0.0067	0.00884	0.00705	0.01512	0.01181	0.00943	0.0063	0.01174	0.000584992
666.35	0.00393	0.00649	0.000423004	0.00581	0.00502	0.00119	0.00454	0.000289268	0.00292	0.00741	0.0028	0.000913979		407.3	0.0043	0.00643	0.01123	0.00672	0.00892	0.00717	0.01531	0.01196	0.00963	0.00636	0.0119	0.000595352
666.3	0.00394	0.00651	0.000407897	0.00582	0.00504	0.00122	0.00456	0.000284677	0.00292	0.00744	0.00282	0.000897053		407.4	0.00437	0.00654	0.01141	0.00674	0.009	0.00728	0.01551	0.01212	0.00983	0.00643	0.01207	0.000606533
666.25	0.00395	0.00653	0.000392789	0.00584	0.00507	0.00124	0.00457	0.000280085	0.00293	0.00747	0.00283	0.00088577		407.5	0.00444	0.00666	0.0116	0.00677	0.00908	0.00741	0.01572	0.01228	0.01003	0.0065	0.01223	0.000618535
666.2	0.00396	0.00655	0.000377682	0.00585	0.00509	0.00126	0.00459	0.000275493	0.00294	0.0075	0.00285	0.000868844		407.6	0.00452	0.00678	0.01179	0.0068	0.00916	0.00753	0.01593	0.01245	0.01024	0.00657	0.0124	0.000631292
666.15	0.00397	0.00656	0.000362575	0.00586	0.00512	0.00129	0.0046	0.000270902	0.00295	0.00754	0.00286	0.00085756		407.7	0.0046	0.00689	0.01197	0.00683	0.00924	0.00765	0.01614	0.01262	0.01045	0.00664	0.01257	0.000644526
666.1	0.00398	0.00659	0.000373905	0.00587	0.00513	0.00129	0.00461	0.000270902	0.00295	0.00756	0.00287	0.000846277		407.8	0.00467	0.00701	0.01216	0.00686	0.00932	0.00778	0.01636	0.0128	0.01067	0.00672	0.01274	0.000658795
666.05	0.00399	0.00662	0.000400343	0.00588	0.00515	0.00127	0.00461	0.000275493	0.00295	0.00758	0.00289	0.000834993		407.9	0.00477	0.00715	0.01237	0.00689	0.00942	0.00793	0.01661	0.01299	0.01091	0.0068	0.01293	0.00067497
666	0.004	0.00665	0.000430557	0.00588	0.00516	0.00125	0.00462	0.000280085	0.00295	0.00759	0.0029	0.000823709		408	0.00485	0.00728	0.01256	0.00693	0.0095	0.00807	0.01685	0.01318	0.01114	0.00688	0.01311	0.00069091
665.95	0.004	0.00668	0.000456995	0.00589	0.00518	0.00124	0.00462	0.000284677	0.00294	0.00761	0.00291	0.000812426		408.1	0.00494	0.00741	0.01275	0.00697	0.00959	0.00821	0.01709	0.01338	0.01137	0.00696	0.01329	0.000708082
665.9	0.00401	0.00671	0.00048721	0.0059	0.00519	0.00122	0.00462	0.000289268	0.00294	0.00763	0.00293	0.000801142		408.2	0.00504	0.00755	0.01294	0.00701	0.00968	0.00836	0.01734	0.01358	0.01161	0.00705	0.01348	0.000726202
665.85	0.00402	0.00674	0.000513648	0.0059	0.0052	0.00121	0.00463	0.00029386	0.00294	0.00765	0.00294	0.0007955		408.3	0.00512	0.00768	0.01313	0.00704	0.00977	0.00851	0.01759	0.01377	0.01185	0.00713	0.01366	0.000744842
665.8	0.00402	0.00677	0.000543862	0.00591	0.00522	0.00119	0.00463	0.000298451	0.00294	0.00767	0.00296	0.000784216		408.4	0.00521	0.00782	0.01331	0.00708	0.00986	0.00867	0.01785	0.01398	0.0121	0.00721	0.01384	0.000764301
665.75	0.00403	0.0068	0.0005703	0.00591	0.00523	0.00117	0.00464	0.000303043	0.00294	0.00768	0.00297	0.000772933		408.5	0.00531	0.00797	0.01351	0.00712	0.00995	0.00883	0.01812	0.01419	0.01235	0.00729	0.01404	0.000784903
665.7	0.00404	0.00683	0.000600514	0.00592	0.00524	0.00116	0.00464	0.000307634	0.00294	0.0077	0.00298	0.000761649		408.6	0.00541	0.00811	0.0137	0.00717	0.01005	0.009	0.0184	0.01441	0.01261	0.00738	0.01423	0.000806299
665.65	0.00405	0.00686	0.000626952	0.00592	0.00526	0.00114	0.00464	0.000312226	0.00293	0.00772	0.003	0.000750365		408.7	0.00551	0.00827	0.0139	0.00721	0.01015	0.00918	0.01868	0.01464	0.01288	0.00747	0.01444	0.000828637
665.6	0.00405	0.00688	0.000657167	0.00593	0.00527	0.00113	0.00465	0.000316817	0.00293	0.00774	0.00302	0.000739082		408.8	0.00562	0.00843	0.01409	0.00726	0.01025	0.00935	0.01897	0.01487	0.01315	0.00756	0.01464	0.000851726
665.55	0.00406	0.00692	0.000683604	0.00594	0.00529	0.00111	0.00465	0.000321409	0.00293	0.00775	0.00303	0.00073344		408.9	0.00572	0.00858	0.01428	0.00731	0.01035	0.00953	0.01926	0.0151	0.01342	0.00764	0.01485	0.000875227
665.5	0.00407	0.00695	0.000713819	0.00594	0.0053	0.00109	0.00466	0.000326001	0.00293	0.00777	0.00304	0.000722156		409	0.00582	0.00874	0.01447	0.00736	0.01045	0.00971	0.01956	0.01534	0.0137	0.00773	0.01506	0.000899508
665.45	0.00408	0.00697	0.000740257	0.00595	0.00531	0.00108	0.00466	0.000330592	0.00293	0.00779	0.00305	0.000710872		409.1	0.00593	0.00891	0.01467	0.00741	0.01056	0.0099	0.01987	0.01559	0.01398	0.00783	0.01528	0.000924926
665.4	0.00408	0.007	0.000766694	0.00596	0.00533	0.00106	0.00467	0.000335184	0.00292	0.00781	0.00307	0.000699589		409.2	0.00604	0.00908	0.01487	0.00747	0.01068	0.0101	0.02019	0.01585	0.01427	0.00792	0.0155	0.000951103
665.35	0.00409	0.00704	0.000796909	0.00596	0.00534	0.00105	0.00467	0.000339775	0.00292	0.00783	0.00308	0.000688305		409.3	0.00615	0.00925	0.01507	0.00752	0.0108	0.0103	0.02053	0.01611	0.01457	0.00802	0.01573	0.000978196
665.3	0.0041	0.00707	0.000823347	0.00597	0.00536	0.00103	0.00468	0.000344367	0.00292	0.00784	0.0031	0.000677021		409.4	0.00627	0.00943	0.01527	0.00758	0.01092	0.0105	0.02086	0.01638	0.01488	0.00812	0.01596	0.00101
665.25	0.00411	0.00709	0.000853561	0.00597	0.00537	0.00101	0.00468	0.000348958	0.00292	0.00786	0.00311	0.000665738		409.5	0.00638	0.0096	0.01548	0.00764	0.01104	0.0107	0.0212	0.01665	0.01518	0.00822	0.01619	0.00103
665.2	0.00411	0.00712	0.000879999	0.00598	0.00539	0.000996172	0.00468	0.00035355	0.00292	0.00788	0.00313	0.000660096		409.6	0.0065	0.00978	0.01568	0.0077	0.01116	0.01091	0.02155	0.01693	0.01549	0.00832	0.01642	0.00106
665.15	0.00412	0.00715	0.000910214	0.00598	0.0054	0.000979514	0.00469	0.000358142	0.00292	0.0079	0.00314	0.000648812		409.7	0.00663	0.00997	0.0159	0.00776	0.01129	0.01112	0.02192	0.01722	0.0158	0.00843	0.01667	0.00109
665.1	0.00412	0.00718	0.000936651	0.00599	0.00541	0.000966187	0.00469	0.000362733	0.00292	0.00791	0.00315	0.000637528		409.8	0.00676	0.01016	0.01612	0.00783	0.01143	0.01134	0.02229	0.01752	0.01613	0.00854	0.01692	0.00113
665.05	0.00413	0.00721	0.000966866	0.006	0.00543	0.000949528	0.0047	0.000367325	0.00291	0.00793	0.00317	0.000626245		409.9	0.0069	0.01037	0.01636	0.0079	0.01158	0.01158	0.02272	0.01785	0.01649	0.00866	0.0172	0.00116
665	0.00414	0.00724	0.000993304	0.006	0.00544	0.00093287	0.0047	0.000371916	0.00291	0.00795	0.00318	0.000614961		410	0.00704	0.01057	0.0166	0.00797	0.01172	0.01181	0.02311	0.01816	0.01683	0.00878	0.01746	0.0012
664.95	0.00415	0.00727	0.00102	0.00601	0.00546	0.000916212	0.00471	0.000376508	0.00291	0.00797	0.0032	0.000603677		410.1	0.00718	0.01078	0.01683	0.00805	0.01187	0.01203	0.02352	0.01847	0.01718	0.0089	0.01773	0.00123
664.9	0.00415	0.0073	0.00105	0.00601	0.00547	0.000899553	0.00471	0.000381099	0.00291	0.00799	0.00321	0.000598036		410.2	0.00732	0.01098	0.01705	0.00812	0.01202	0.01226	0.02392	0.01879	0.01752	0.00901	0.018	0.00127
664.85	0.00415	0.00731	0.00107	0.00603	0.0055	0.00091288	0.00471	0.000387987	0.00292	0.008	0.00322	0.000575468		410.3	0.00746	0.0112	0.01728	0.0082	0.01216	0.01249	0.02433	0.01911	0.01788	0.00914	0.01827	0.0013
664.8	0.00415	0.00732	0.00109	0.00605	0.00552	0.00093287	0.00472	0.000394874	0.00294	0.00801	0.00322	0.000552901		410.4	0.00761	0.01142	0.01752	0.00828	0.01232	0.01273	0.02476	0.01945	0.01824	0.00926	0.01855	0.00134
664.75	0.00415	0.00733	0.00111	0.00607	0.00555	0.000956192	0.00473	0.000401761	0.00295	0.00803	0.00322	0.000524692		410.5	0.00776	0.01164	0.01775	0.00837	0.01248	0.01296	0.0252	0.01979	0.01861	0.0094	0.01884	0.00139
664.7	0.00415	0.00734	0.00113	0.00609	0.00558	0.000976182	0.00473	0.000408649	0.00297	0.00804	0.00323	0.000502124		410.6	0.00792	0.01187	0.01799	0.00846	0.01264	0.0132	0.02565	0.02014	0.01899	0.00953	0.01914	0.00143
664.65	0.00415	0.00735	0.00115	0.00611	0.0056	0.000996172	0.00474	0.000415536	0.00298	0.00805	0.00324	0.000479557		410.7	0.00808	0.01211	0.01823	0.00855	0.0128	0.01345	0.0261	0.0205	0.01937	0.00967	0.01944	0.00147
664.6	0.00415	0.00735	0.00117	0.00613	0.00563	0.00102	0.00474	0.000424719	0.003	0.00807	0.00324	0.000456989		410.8	0.00824	0.01235	0.01847	0.00865	0.01297	0.0137	0.02655	0.02087	0.01975	0.00981	0.01975	0.00152
664.55	0.00414	0.00736	0.00119	0.00614	0.00566	0.00104	0.00475	0.000431606	0.00302	0.00808	0.00324	0.00042878		410.9	0.00841	0.0126	0.01871	0.00875	0.01314	0.01394	0.02701	0.02124	0.02014	0.00996	0.02005	0.00157
664.5	0.00414	0.00737	0.00121	0.00617	0.00569	0.00106	0.00475	0.000438494	0.00303	0.00809	0.00325	0.000406213		411	0.00858	0.01285	0.01896	0.00885	0.01331	0.0142	0.02749	0.02162	0.02054	0.01011	0.02038	0.00162
664.45	0.00414	0.00738	0.00123	0.00618	0.00571	0.00108	0.00476	0.000445381	0.00305	0.00811	0.00325	0.000383645		411.1	0.00876	0.01311	0.01921	0.00896	0.01349	0.01446	0.02797	0.02202	0.02095	0.01026	0.0207	0.00168
664.4	0.00414	0.00738	0.00125	0.0062	0.00574	0.0011	0.00476	0.000452268	0.00306	0.00812	0.00326	0.000361078		411.2	0.00894	0.01337	0.01947	0.00907	0.01366	0.01473	0.02847	0.02242	0.02136	0.01042	0.02104	0.00173
664.35	0.00414	0.00739	0.00127	0.00622	0.00577	0.00113	0.00477	0.000461452	0.00308	0.00813	0.00326	0.000332869		411.3	0.00913	0.01364	0.01973	0.00919	0.01384	0.015	0.02896	0.02283	0.02177	0.01059	0.02138	0.00179
664.3	0.00414	0.0074	0.00128	0.00624	0.0058	0.00115	0.00477	0.000468339	0.0031	0.00815	0.00326	0.000310301		411.4	0.00931	0.01392	0.02	0.00931	0.01403	0.01528	0.02947	0.02325	0.0222	0.01075	0.02173	0.00185
664.25	0.00413	0.00741	0.0013	0.00626	0.00582	0.00117	0.00478	0.000475226	0.00311	0.00816	0.00327	0.000287734		411.5	0.00951	0.0142	0.02027	0.00943	0.01422	0.01556	0.02999	0.02369	0.02263	0.01092	0.02208	0.00192
664.2	0.00413	0.00742	0.00132	0.00628	0.00585	0.00119	0.00479	0.000482114	0.00313	0.00817	0.00327	0.000265167		411.6	0.00971	0.01449	0.02056	0.00956	0.01442	0.01585	0.03052	0.02414	0.02307	0.0111	0.02245	0.00199
664.15	0.00413	0.00742	0.00134	0.0063	0.00588	0.00121	0.00479	0.000489001	0.00314	0.00819	0.00327	0.000236957		411.7	0.00991	0.01478	0.02085	0.00969	0.01461	0.01614	0.03106	0.02459	0.02351	0.01128	0.02282	0.00206
664.1	0.00413	0.00743	0.00136	0.00632	0.00591	0.00123	0.0048	0.000495888	0.00316	0.0082	0.00328	0.00021439		411.8	0.01011	0.01508	0.02115	0.00983	0.01481	0.01644	0.03162	0.02506	0.02396	0.01147	0.02321	0.00213
664.05	0.00413	0.00744	0.00138	0.00634	0.00594	0.00125	0.0048	0.000505071	0.00317	0.00821	0.00328	0.000191823		411.9	0.01034	0.01541	0.02148	0.00998	0.01503	0.01677	0.03222	0.02557	0.02445	0.01167	0.02362	0.00221
664	0.00412	0.00745	0.0014	0.00636	0.00596	0.00127	0.00481	0.000511959	0.00319	0.00823	0.00329	0.000169255		412	0.01056	0.01573	0.02181	0.01013	0.01525	0.0171	0.03283	0.02608	0.02494	0.01187	0.02404	0.00229
663.95	0.00412	0.00745	0.00142	0.00638	0.00599	0.00129	0.00481	0.000518846	0.00321	0.00824	0.00329	0.000141046		412.1	0.01077	0.01604	0.02213	0.01028	0.01546	0.01742	0.03342	0.02659	0.02542	0.01207	0.02445	0.00237
663.9	0.00412	0.00746	0.00144	0.0064	0.00602	0.00132	0.00482	0.000525733	0.00322	0.00825	0.00329	0.000118479		412.2	0.01099	0.01636	0.02245	0.01043	0.01567	0.01774	0.03402	0.0271	0.0259	0.01227	0.02487	0.00245
663.85	0.00412	0.00747	0.00146	0.00642	0.00604	0.00134	0.00482	0.000532621	0.00324	0.00827	0.0033	9.59114e-05		412.3	0.01121	0.01669	0.02278	0.01059	0.01589	0.01807	0.03465	0.02763	0.0264	0.01248	0.0253	0.00254
663.8	0.00412	0.00748	0.00148	0.00644	0.00607	0.00136	0.00483	0.000541804	0.00325	0.00828	0.0033	7.3344e-05		412.4	0.01144	0.01702	0.02312	0.01076	0.01612	0.01842	0.03528	0.02818	0.02691	0.0127	0.02574	0.00263
663.75	0.00412	0.00748	0.0015	0.00645	0.0061	0.00138	0.00483	0.000548691	0.00327	0.0083	0.00331	5.07766e-05		412.5	0.01167	0.01736	0.02346	0.01093	0.01635	0.01877	0.03593	0.02873	0.02742	0.01291	0.02619	0.00272
663.7	0.00411	0.00749	0.00151	0.00647	0.00613	0.0014	0.00484	0.000555579	0.00329	0.00831	0.00331	2.25674e-05		412.6	0.01191	0.0177	0.0238	0.0111	0.01659	0.01912	0.0366	0.0293	0.02795	0.01314	0.02665	0.00281
663.65	0.00411	0.0075	0.00153	0.00649	0.00615	0.00142	0.00485	0.000562466	0.0033	0.00832	0.00332	0		412.7	0.01215	0.01804	0.02415	0.01128	0.01682	0.01949	0.03727	0.02988	0.02849	0.01337	0.02711	0.00291
663.6	0.00414	0.00755	0.00153	0.00651	0.0062	0.00143	0.00487	0.000564762	0.00331	0.00835	0.00333	1.69255e-05		412.8	0.0124	0.0184	0.0245	0.01147	0.01707	0.01986	0.03797	0.03047	0.02903	0.0136	0.02759	0.00302
663.55	0.00417	0.00761	0.00153	0.00653	0.00625	0.00143	0.0049	0.000564762	0.00333	0.00838	0.00335	2.82092e-05		412.9	0.01265	0.01876	0.02486	0.01166	0.01731	0.02025	0.03867	0.03107	0.02959	0.01384	0.02808	0.00312
663.5	0.0042	0.00766	0.00153	0.00655	0.0063	0.00144	0.00493	0.000564762	0.00334	0.00842	0.00337	4.51348e-05		413	0.01291	0.01913	0.02522	0.01185	0.01757	0.02064	0.03939	0.03169	0.03016	0.01408	0.02858	0.00323
663.45	0.00422	0.00772	0.00152	0.00657	0.00635	0.00145	0.00496	0.000564762	0.00335	0.00845	0.00338	6.20603e-05		413.1	0.01317	0.0195	0.02559	0.01206	0.01782	0.02104	0.04012	0.03231	0.03074	0.01433	0.02909	0.00335
663.4	0.00425	0.00777	0.00152	0.00659	0.0064	0.00145	0.00498	0.000567057	0.00336	0.00848	0.0034	7.89858e-05		413.2	0.01345	0.01988	0.02597	0.01227	0.01808	0.02146	0.04086	0.03295	0.03133	0.01459	0.0296	0.00347
663.35	0.00428	0.00783	0.00151	0.00661	0.00645	0.00146	0.00501	0.000567057	0.00337	0.00851	0.00342	9.02695e-05		413.3	0.01372	0.02027	0.02635	0.01248	0.01835	0.02188	0.04162	0.03361	0.03193	0.01485	0.03013	0.0036
663.3	0.00431	0.00788	0.00151	0.00663	0.0065	0.00147	0.00504	0.000567057	0.00338	0.00854	0.00344	0.000107195		413.4	0.01401	0.02067	0.02674	0.0127	0.01861	0.02231	0.04238	0.03427	0.03254	0.01512	0.03067	0.00372
663.25	0.00434	0.00793	0.00151	0.00665	0.00655	0.00147	0.00506	0.000569353	0.00339	0.00857	0.00345	0.000124121		413.5	0.0143	0.02107	0.02713	0.01292	0.01888	0.02275	0.04316	0.03494	0.03316	0.0154	0.03122	0.00386
663.2	0.00437	0.00799	0.0015	0.00667	0.00659	0.00148	0.00509	0.000569353	0.0034	0.00861	0.00347	0.000141046		413.6	0.01459	0.02148	0.02753	0.01316	0.01915	0.0232	0.04396	0.03564	0.0338	0.01568	0.03178	0.004
663.15	0.0044	0.00804	0.0015	0.00669	0.00664	0.00149	0.00512	0.000569353	0.00342	0.00864	0.00349	0.000157972		413.7	0.01489	0.0219	0.02794	0.01339	0.01943	0.02365	0.04476	0.03634	0.03444	0.01597	0.03234	0.00414
663.1	0.00443	0.0081	0.0015	0.00671	0.0067	0.00149	0.00515	0.000571649	0.00343	0.00867	0.0035	0.000169255		413.8	0.0152	0.02233	0.02837	0.01364	0.01972	0.02412	0.04558	0.03706	0.0351	0.01626	0.03293	0.00429
663.05	0.00446	0.00815	0.0015	0.00673	0.00674	0.0015	0.00517	0.000571649	0.00344	0.0087	0.00352	0.000186181		413.9	0.01552	0.02277	0.0288	0.01388	0.02	0.0246	0.04641	0.03779	0.03578	0.01657	0.03352	0.00444
663	0.00449	0.0082	0.00149	0.00674	0.00679	0.0015	0.0052	0.000571649	0.00345	0.00873	0.00353	0.000203106		414	0.01584	0.02322	0.02925	0.01414	0.0203	0.02509	0.04727	0.03854	0.03647	0.01689	0.03413	0.0046
662.95	0.00452	0.00826	0.00149	0.00676	0.00684	0.00151	0.00523	0.000573945	0.00346	0.00876	0.00355	0.000220032		414.1	0.0162	0.02371	0.02974	0.01441	0.02062	0.02563	0.0482	0.03936	0.03722	0.01723	0.03479	0.00477
662.9	0.00454	0.00831	0.00148	0.00678	0.00689	0.00152	0.00526	0.000573945	0.00348	0.00879	0.00357	0.000231316		414.2	0.01653	0.02418	0.03021	0.01467	0.02093	0.02613	0.04907	0.04013	0.03792	0.01756	0.03541	0.00494
662.85	0.00457	0.00837	0.00148	0.0068	0.00694	0.00152	0.00528	0.000573945	0.00349	0.00883	0.00358	0.000248241		414.3	0.01688	0.02466	0.0307	0.01493	0.02124	0.02664	0.04996	0.04092	0.03864	0.0179	0.03605	0.00512
662.8	0.0046	0.00842	0.00148	0.00682	0.00699	0.00153	0.00531	0.000573945	0.0035	0.00886	0.0036	0.000265167		414.4	0.01723	0.02515	0.03121	0.01519	0.02156	0.02717	0.05088	0.04173	0.03939	0.01826	0.0367	0.0053
662.75	0.00463	0.00848	0.00147	0.00684	0.00704	0.00154	0.00534	0.000576241	0.00351	0.00889	0.00362	0.000282092		414.5	0.0176	0.02566	0.03173	0.01546	0.02189	0.02771	0.05181	0.04255	0.04014	0.01862	0.03737	0.00549
662.7	0.00466	0.00853	0.00147	0.00686	0.00709	0.00154	0.00537	0.000576241	0.00352	0.00892	0.00364	0.000293376		414.6	0.01796	0.02617	0.03226	0.01573	0.02221	0.02825	0.05275	0.04337	0.0409	0.01899	0.03804	0.00568
662.65	0.00469	0.00859	0.00147	0.00688	0.00714	0.00155	0.0054	0.000576241	0.00354	0.00895	0.00366	0.000310301		414.7	0.01834	0.02669	0.0328	0.016	0.02255	0.0288	0.0537	0.04422	0.04167	0.01938	0.03872	0.00588
662.6	0.00472	0.00864	0.00147	0.0069	0.00719	0.00156	0.00542	0.000578536	0.00355	0.00898	0.00367	0.000327227		414.8	0.01872	0.02723	0.03336	0.01628	0.02289	0.02936	0.05467	0.04508	0.04245	0.01977	0.03942	0.00609
662.55	0.00474	0.0087	0.00146	0.00692	0.00723	0.00156	0.00545	0.000578536	0.00356	0.00902	0.00369	0.000344153		414.9	0.01911	0.02777	0.03393	0.01656	0.02325	0.02994	0.05566	0.04596	0.04325	0.02017	0.04013	0.0063
662.5	0.00477	0.00875	0.00146	0.00694	0.00728	0.00157	0.00548	0.000578536	0.00357	0.00905	0.0037	0.000355436		415	0.01951	0.02833	0.03451	0.01684	0.0236	0.03052	0.05667	0.04686	0.04406	0.02059	0.04085	0.00652
662.45	0.0048	0.00881	0.00145	0.00696	0.00733	0.00157	0.00551	0.000580832	0.00358	0.00908	0.00372	0.000372362		415.1	0.01992	0.0289	0.03512	0.01713	0.02398	0.03112	0.05771	0.04779	0.0449	0.02102	0.04159	0.00675
662.4	0.00483	0.00885	0.00145	0.00697	0.00738	0.00158	0.00553	0.000583128	0.00359	0.00911	0.00374	0.000389287		415.2	0.02035	0.02949	0.03574	0.01743	0.02436	0.03174	0.05878	0.04874	0.04576	0.02147	0.04236	0.00699
662.35	0.00484	0.00887	0.00145	0.00698	0.00742	0.00161	0.00557	0.000596903	0.00358	0.00916	0.00376	0.000417496		415.3	0.02077	0.03007	0.03635	0.01773	0.02475	0.03235	0.05985	0.0497	0.04661	0.02192	0.04312	0.00724
662.3	0.00485	0.0089	0.00145	0.00698	0.00746	0.00163	0.00561	0.000612973	0.00358	0.00921	0.00378	0.000445706		415.4	0.02121	0.03067	0.03698	0.01804	0.02514	0.03298	0.06093	0.05068	0.04749	0.02238	0.0439	0.00749
662.25	0.00486	0.00892	0.00145	0.00699	0.00751	0.00166	0.00564	0.000626748	0.00357	0.00926	0.0038	0.000473915		415.5	0.02166	0.03127	0.03763	0.01835	0.02555	0.03361	0.06204	0.05167	0.04838	0.02286	0.0447	0.00775
662.2	0.00487	0.00894	0.00145	0.00699	0.00755	0.00168	0.00568	0.000640522	0.00357	0.0093	0.00382	0.000502124		415.6	0.02212	0.03189	0.03828	0.01867	0.02596	0.03426	0.06316	0.05269	0.04928	0.02335	0.0455	0.00802
662.15	0.00487	0.00896	0.00145	0.00699	0.00759	0.0017	0.00571	0.000656593	0.00356	0.00935	0.00383	0.000530333		415.7	0.0226	0.03252	0.03897	0.019	0.02639	0.03493	0.06432	0.05375	0.05022	0.02385	0.04635	0.00831
662.1	0.00489	0.00898	0.00145	0.007	0.00763	0.00173	0.00575	0.000670367	0.00356	0.0094	0.00385	0.000558543		415.8	0.0231	0.03317	0.03967	0.01934	0.02684	0.03562	0.06551	0.05483	0.05117	0.02438	0.04721	0.0086
662.05	0.0049	0.009	0.00145	0.007	0.00767	0.00175	0.00578	0.000686438	0.00355	0.00944	0.00387	0.000586752		415.9	0.0236	0.03382	0.04037	0.01968	0.02728	0.0363	0.0667	0.05591	0.05212	0.0249	0.04807	0.0089
662	0.0049	0.00903	0.00145	0.007	0.00772	0.00178	0.00582	0.000700213	0.00354	0.00949	0.00389	0.000614961		416	0.02411	0.03448	0.04108	0.02003	0.02772	0.03699	0.0679	0.05701	0.05308	0.02544	0.04895	0.00921
661.95	0.00492	0.00904	0.00145	0.00701	0.00776	0.0018	0.00585	0.000713987	0.00354	0.00954	0.00391	0.00064317		416.1	0.02468	0.03521	0.04186	0.02042	0.02822	0.03776	0.06922	0.05823	0.05414	0.02603	0.04992	0.00955
661.9	0.00492	0.00907	0.00145	0.00701	0.0078	0.00182	0.00589	0.000730058	0.00354	0.00959	0.00393	0.000677021		416.2	0.02523	0.03591	0.04262	0.02079	0.02869	0.03849	0.07049	0.05939	0.05514	0.0266	0.05085	0.00989
661.85	0.00493	0.00909	0.00144	0.00701	0.00784	0.00185	0.00593	0.000743832	0.00353	0.00963	0.00395	0.000705231		416.3	0.0258	0.03662	0.0434	0.02117	0.02919	0.03924	0.07179	0.0606	0.05617	0.02718	0.05181	0.01023
661.8	0.00494	0.00911	0.00144	0.00702	0.00789	0.00187	0.00596	0.000759903	0.00352	0.00968	0.00397	0.00073344		416.4	0.02639	0.03736	0.04419	0.02157	0.02968	0.04001	0.07312	0.06182	0.05721	0.02778	0.05279	0.01058
661.75	0.00495	0.00913	0.00144	0.00702	0.00793	0.0019	0.006	0.000773678	0.00352	0.00973	0.00399	0.000761649		416.5	0.02697	0.03808	0.04497	0.02196	0.03018	0.04077	0.07443	0.06304	0.05823	0.02837	0.05376	0.01094
661.7	0.00496	0.00915	0.00144	0.00702	0.00797	0.00192	0.00603	0.000787452	0.00351	0.00978	0.00401	0.000789858		416.6	0.02756	0.03882	0.04575	0.02236	0.03067	0.04155	0.07576	0.06428	0.05927	0.02897	0.05475	0.0113
661.65	0.00497	0.00917	0.00144	0.00702	0.00801	0.00194	0.00607	0.000803523	0.00351	0.00982	0.00402	0.000818067		416.7	0.02816	0.03958	0.04656	0.02276	0.03118	0.04234	0.07711	0.06554	0.06032	0.02958	0.05576	0.01168
661.6	0.00498	0.0092	0.00144	0.00703	0.00805	0.00197	0.0061	0.000817297	0.0035	0.00987	0.00404	0.000846277		416.8	0.02877	0.04035	0.04737	0.02318	0.0317	0.04314	0.07849	0.06683	0.06138	0.0302	0.05679	0.01206
661.55	0.00499	0.00922	0.00144	0.00703	0.00809	0.00199	0.00614	0.000831072	0.0035	0.00992	0.00406	0.000874486		416.9	0.02942	0.04116	0.04823	0.02362	0.03224	0.04399	0.07993	0.06819	0.06249	0.03085	0.05787	0.01246
661.5	0.005	0.00924	0.00144	0.00703	0.00813	0.00202	0.00618	0.000847142	0.00349	0.00996	0.00408	0.000902695		417	0.03008	0.04199	0.04911	0.02406	0.03279	0.04485	0.08141	0.06956	0.06363	0.03152	0.05898	0.01288
661.45	0.00501	0.00926	0.00144	0.00704	0.00818	0.00204	0.00621	0.000860917	0.00348	0.01001	0.0041	0.000930904		417.1	0.03073	0.04281	0.04996	0.0245	0.03333	0.0457	0.08285	0.07092	0.06474	0.03217	0.06006	0.0133
661.4	0.00502	0.00928	0.00144	0.00704	0.00822	0.00206	0.00625	0.000876988	0.00348	0.01006	0.00412	0.000959114		417.2	0.03139	0.04364	0.05083	0.02495	0.03388	0.04657	0.08432	0.0723	0.06587	0.03284	0.06116	0.01372
661.35	0.00503	0.0093	0.00144	0.00705	0.00826	0.00209	0.00628	0.000890762	0.00347	0.01011	0.00414	0.000987323		417.3	0.03207	0.04449	0.05172	0.02541	0.03444	0.04745	0.08581	0.07372	0.06702	0.03352	0.06229	0.01417
661.3	0.00504	0.00932	0.00144	0.00705	0.0083	0.00211	0.00632	0.000904537	0.00347	0.01015	0.00416	0.00102		417.4	0.03276	0.04535	0.05262	0.02588	0.03501	0.04835	0.08732	0.07515	0.06818	0.03421	0.06343	0.01462
661.25	0.00505	0.00934	0.00144	0.00705	0.00834	0.00214	0.00635	0.000920607	0.00346	0.0102	0.00418	0.00104		417.5	0.03349	0.04627	0.05358	0.02638	0.03561	0.04931	0.08892	0.07666	0.06942	0.03494	0.06465	0.0151
661.2	0.00506	0.00937	0.00144	0.00706	0.00839	0.00216	0.00639	0.000934382	0.00346	0.01025	0.0042	0.00107		417.6	0.03424	0.0472	0.05455	0.02689	0.03622	0.05028	0.09054	0.0782	0.07068	0.03568	0.06588	0.01559
661.15	0.00507	0.0094	0.00145	0.00707	0.00843	0.00218	0.00642	0.000950452	0.00346	0.01029	0.00421	0.00109		417.7	0.03497	0.04811	0.0555	0.02738	0.03683	0.05123	0.09212	0.07971	0.0719	0.03641	0.06709	0.01608
661.1	0.00507	0.00945	0.00149	0.00708	0.00848	0.00219	0.00644	0.000971115	0.00348	0.01033	0.00423	0.00109		417.8	0.03573	0.04903	0.05646	0.02789	0.03744	0.0522	0.09373	0.08125	0.07315	0.03716	0.06832	0.01658
661.05	0.00508	0.00951	0.00153	0.0071	0.00853	0.0022	0.00646	0.000991777	0.0035	0.01037	0.00425	0.00109		417.9	0.03649	0.04998	0.05743	0.02841	0.03807	0.05319	0.09535	0.08281	0.07441	0.03792	0.06957	0.01709
661	0.00508	0.00956	0.00157	0.00712	0.00857	0.0022	0.00648	0.00101	0.00352	0.0104	0.00426	0.00109		418	0.03727	0.05093	0.05842	0.02893	0.03871	0.0542	0.09701	0.08439	0.0757	0.03869	0.07085	0.01762
660.95	0.00508	0.00962	0.00161	0.00713	0.00862	0.00221	0.0065	0.00103	0.00354	0.01044	0.00428	0.00109		418.1	0.03811	0.05195	0.05948	0.02949	0.03939	0.05527	0.09876	0.08607	0.07706	0.03952	0.07221	0.01817
660.9	0.00509	0.00967	0.00165	0.00715	0.00867	0.00222	0.00652	0.00105	0.00356	0.01048	0.0043	0.00109		418.2	0.03899	0.05302	0.06059	0.03008	0.04012	0.0564	0.10061	0.08783	0.0785	0.04039	0.07364	0.01876
660.85	0.0051	0.00972	0.00168	0.00717	0.00872	0.00223	0.00653	0.00107	0.00358	0.01052	0.00432	0.00109		418.3	0.03988	0.05409	0.06169	0.03067	0.04084	0.05752	0.10245	0.0896	0.07993	0.04127	0.07508	0.01936
660.8	0.0051	0.00977	0.00173	0.00719	0.00877	0.00224	0.00655	0.0011	0.00359	0.01055	0.00433	0.0011		418.4	0.04073	0.05511	0.06274	0.03123	0.04153	0.0586	0.1042	0.09127	0.08129	0.04211	0.07646	0.01994
660.75	0.0051	0.00983	0.00176	0.00721	0.00882	0.00225	0.00657	0.00112	0.00361	0.01059	0.00435	0.0011		418.5	0.0416	0.05615	0.06381	0.0318	0.04224	0.05968	0.10598	0.09297	0.08267	0.04297	0.07786	0.02053
660.7	0.00511	0.00988	0.0018	0.00722	0.00886	0.00226	0.00659	0.00113	0.00363	0.01063	0.00437	0.0011		418.6	0.0425	0.05721	0.0649	0.03238	0.04296	0.06079	0.10779	0.0947	0.08407	0.04385	0.07929	0.02113
660.65	0.00511	0.00993	0.00184	0.00724	0.00891	0.00227	0.00661	0.00115	0.00365	0.01067	0.00438	0.0011		418.7	0.04341	0.05829	0.066	0.03297	0.04369	0.06191	0.10962	0.09645	0.08549	0.04475	0.08075	0.02175
660.6	0.00512	0.00999	0.00188	0.00726	0.00896	0.00228	0.00663	0.00118	0.00367	0.0107	0.0044	0.0011		418.8	0.04438	0.05944	0.06717	0.0336	0.04446	0.0631	0.11157	0.0983	0.087	0.04569	0.0823	0.0224
660.55	0.00512	0.01004	0.00192	0.00727	0.00901	0.00228	0.00665	0.0012	0.00369	0.01074	0.00441	0.00111		418.9	0.04539	0.06062	0.06839	0.03424	0.04526	0.06432	0.11357	0.10021	0.08856	0.04667	0.0839	0.02307
660.5	0.00513	0.01009	0.00196	0.00729	0.00906	0.00229	0.00667	0.00122	0.00371	0.01078	0.00443	0.00111		419	0.04637	0.06175	0.06954	0.03486	0.04602	0.06548	0.11547	0.10202	0.09003	0.04761	0.08543	0.02374
660.45	0.00513	0.01015	0.002	0.00731	0.0091	0.0023	0.00669	0.00124	0.00373	0.01082	0.00445	0.00111		419.1	0.04736	0.06291	0.0707	0.0355	0.0468	0.06666	0.1174	0.10387	0.09153	0.04856	0.08699	0.02441
660.4	0.00514	0.0102	0.00204	0.00733	0.00915	0.00231	0.00671	0.00126	0.00375	0.01085	0.00446	0.00111		419.2	0.04838	0.06408	0.07189	0.03615	0.04758	0.06785	0.11935	0.10574	0.09305	0.04954	0.08858	0.02511
660.35	0.00514	0.01026	0.00208	0.00734	0.0092	0.00232	0.00672	0.00128	0.00376	0.01089	0.00448	0.00111		419.3	0.04949	0.06536	0.07318	0.03685	0.04844	0.06914	0.12147	0.10776	0.0947	0.05059	0.0903	0.02585
660.3	0.00514	0.01031	0.00212	0.00736	0.00925	0.00233	0.00674	0.0013	0.00378	0.01093	0.0045	0.00111		419.4	0.05061	0.06664	0.07446	0.03756	0.04929	0.07042	0.12358	0.10978	0.09634	0.05164	0.09201	0.0266
660.25	0.00515	0.01036	0.00216	0.00738	0.0093	0.00234	0.00676	0.00132	0.0038	0.01096	0.00452	0.00111		419.5	0.0517	0.06787	0.07569	0.03824	0.05011	0.07166	0.1256	0.11173	0.09791	0.05266	0.09367	0.02734
660.2	0.00516	0.01042	0.00219	0.0074	0.00934	0.00235	0.00678	0.00134	0.00382	0.011	0.00453	0.00111		419.6	0.05281	0.06913	0.07695	0.03894	0.05094	0.07291	0.12765	0.1137	0.09951	0.0537	0.09535	0.0281
660.15	0.00516	0.01047	0.00224	0.00741	0.00939	0.00236	0.0068	0.00136	0.00384	0.01104	0.00455	0.00112		419.7	0.05395	0.07041	0.07822	0.03966	0.05178	0.07418	0.12973	0.11571	0.10112	0.05476	0.09706	0.02888
660.1	0.00516	0.01052	0.00227	0.00743	0.00944	0.00236	0.00682	0.00138	0.00386	0.01108	0.00457	0.00112		419.8	0.05512	0.07172	0.07953	0.04039	0.05264	0.07546	0.13184	0.11775	0.10276	0.05584	0.09879	0.02967
660.05	0.00517	0.01057	0.00231	0.00745	0.00949	0.00237	0.00684	0.0014	0.00388	0.01111	0.00458	0.00112		419.9	0.05639	0.07314	0.08096	0.04118	0.05358	0.07686	0.13414	0.11997	0.10456	0.05701	0.10068	0.03052
660	0.00517	0.01063	0.00235	0.00747	0.00954	0.00238	0.00686	0.00142	0.0039	0.01115	0.0046	0.00112		420	0.05766	0.07456	0.08238	0.04197	0.05451	0.07825	0.13643	0.12217	0.10633	0.05818	0.10256	0.03138
659.95	0.00518	0.01068	0.00239	0.00748	0.00958	0.00239	0.00688	0.00144	0.00391	0.01119	0.00461	0.00112		420.1	0.05889	0.07593	0.08376	0.04274	0.05541	0.07959	0.13861	0.12429	0.10803	0.05932	0.10436	0.03222
659.9	0.0052	0.01073	0.00242	0.0075	0.00964	0.00241	0.0069	0.00146	0.00394	0.01125	0.00465	0.00112		420.2	0.06016	0.07733	0.08517	0.04352	0.05633	0.08095	0.14084	0.12646	0.10976	0.06048	0.10621	0.03309
659.85	0.00524	0.01079	0.00245	0.00753	0.0097	0.00242	0.00693	0.00146	0.00398	0.01132	0.0047	0.00112		420.3	0.06157	0.07887	0.08673	0.04439	0.05734	0.08246	0.1433	0.12884	0.11167	0.06177	0.10824	0.03405
659.8	0.00529	0.01084	0.00247	0.00755	0.00977	0.00244	0.00696	0.00147	0.00401	0.0114	0.00476	0.00112		420.4	0.0629	0.08032	0.08819	0.04519	0.05829	0.08386	0.14558	0.13105	0.11343	0.06297	0.11013	0.03495
659.75	0.00533	0.01089	0.0025	0.00757	0.00983	0.00246	0.007	0.00148	0.00404	0.01147	0.00481	0.00112		420.5	0.06425	0.08178	0.08967	0.04602	0.05925	0.08528	0.14789	0.13329	0.11521	0.06419	0.11205	0.03587
659.7	0.00536	0.01095	0.00252	0.0076	0.00989	0.00247	0.00703	0.00149	0.00408	0.01155	0.00486	0.00112		420.6	0.06571	0.08336	0.09128	0.0469	0.0603	0.08682	0.1504	0.13571	0.11714	0.0655	0.11412	0.03685
659.65	0.00541	0.011	0.00255	0.00762	0.00996	0.00249	0.00706	0.0015	0.00411	0.01162	0.00491	0.00112		420.7	0.06719	0.08496	0.09291	0.04779	0.06135	0.08838	0.15293	0.13814	0.11909	0.06683	0.11621	0.03784
659.6	0.00545	0.01106	0.00257	0.00764	0.01002	0.00251	0.00709	0.00151	0.00414	0.0117	0.00496	0.00112		420.8	0.06863	0.08649	0.09447	0.04865	0.06236	0.08987	0.15532	0.14046	0.12093	0.0681	0.11821	0.03882
659.55	0.00549	0.01111	0.0026	0.00767	0.01008	0.00252	0.00713	0.00152	0.00418	0.01177	0.00502	0.00112		420.9	0.07009	0.08804	0.09606	0.04952	0.06339	0.09138	0.15776	0.14281	0.12279	0.0694	0.12023	0.03981
659.5	0.00553	0.01116	0.00262	0.00769	0.01015	0.00254	0.00716	0.00153	0.00421	0.01184	0.00507	0.00112		421	0.0716	0.08962	0.09767	0.05041	0.06444	0.09293	0.16022	0.1452	0.12468	0.07072	0.12229	0.04083
659.45	0.00557	0.01121	0.00265	0.00771	0.01021	0.00256	0.00719	0.00154	0.00425	0.01192	0.00512	0.00112		421.1	0.07312	0.09122	0.0993	0.05131	0.0655	0.09449	0.16271	0.1476	0.12658	0.07206	0.12437	0.04187
659.4	0.00561	0.01127	0.00267	0.00773	0.01027	0.00258	0.00722	0.00155	0.00428	0.01199	0.00517	0.00112		421.2	0.07476	0.09294	0.10106	0.05229	0.06665	0.09619	0.16541	0.15019	0.12864	0.07351	0.12661	0.04298
659.35	0.00565	0.01132	0.0027	0.00776	0.01034	0.00259	0.00725	0.00156	0.00431	0.01207	0.00523	0.00112		421.3	0.07643	0.09469	0.10284	0.05328	0.06781	0.09791	0.16813	0.15281	0.13072	0.07497	0.12888	0.0441
659.3	0.00569	0.01137	0.00272	0.00778	0.0104	0.00261	0.00728	0.00156	0.00435	0.01214	0.00528	0.00112		421.4	0.07804	0.09635	0.10452	0.05423	0.06892	0.09955	0.1707	0.15529	0.13267	0.07637	0.13103	0.04519
659.25	0.00573	0.01143	0.00275	0.0078	0.01046	0.00263	0.00732	0.00157	0.00438	0.01222	0.00533	0.00112		421.5	0.07967	0.09804	0.10624	0.0552	0.07004	0.10122	0.17331	0.15781	0.13465	0.0778	0.13321	0.04631
659.2	0.00577	0.01148	0.00277	0.00783	0.01052	0.00264	0.00735	0.00158	0.00441	0.01229	0.00538	0.00112		421.6	0.08134	0.09976	0.10798	0.05619	0.07119	0.10292	0.17594	0.16035	0.13666	0.07924	0.13542	0.04744
659.15	0.00581	0.01153	0.00279	0.00785	0.01059	0.00266	0.00738	0.00159	0.00445	0.01237	0.00543	0.00112		421.7	0.08302	0.10149	0.10973	0.05719	0.07235	0.10464	0.17859	0.16291	0.13867	0.0807	0.13765	0.04859
659.1	0.00585	0.01159	0.00282	0.00787	0.01065	0.00268	0.00741	0.0016	0.00448	0.01244	0.00549	0.00112		421.8	0.08483	0.10336	0.11163	0.05828	0.0736	0.1065	0.18145	0.16568	0.14085	0.08227	0.14006	0.04982
659.05	0.00589	0.01164	0.00285	0.0079	0.01072	0.0027	0.00745	0.00161	0.00452	0.01252	0.00554	0.00112		421.9	0.08667	0.10526	0.11356	0.05938	0.07487	0.10838	0.18435	0.16846	0.14305	0.08387	0.1425	0.05106
659	0.00593	0.01169	0.00287	0.00792	0.01078	0.00271	0.00748	0.00162	0.00455	0.01259	0.00559	0.00112		422	0.08844	0.10706	0.1154	0.06044	0.07607	0.11017	0.18707	0.1711	0.14511	0.08539	0.14481	0.05227
658.95	0.00597	0.01175	0.0029	0.00794	0.01084	0.00273	0.00751	0.00163	0.00458	0.01267	0.00564	0.00112		422.1	0.09023	0.1089	0.11726	0.06151	0.07729	0.11198	0.18982	0.17375	0.14719	0.08694	0.14715	0.0535
658.9	0.00601	0.0118	0.00292	0.00796	0.0109	0.00275	0.00754	0.00164	0.00461	0.01274	0.00569	0.00112		422.2	0.09206	0.11075	0.11915	0.06261	0.07852	0.1138	0.19259	0.17642	0.14928	0.0885	0.14951	0.05475
658.85	0.00606	0.01185	0.00295	0.00799	0.01097	0.00276	0.00757	0.00165	0.00465	0.01281	0.00574	0.00112		422.3	0.09405	0.11276	0.12119	0.0638	0.07985	0.11577	0.19557	0.1793	0.15154	0.0902	0.15207	0.05611
658.8	0.0061	0.01191	0.00297	0.00801	0.01103	0.00278	0.0076	0.00166	0.00468	0.01289	0.0058	0.00112		422.4	0.09612	0.11486	0.12333	0.06504	0.08124	0.11782	0.1987	0.18231	0.1539	0.09196	0.15474	0.05751
658.75	0.00614	0.01196	0.003	0.00803	0.01109	0.0028	0.00764	0.00166	0.00472	0.01296	0.00585	0.00112		422.5	0.09813	0.11689	0.1254	0.06625	0.08258	0.11979	0.20171	0.1852	0.15617	0.09368	0.15732	0.05887
658.7	0.00618	0.01201	0.00302	0.00806	0.01116	0.00281	0.00767	0.00167	0.00475	0.01304	0.0059	0.00112		422.6	0.10008	0.11884	0.12739	0.06742	0.08386	0.12167	0.20457	0.18796	0.15832	0.09533	0.1598	0.0602
658.65	0.00619	0.01209	0.00305	0.00809	0.01124	0.00284	0.0077	0.0017	0.00478	0.01311	0.00593	0.00115		422.7	0.10205	0.12081	0.1294	0.06861	0.08516	0.12356	0.20745	0.19072	0.16049	0.097	0.16229	0.06155
658.6	0.0062	0.01217	0.00309	0.00812	0.01134	0.00286	0.00772	0.00174	0.00481	0.01318	0.00596	0.0012		422.8	0.10404	0.1228	0.13143	0.06981	0.08647	0.12546	0.21034	0.1935	0.16266	0.09869	0.1648	0.06291
658.55	0.00622	0.01225	0.00312	0.00815	0.01143	0.00289	0.00775	0.00177	0.00483	0.01325	0.00598	0.00124		422.9	0.10607	0.12482	0.13347	0.07102	0.0878	0.12737	0.21325	0.19628	0.16484	0.1004	0.16733	0.0643
658.5	0.00623	0.01233	0.00315	0.00818	0.01153	0.00291	0.00777	0.00181	0.00486	0.01333	0.00601	0.00128		423	0.10812	0.12685	0.13554	0.07225	0.08914	0.12929	0.21618	0.19908	0.16704	0.10213	0.16988	0.06571
658.45	0.00624	0.01241	0.00318	0.00821	0.01162	0.00294	0.0078	0.00184	0.00488	0.0134	0.00603	0.00132		423.1	0.11029	0.12902	0.13775	0.07356	0.09057	0.13134	0.21931	0.20207	0.1694	0.10398	0.1726	0.06719
658.4	0.00625	0.0125	0.00321	0.00824	0.01172	0.00296	0.00783	0.00188	0.00491	0.01347	0.00606	0.00137		423.2	0.11253	0.13125	0.14002	0.0749	0.09204	0.13346	0.22255	0.20514	0.17184	0.10588	0.17539	0.06872
658.35	0.00626	0.01258	0.00325	0.00827	0.01181	0.00299	0.00785	0.00191	0.00494	0.01354	0.00608	0.0014		423.3	0.11465	0.13335	0.14216	0.07617	0.09343	0.13544	0.22554	0.20798	0.17409	0.10767	0.178	0.0702
658.3	0.00627	0.01266	0.00328	0.00831	0.01191	0.00301	0.00788	0.00195	0.00496	0.01361	0.00611	0.00145		423.4	0.1168	0.13547	0.14434	0.07746	0.09483	0.13744	0.22856	0.21083	0.17636	0.1095	0.18063	0.0717
658.25	0.00628	0.01274	0.00332	0.00834	0.012	0.00304	0.00791	0.00198	0.00499	0.01369	0.00613	0.0015		423.5	0.11898	0.13761	0.14654	0.07876	0.09625	0.13946	0.23159	0.2137	0.17865	0.11135	0.18328	0.07322
658.2	0.00629	0.01282	0.00335	0.00837	0.0121	0.00306	0.00793	0.00202	0.00502	0.01376	0.00616	0.00153		423.6	0.12119	0.13978	0.14878	0.08007	0.09769	0.14152	0.23466	0.2166	0.18097	0.11322	0.18596	0.07478
658.15	0.0063	0.0129	0.00338	0.0084	0.01219	0.00309	0.00796	0.00205	0.00504	0.01383	0.00618	0.00158		423.7	0.12353	0.14208	0.15116	0.08147	0.09923	0.14371	0.23793	0.21968	0.18345	0.11521	0.1888	0.07642
658.1	0.00631	0.01298	0.00341	0.00843	0.01229	0.00312	0.00798	0.00209	0.00507	0.0139	0.00621	0.00162		423.8	0.12594	0.14444	0.1536	0.0829	0.10081	0.14596	0.24128	0.22283	0.18599	0.11726	0.19171	0.0781
658.05	0.00632	0.01306	0.00344	0.00846	0.01238	0.00314	0.00801	0.00212	0.00509	0.01397	0.00623	0.00166		423.9	0.12823	0.14667	0.15591	0.08426	0.1023	0.14808	0.24439	0.22576	0.18836	0.1192	0.19444	0.07972
658	0.00634	0.01314	0.00348	0.00849	0.01248	0.00317	0.00804	0.00216	0.00512	0.01404	0.00626	0.0017		424	0.13057	0.14891	0.15824	0.08564	0.10381	0.15024	0.24753	0.22872	0.19075	0.12118	0.19719	0.08137
657.95	0.00635	0.01323	0.00351	0.00853	0.01258	0.00319	0.00806	0.00219	0.00515	0.01412	0.00628	0.00175		424.1	0.13294	0.15118	0.16061	0.08705	0.10534	0.15242	0.25068	0.23169	0.19316	0.12317	0.19997	0.08305
657.9	0.00636	0.01331	0.00354	0.00856	0.01267	0.00322	0.00809	0.00223	0.00517	0.01419	0.00631	0.00179		424.2	0.13536	0.15348	0.163	0.08847	0.1069	0.15463	0.25386	0.2347	0.19559	0.1252	0.20278	0.08476
657.85	0.00637	0.01339	0.00358	0.00859	0.01276	0.00324	0.00812	0.00226	0.0052	0.01426	0.00633	0.00183		424.3	0.13791	0.15591	0.16554	0.08998	0.10855	0.15698	0.25723	0.23789	0.19817	0.12734	0.20576	0.08655
657.8	0.00638	0.01347	0.00361	0.00862	0.01286	0.00327	0.00814	0.0023	0.00523	0.01433	0.00636	0.00188		424.4	0.1406	0.15846	0.1682	0.09157	0.1103	0.15944	0.26078	0.24124	0.20087	0.1296	0.20889	0.08843
657.75	0.00639	0.01355	0.00364	0.00865	0.01296	0.00329	0.00817	0.00233	0.00525	0.0144	0.00638	0.00192		424.5	0.1433	0.161	0.17085	0.09316	0.11203	0.16189	0.26424	0.24453	0.20352	0.13186	0.21198	0.09033
657.7	0.0064	0.01363	0.00367	0.00868	0.01305	0.00332	0.0082	0.00237	0.00528	0.01447	0.00641	0.00196		424.6	0.14586	0.16338	0.17335	0.09466	0.11367	0.1642	0.26749	0.24761	0.206	0.13399	0.21489	0.09213
657.65	0.00641	0.01371	0.00371	0.00871	0.01314	0.00334	0.00822	0.00241	0.00531	0.01455	0.00643	0.002		424.7	0.14847	0.16581	0.1759	0.09619	0.11535	0.16654	0.27078	0.25073	0.20851	0.13617	0.21785	0.09397
657.6	0.00642	0.01379	0.00374	0.00874	0.01324	0.00336	0.00825	0.00244	0.00533	0.01462	0.00646	0.00205		424.8	0.1511	0.16825	0.17847	0.09774	0.11704	0.16891	0.27407	0.25386	0.21102	0.13836	0.22081	0.09583
657.55	0.00643	0.01388	0.00377	0.00878	0.01334	0.00339	0.00827	0.00247	0.00536	0.01469	0.00648	0.00209		424.9	0.15391	0.17085	0.18122	0.09938	0.11885	0.17144	0.2776	0.25723	0.21373	0.1407	0.22399	0.09779
657.5	0.00644	0.01396	0.00381	0.00881	0.01343	0.00341	0.0083	0.00251	0.00538	0.01476	0.00651	0.00213		425	0.15675	0.17349	0.18402	0.10105	0.12068	0.17399	0.28116	0.26062	0.21645	0.14306	0.2272	0.09978
657.45	0.00645	0.01404	0.00384	0.00884	0.01352	0.00344	0.00833	0.00255	0.00541	0.01483	0.00653	0.00217		425.1	0.1595	0.17601	0.18669	0.10266	0.12244	0.17643	0.2845	0.26382	0.21901	0.14534	0.23025	0.10171
657.4	0.0065	0.01414	0.00386	0.00886	0.01361	0.00349	0.00838	0.00259	0.00544	0.01494	0.00657	0.00222		425.2	0.16229	0.17856	0.18941	0.1043	0.12422	0.1789	0.28789	0.26706	0.22159	0.14765	0.23333	0.10368
657.35	0.00655	0.01424	0.00389	0.00888	0.01371	0.00355	0.00843	0.00263	0.00547	0.01505	0.0066	0.00227		425.3	0.16512	0.18116	0.19216	0.10596	0.12604	0.18141	0.2913	0.27034	0.22421	0.15	0.23644	0.10567
657.3	0.0066	0.01433	0.00391	0.0089	0.0138	0.0036	0.00848	0.00267	0.0055	0.01516	0.00663	0.00232		425.4	0.16798	0.18377	0.19492	0.10765	0.12787	0.18392	0.2947	0.27361	0.22682	0.15236	0.23956	0.10769
657.25	0.00665	0.01443	0.00393	0.00893	0.01389	0.00366	0.00853	0.00272	0.00554	0.01527	0.00667	0.00238		425.5	0.17104	0.18657	0.19789	0.10945	0.12984	0.18663	0.2984	0.27716	0.22967	0.15489	0.24291	0.10983
657.2	0.0067	0.01453	0.00395	0.00895	0.01398	0.00371	0.00859	0.00276	0.00557	0.01537	0.0067	0.00243		425.6	0.17413	0.1894	0.20089	0.11129	0.13184	0.18936	0.30212	0.28074	0.23254	0.15746	0.2463	0.11199
657.15	0.00675	0.01463	0.00398	0.00897	0.01407	0.00377	0.00864	0.0028	0.0056	0.01548	0.00673	0.00248		425.7	0.1771	0.1921	0.20375	0.11305	0.13374	0.19195	0.3056	0.2841	0.23524	0.15991	0.24949	0.11409
657.1	0.0068	0.01473	0.004	0.00899	0.01416	0.00383	0.00869	0.00285	0.00563	0.01559	0.00677	0.00253		425.8	0.18012	0.19483	0.20666	0.11484	0.13568	0.19458	0.30911	0.28749	0.23797	0.16241	0.25271	0.11621
657.05	0.00685	0.01483	0.00402	0.00901	0.01425	0.00388	0.00874	0.00289	0.00567	0.0157	0.0068	0.00258		425.9	0.18316	0.19759	0.20958	0.11665	0.13764	0.19723	0.31264	0.29089	0.24072	0.16494	0.25594	0.11837
657	0.0069	0.01492	0.00404	0.00903	0.01434	0.00394	0.00879	0.00293	0.0057	0.01581	0.00684	0.00263		426	0.18624	0.20037	0.21254	0.11849	0.13962	0.1999	0.31618	0.29431	0.2435	0.16751	0.2592	0.12055
656.95	0.00695	0.01502	0.00407	0.00905	0.01443	0.00399	0.00884	0.00298	0.00573	0.01592	0.00687	0.00268		426.1	0.18955	0.2034	0.21575	0.12047	0.14176	0.20279	0.32007	0.29805	0.24656	0.17029	0.26274	0.12288
656.9	0.007	0.01512	0.00409	0.00907	0.01452	0.00405	0.00889	0.00302	0.00576	0.01602	0.00691	0.00273		426.2	0.1929	0.20646	0.21901	0.12248	0.14394	0.20573	0.324	0.30183	0.24965	0.17312	0.26632	0.12524
656.85	0.00705	0.01522	0.00411	0.00909	0.01461	0.0041	0.00895	0.00306	0.00579	0.01613	0.00694	0.00278		426.3	0.19612	0.20936	0.22211	0.12439	0.14601	0.2085	0.32765	0.30534	0.25254	0.17583	0.26969	0.12752
656.8	0.0071	0.01532	0.00414	0.00911	0.0147	0.00416	0.009	0.00311	0.00583	0.01624	0.00697	0.00283		426.4	0.19935	0.21227	0.22524	0.12633	0.1481	0.21129	0.3313	0.30886	0.25544	0.17857	0.27306	0.12982
656.75	0.00715	0.01541	0.00416	0.00914	0.01479	0.00421	0.00905	0.00315	0.00586	0.01635	0.00701	0.00288		426.5	0.20294	0.2155	0.2287	0.12847	0.15041	0.21438	0.3353	0.31273	0.25864	0.18161	0.27677	0.13236
656.7	0.0072	0.01552	0.00418	0.00916	0.01488	0.00427	0.0091	0.00319	0.00589	0.01646	0.00704	0.00293		426.6	0.2063	0.21851	0.23195	0.13047	0.15258	0.21726	0.33903	0.31633	0.26163	0.18447	0.28025	0.13475
656.65	0.00725	0.01561	0.0042	0.00918	0.01497	0.00432	0.00915	0.00323	0.00592	0.01657	0.00708	0.00298		426.7	0.20967	0.22153	0.23521	0.13248	0.15476	0.22016	0.34275	0.31993	0.26461	0.18735	0.28372	0.13714
656.6	0.0073	0.01571	0.00423	0.0092	0.01506	0.00438	0.0092	0.00328	0.00595	0.01667	0.00711	0.00304		426.8	0.2133	0.22478	0.23872	0.13463	0.1571	0.22328	0.3468	0.32384	0.26785	0.19044	0.28749	0.13969
656.55	0.00736	0.01581	0.00425	0.00922	0.01516	0.00443	0.00926	0.00332	0.00598	0.01678	0.00714	0.00309		426.9	0.21705	0.22814	0.24236	0.13686	0.15954	0.22652	0.35101	0.32789	0.27122	0.19364	0.29139	0.14232
656.5	0.0074	0.01591	0.00427	0.00924	0.01525	0.00449	0.00931	0.00337	0.00602	0.01689	0.00718	0.00314		427	0.22057	0.23125	0.24573	0.13894	0.16181	0.2295	0.3548	0.33156	0.27427	0.19665	0.29497	0.14481
656.45	0.00745	0.01601	0.00429	0.00926	0.01534	0.00454	0.00936	0.00341	0.00605	0.017	0.00721	0.00319		427.1	0.22415	0.23439	0.24912	0.14106	0.1641	0.23251	0.35862	0.33526	0.27735	0.1997	0.29857	0.14733
656.4	0.0075	0.01611	0.00432	0.00928	0.01543	0.0046	0.00941	0.00345	0.00608	0.01711	0.00724	0.00324		427.2	0.22777	0.23756	0.25255	0.1432	0.16643	0.23555	0.36246	0.33897	0.28044	0.20279	0.30221	0.14989
656.35	0.00755	0.0162	0.00434	0.0093	0.01552	0.00465	0.00946	0.00349	0.00611	0.01722	0.00728	0.00329		427.3	0.23176	0.24108	0.25634	0.14557	0.169	0.23894	0.3668	0.34316	0.28393	0.2062	0.30628	0.15268
656.3	0.00761	0.0163	0.00436	0.00933	0.01561	0.00471	0.00952	0.00354	0.00614	0.01732	0.00732	0.00334		427.4	0.2357	0.24453	0.26006	0.14791	0.17155	0.24226	0.37104	0.34725	0.28734	0.20956	0.31027	0.15545
656.25	0.00765	0.0164	0.00438	0.00935	0.0157	0.00477	0.00957	0.00358	0.00617	0.01743	0.00735	0.00339		427.5	0.23946	0.24778	0.26358	0.15014	0.17396	0.24537	0.37496	0.35103	0.2905	0.21277	0.314	0.15811
656.2	0.0077	0.0165	0.00441	0.00937	0.0158	0.00482	0.00962	0.00363	0.00621	0.01754	0.00739	0.00345		427.6	0.24325	0.25106	0.26712	0.1524	0.1764	0.24851	0.37889	0.35482	0.29368	0.21601	0.31774	0.1608
656.15	0.00774	0.0166	0.00447	0.00942	0.01593	0.00485	0.00969	0.00368	0.00625	0.01764	0.00746	0.00353		427.7	0.24708	0.25436	0.27068	0.15469	0.17886	0.25167	0.38284	0.35864	0.29688	0.21929	0.32151	0.16352
656.1	0.00778	0.0167	0.00453	0.00948	0.01606	0.00488	0.00977	0.00374	0.0063	0.01775	0.00753	0.00362		427.8	0.25096	0.25769	0.27427	0.15702	0.18135	0.25485	0.38681	0.36247	0.3001	0.2226	0.3253	0.16628
656.05	0.00781	0.01679	0.00459	0.00953	0.01619	0.00492	0.00984	0.00379	0.00634	0.01785	0.0076	0.0037		427.9	0.25522	0.2614	0.27826	0.15959	0.18412	0.25841	0.39133	0.36683	0.30374	0.22625	0.32955	0.1693
656	0.00785	0.01689	0.00465	0.00958	0.01633	0.00495	0.00991	0.00385	0.00639	0.01795	0.00768	0.00379		428	0.25942	0.26504	0.28217	0.16213	0.18685	0.26189	0.39571	0.37106	0.30729	0.22986	0.3337	0.17229
655.95	0.00789	0.01699	0.00471	0.00963	0.01646	0.00499	0.00998	0.0039	0.00643	0.01806	0.00775	0.00387		428.1	0.2634	0.26845	0.28584	0.16454	0.18942	0.26515	0.39974	0.37495	0.31055	0.23327	0.33755	0.17514
655.9	0.00792	0.01709	0.00476	0.00968	0.01659	0.00502	0.01005	0.00396	0.00648	0.01816	0.00782	0.00395		428.2	0.26741	0.27188	0.28955	0.16698	0.19202	0.26843	0.40377	0.37886	0.31383	0.23671	0.34141	0.17802
655.85	0.00796	0.01719	0.00482	0.00974	0.01672	0.00505	0.01013	0.00401	0.00652	0.01826	0.00789	0.00404		428.3	0.27146	0.27534	0.29328	0.16945	0.19466	0.27173	0.40781	0.38278	0.31711	0.24018	0.34529	0.18093
655.8	0.008	0.01729	0.00488	0.00979	0.01686	0.00509	0.01019	0.00407	0.00657	0.01837	0.00796	0.00412		428.4	0.27555	0.27882	0.29705	0.17195	0.19732	0.27506	0.41187	0.38673	0.32042	0.24368	0.3492	0.18387
655.75	0.00804	0.01738	0.00494	0.00984	0.01699	0.00512	0.01027	0.00412	0.00661	0.01847	0.00803	0.00421		428.5	0.27968	0.28233	0.30085	0.17447	0.20002	0.27841	0.41594	0.3907	0.32373	0.24722	0.35312	0.18684
655.7	0.00807	0.01748	0.005	0.00989	0.01712	0.00516	0.01034	0.00418	0.00666	0.01857	0.0081	0.00429		428.6	0.28434	0.2863	0.30516	0.17731	0.20307	0.28222	0.42063	0.39527	0.32754	0.25121	0.3576	0.19017
655.65	0.00811	0.01758	0.00506	0.00994	0.01725	0.00519	0.01041	0.00423	0.00671	0.01868	0.00818	0.00437		428.7	0.28913	0.29039	0.30958	0.18023	0.20622	0.28614	0.42544	0.39996	0.33145	0.25531	0.3622	0.19359
655.6	0.00814	0.01768	0.00511	0.01	0.01739	0.00522	0.01048	0.00429	0.00675	0.01878	0.00825	0.00446		428.8	0.29338	0.29395	0.31345	0.18282	0.20899	0.28955	0.42953	0.40397	0.33479	0.25895	0.36616	0.19664
655.55	0.00818	0.01778	0.00517	0.01005	0.01752	0.00526	0.01055	0.00434	0.00679	0.01888	0.00832	0.00454		428.9	0.29767	0.29753	0.31736	0.18544	0.21179	0.293	0.43363	0.408	0.33815	0.26261	0.37015	0.19972
655.5	0.00822	0.01787	0.00523	0.0101	0.01765	0.00529	0.01063	0.0044	0.00684	0.01899	0.00839	0.00463		429	0.30201	0.30114	0.32128	0.18809	0.21463	0.29647	0.43774	0.41205	0.34152	0.26631	0.37415	0.20283
655.45	0.00826	0.01797	0.00529	0.01015	0.01778	0.00532	0.0107	0.00445	0.00688	0.01909	0.00846	0.00471		429.1	0.30637	0.30475	0.32521	0.19075	0.21748	0.29996	0.44185	0.4161	0.34489	0.27003	0.37817	0.20597
655.4	0.00829	0.01807	0.00535	0.0102	0.01792	0.00536	0.01077	0.00451	0.00693	0.01919	0.00854	0.0048		429.2	0.31109	0.30871	0.32951	0.19364	0.22059	0.30379	0.44643	0.4206	0.34863	0.27406	0.3826	0.20934
655.35	0.00833	0.01817	0.00541	0.01026	0.01805	0.00539	0.01084	0.00456	0.00698	0.0193	0.00861	0.00488		429.3	0.31583	0.31267	0.3338	0.19655	0.22371	0.30764	0.451	0.4251	0.35237	0.27811	0.38702	0.21273
655.3	0.00836	0.01827	0.00547	0.01031	0.01818	0.00543	0.01091	0.00462	0.00702	0.0194	0.00868	0.00496		429.4	0.32025	0.31631	0.33777	0.19927	0.22662	0.31119	0.45508	0.42915	0.35574	0.2819	0.39105	0.21593
655.25	0.0084	0.01837	0.00553	0.01036	0.01832	0.00546	0.01098	0.00467	0.00707	0.0195	0.00875	0.00505		429.5	0.32472	0.31998	0.34176	0.20203	0.22956	0.31478	0.4592	0.43324	0.35914	0.28572	0.39511	0.21916
655.2	0.00844	0.01846	0.00558	0.01041	0.01845	0.00549	0.01106	0.00473	0.00711	0.01961	0.00882	0.00513		429.6	0.3292	0.32367	0.34576	0.20481	0.23253	0.3184	0.4633	0.43732	0.36254	0.28957	0.39918	0.22241
655.15	0.00848	0.01856	0.00564	0.01046	0.01858	0.00553	0.01113	0.00478	0.00715	0.01971	0.00889	0.00522		429.7	0.3337	0.32736	0.34977	0.20761	0.23552	0.32204	0.4674	0.4414	0.36593	0.29345	0.40325	0.22569
655.1	0.00851	0.01866	0.0057	0.01052	0.01871	0.00556	0.0112	0.00484	0.0072	0.01982	0.00896	0.0053		429.8	0.33854	0.33137	0.35411	0.21062	0.23876	0.32599	0.47192	0.4459	0.36966	0.29763	0.40771	0.2292
655.05	0.00855	0.01876	0.00576	0.01057	0.01885	0.0056	0.01127	0.00489	0.00725	0.01992	0.00904	0.00539		429.9	0.3434	0.33539	0.35846	0.21366	0.24201	0.32997	0.47644	0.4504	0.3734	0.30183	0.41218	0.23273
655	0.00858	0.01886	0.00582	0.01062	0.01898	0.00563	0.01134	0.00495	0.00729	0.02002	0.00911	0.00547		430	0.34795	0.33912	0.36249	0.21652	0.24507	0.33367	0.48053	0.45449	0.37679	0.30578	0.41627	0.23607
654.95	0.00863	0.01897	0.00588	0.01067	0.01912	0.00567	0.01142	0.005	0.00734	0.02015	0.00918	0.00556		430.1	0.35252	0.34285	0.36654	0.2194	0.24815	0.33739	0.4846	0.45857	0.38019	0.30976	0.42037	0.23943
654.9	0.00869	0.01912	0.00594	0.01071	0.0193	0.00572	0.0115	0.00506	0.00739	0.02031	0.00925	0.00568		430.2	0.35711	0.34659	0.37058	0.2223	0.25125	0.34111	0.48865	0.46266	0.38359	0.31375	0.42447	0.2428
654.85	0.00876	0.01927	0.00601	0.01075	0.01947	0.00577	0.01159	0.00512	0.00744	0.02047	0.00931	0.00579		430.3	0.36172	0.35034	0.37463	0.22522	0.25436	0.34484	0.49269	0.46674	0.38698	0.31777	0.42857	0.24619
654.8	0.00882	0.01942	0.00608	0.01079	0.01964	0.00582	0.01168	0.00517	0.00749	0.02063	0.00938	0.00591		430.4	0.36667	0.35441	0.37901	0.22836	0.25772	0.34888	0.49715	0.47123	0.39072	0.32209	0.43306	0.24981
654.75	0.00888	0.01957	0.00615	0.01083	0.01981	0.00588	0.01176	0.00523	0.00754	0.0208	0.00945	0.00602		430.5	0.37165	0.35848	0.38339	0.23151	0.2611	0.35293	0.5016	0.47573	0.39446	0.32643	0.43754	0.25344
654.7	0.00894	0.01972	0.00622	0.01088	0.01998	0.00593	0.01185	0.00529	0.00758	0.02096	0.00952	0.00613		430.6	0.37641	0.36233	0.38752	0.23454	0.26433	0.35675	0.50568	0.4799	0.39792	0.33058	0.44174	0.25692
654.65	0.009	0.01987	0.00628	0.01092	0.02015	0.00598	0.01194	0.00535	0.00763	0.02112	0.00959	0.00625		430.7	0.3815	0.36643	0.39191	0.23778	0.26778	0.36081	0.51001	0.48432	0.40161	0.33501	0.44619	0.26064
654.6	0.00906	0.02002	0.00635	0.01096	0.02032	0.00603	0.01202	0.00541	0.00768	0.02128	0.00966	0.00636		430.8	0.38622	0.37022	0.39598	0.24079	0.27098	0.36455	0.51399	0.48842	0.40501	0.33911	0.45032	0.26408
654.55	0.00913	0.02017	0.00642	0.011	0.02049	0.00608	0.01211	0.00546	0.00773	0.02145	0.00972	0.00648		430.9	0.39097	0.37401	0.40006	0.24381	0.27419	0.36829	0.51796	0.49251	0.40842	0.34322	0.45444	0.26753
654.5	0.00919	0.02032	0.00648	0.01104	0.02067	0.00613	0.0122	0.00552	0.00778	0.02161	0.00979	0.00659		431	0.39575	0.37782	0.40416	0.24685	0.27742	0.37203	0.52193	0.49661	0.41183	0.34735	0.45859	0.27099
654.45	0.00925	0.02047	0.00655	0.01108	0.02084	0.00618	0.01228	0.00558	0.00783	0.02177	0.00986	0.0067		431.1	0.40083	0.3819	0.40856	0.25007	0.28085	0.376	0.52624	0.50104	0.41553	0.35174	0.46304	0.27465
654.4	0.00931	0.02062	0.00662	0.01113	0.02101	0.00624	0.01236	0.00564	0.00788	0.02193	0.00993	0.00682		431.2	0.40603	0.38607	0.41307	0.25337	0.28438	0.38007	0.53068	0.50561	0.41933	0.35623	0.46762	0.2784
654.35	0.00937	0.02077	0.00668	0.01117	0.02118	0.00629	0.01245	0.0057	0.00793	0.0221	0.01	0.00693		431.3	0.41087	0.3899	0.41721	0.25645	0.28765	0.38378	0.53462	0.5097	0.42275	0.36041	0.47176	0.2819
654.3	0.00944	0.02092	0.00675	0.01121	0.02135	0.00634	0.01254	0.00575	0.00798	0.02226	0.01006	0.00705		431.4	0.41573	0.39373	0.42136	0.25954	0.29094	0.38748	0.53854	0.51379	0.42618	0.3646	0.4759	0.28542
654.25	0.0095	0.02107	0.00682	0.01125	0.02153	0.00639	0.01262	0.00581	0.00803	0.02242	0.01013	0.00716		431.5	0.42062	0.39757	0.42554	0.26266	0.29424	0.39118	0.54247	0.51789	0.42961	0.36883	0.48005	0.28896
654.2	0.00956	0.02122	0.00689	0.01129	0.0217	0.00644	0.01271	0.00587	0.00807	0.02259	0.0102	0.00727		431.6	0.42552	0.4014	0.42974	0.26578	0.29756	0.39488	0.54638	0.52198	0.43304	0.37307	0.4842	0.29251
654.15	0.00962	0.02137	0.00695	0.01133	0.02187	0.00649	0.01279	0.00593	0.00813	0.02275	0.01027	0.00739		431.7	0.4307	0.40549	0.43422	0.26909	0.30107	0.39882	0.55063	0.52639	0.43674	0.37756	0.48864	0.29626
654.1	0.00968	0.02152	0.00702	0.01138	0.02204	0.00654	0.01288	0.00598	0.00817	0.02291	0.01033	0.0075		431.8	0.436	0.40968	0.43882	0.27246	0.30466	0.40286	0.555	0.53093	0.44054	0.38217	0.49319	0.3001
654.05	0.00974	0.02167	0.00709	0.01141	0.02221	0.0066	0.01297	0.00604	0.00822	0.02307	0.01041	0.00761		431.9	0.44092	0.41352	0.44305	0.27562	0.308	0.40655	0.55888	0.53499	0.44397	0.38648	0.49732	0.30369
654	0.00981	0.02182	0.00716	0.01146	0.02238	0.00665	0.01305	0.0061	0.00827	0.02324	0.01047	0.00773		432	0.44585	0.41737	0.44729	0.27879	0.31135	0.41024	0.56276	0.53906	0.44741	0.39082	0.50144	0.3073
653.95	0.00987	0.02197	0.00723	0.0115	0.02255	0.0067	0.01314	0.00616	0.00832	0.0234	0.01054	0.00784		432.1	0.45078	0.42122	0.45155	0.28197	0.3147	0.41393	0.56662	0.54311	0.45084	0.39519	0.50556	0.31093
653.9	0.00993	0.02212	0.00729	0.01154	0.02273	0.00675	0.01323	0.00621	0.00837	0.02356	0.01061	0.00796		432.2	0.45572	0.42506	0.4558	0.28516	0.31806	0.41763	0.57047	0.54716	0.45426	0.39957	0.50967	0.31456
653.85	0.00999	0.02227	0.00736	0.01158	0.0229	0.0068	0.01331	0.00627	0.00842	0.02372	0.01068	0.00807		432.3	0.46093	0.42915	0.46034	0.28852	0.32161	0.42156	0.57464	0.55151	0.45793	0.40421	0.51406	0.31838
653.8	0.01005	0.02242	0.00743	0.01163	0.02307	0.00685	0.0134	0.00633	0.00847	0.02389	0.01074	0.00818		432.4	0.46625	0.43333	0.46499	0.29195	0.32523	0.42559	0.57892	0.55598	0.4617	0.40896	0.51855	0.32228
653.75	0.01012	0.02257	0.00749	0.01166	0.02324	0.0069	0.01348	0.00639	0.00852	0.02405	0.01081	0.0083		432.5	0.4712	0.43717	0.4693	0.29517	0.3286	0.4293	0.58274	0.56	0.46509	0.4134	0.52264	0.32594
653.7	0.01019	0.02273	0.00757	0.01173	0.02343	0.00697	0.01359	0.00646	0.00859	0.02424	0.0109	0.00842		432.6	0.47616	0.44101	0.47361	0.29838	0.33198	0.433	0.58654	0.56401	0.46847	0.41787	0.52671	0.32961
653.65	0.01028	0.02291	0.00765	0.0118	0.02363	0.00704	0.01371	0.00655	0.00867	0.02445	0.011	0.00855		432.7	0.48152	0.44517	0.47829	0.30187	0.33563	0.43701	0.59063	0.56834	0.4721	0.42272	0.5311	0.33359
653.6	0.01037	0.0231	0.00774	0.01188	0.02384	0.00712	0.01382	0.00664	0.00876	0.02467	0.0111	0.00868		432.8	0.48657	0.44908	0.4827	0.30515	0.33907	0.44077	0.59446	0.57242	0.4755	0.4273	0.53521	0.33734
653.55	0.01046	0.02328	0.00782	0.01196	0.02404	0.00719	0.01395	0.00673	0.00884	0.02488	0.01121	0.00882		432.9	0.49187	0.4532	0.48734	0.30859	0.34268	0.44476	0.59859	0.57679	0.47913	0.43209	0.53959	0.34124
653.5	0.01055	0.02346	0.0079	0.01203	0.02425	0.00726	0.01406	0.00682	0.00893	0.02509	0.01131	0.00895		433	0.49718	0.45733	0.49198	0.31204	0.3463	0.44875	0.60269	0.58115	0.48274	0.43689	0.54396	0.34515
653.45	0.01063	0.02364	0.00799	0.01211	0.02445	0.00734	0.01418	0.00691	0.00902	0.0253	0.01141	0.00908		433.1	0.50218	0.46116	0.49631	0.3153	0.34972	0.45245	0.6064	0.58515	0.48602	0.44142	0.54797	0.34885
653.4	0.01072	0.02382	0.00807	0.01219	0.02466	0.00741	0.0143	0.007	0.0091	0.02552	0.01151	0.00921		433.2	0.5072	0.46498	0.50064	0.31857	0.35314	0.45615	0.61008	0.58915	0.48929	0.44595	0.55196	0.35254
653.35	0.01081	0.024	0.00816	0.01226	0.02486	0.00749	0.01442	0.00709	0.00919	0.02573	0.01161	0.00935		433.3	0.51222	0.46879	0.50495	0.32185	0.35657	0.45985	0.61374	0.59315	0.49254	0.45048	0.55594	0.35624
653.3	0.0109	0.02418	0.00824	0.01234	0.02507	0.00756	0.01454	0.00718	0.00927	0.02594	0.01172	0.00948		433.4	0.51724	0.47261	0.50924	0.32513	0.36002	0.46353	0.61739	0.59715	0.49578	0.45501	0.55989	0.35994
653.25	0.01099	0.02436	0.00833	0.01242	0.02527	0.00763	0.01466	0.00728	0.00936	0.02616	0.01182	0.00961		433.5	0.5226	0.47672	0.51384	0.32863	0.3637	0.4675	0.6214	0.60152	0.49931	0.45982	0.56419	0.36388
653.2	0.01107	0.02454	0.00841	0.01249	0.02548	0.00771	0.01478	0.00736	0.00944	0.02637	0.01192	0.00974		433.6	0.52797	0.48082	0.51843	0.33214	0.3674	0.47146	0.6254	0.6059	0.50284	0.46463	0.56847	0.36782
653.15	0.01116	0.02472	0.00849	0.01257	0.02568	0.00778	0.0149	0.00745	0.00953	0.02658	0.01202	0.00988		433.7	0.53301	0.48463	0.52269	0.33546	0.37088	0.47513	0.629	0.6099	0.50604	0.46915	0.57239	0.37153
653.1	0.01125	0.0249	0.00858	0.01265	0.02589	0.00786	0.01502	0.00755	0.00961	0.02679	0.01213	0.01001		433.8	0.53804	0.48844	0.52694	0.33879	0.37438	0.47879	0.63258	0.6139	0.50924	0.47366	0.57629	0.37525
653.05	0.01134	0.02508	0.00866	0.01272	0.02609	0.00793	0.01513	0.00764	0.0097	0.02701	0.01223	0.01014		433.9	0.54306	0.49225	0.53116	0.34214	0.37788	0.48245	0.63615	0.61789	0.51243	0.47816	0.58016	0.37897
653	0.01143	0.02527	0.00875	0.0128	0.0263	0.008	0.01525	0.00773	0.00978	0.02722	0.01233	0.01027		434	0.54808	0.49606	0.53537	0.3455	0.3814	0.4861	0.6397	0.62188	0.51562	0.48264	0.58401	0.3827
652.95	0.01151	0.02545	0.00883	0.01288	0.0265	0.00808	0.01537	0.00781	0.00987	0.02743	0.01243	0.0104		434.1	0.55343	0.50018	0.5399	0.34909	0.38516	0.49004	0.64363	0.62626	0.51912	0.48741	0.5882	0.38667
652.9	0.0116	0.02563	0.00892	0.01295	0.02671	0.00815	0.01549	0.00791	0.00995	0.02765	0.01253	0.01054		434.2	0.55878	0.5043	0.54442	0.35269	0.38892	0.49398	0.64755	0.63062	0.52261	0.49217	0.59238	0.39063
652.85	0.01169	0.02581	0.009	0.01303	0.02691	0.00823	0.01561	0.008	0.01004	0.02786	0.01264	0.01067		434.3	0.56377	0.50812	0.54859	0.35609	0.39246	0.49761	0.65107	0.63459	0.52577	0.49662	0.59618	0.39437
652.8	0.01178	0.02599	0.00908	0.01311	0.02712	0.0083	0.01573	0.00809	0.01012	0.02807	0.01274	0.0108		434.4	0.56874	0.51193	0.55275	0.3595	0.39599	0.50123	0.65457	0.63855	0.52893	0.50107	0.59996	0.3981
652.75	0.01187	0.02617	0.00917	0.01318	0.02732	0.00838	0.01585	0.00818	0.01021	0.02828	0.01284	0.01093		434.5	0.57369	0.51573	0.55686	0.36291	0.39952	0.50482	0.65804	0.64248	0.53205	0.5055	0.6037	0.40181
652.7	0.01195	0.02635	0.00925	0.01326	0.02753	0.00845	0.01597	0.00827	0.01029	0.0285	0.01294	0.01107		434.6	0.57863	0.51954	0.56095	0.36635	0.40306	0.50842	0.6615	0.64641	0.53517	0.50994	0.60743	0.40554
652.65	0.01204	0.02653	0.00934	0.01334	0.02773	0.00852	0.01609	0.00836	0.01038	0.02871	0.01304	0.0112		434.7	0.58392	0.52365	0.56536	0.37001	0.40684	0.5123	0.66534	0.6507	0.53859	0.51468	0.61151	0.4095
652.6	0.01213	0.02671	0.00942	0.01341	0.02794	0.0086	0.01621	0.00845	0.01046	0.02892	0.01315	0.01133		434.8	0.58938	0.5279	0.56989	0.37379	0.41074	0.5163	0.66928	0.6551	0.5421	0.51957	0.61569	0.41359
652.55	0.01222	0.02689	0.00951	0.01349	0.02814	0.00867	0.01633	0.00854	0.01055	0.02914	0.01325	0.01146		434.9	0.59461	0.53193	0.57418	0.37746	0.41449	0.52008	0.67289	0.6592	0.54535	0.52427	0.61958	0.41754
652.5	0.01231	0.02707	0.00959	0.01357	0.02835	0.00875	0.01644	0.00863	0.01063	0.02935	0.01335	0.01159		435	0.59951	0.5357	0.5782	0.3809	0.41801	0.52361	0.67627	0.66302	0.54839	0.52869	0.62322	0.42124
652.45	0.0124	0.02728	0.0097	0.01365	0.02858	0.00884	0.01658	0.00874	0.01073	0.02959	0.01347	0.01177		435.1	0.60441	0.53946	0.5822	0.38435	0.42153	0.52713	0.67962	0.66682	0.55141	0.53309	0.62685	0.42494
652.4	0.0125	0.0275	0.00982	0.01373	0.02884	0.00895	0.01673	0.00887	0.01082	0.02984	0.01359	0.01196		435.2	0.60929	0.54321	0.58618	0.38779	0.42504	0.53063	0.68295	0.67058	0.55441	0.53749	0.63045	0.42863
652.35	0.01259	0.02772	0.00994	0.01382	0.02908	0.00906	0.01687	0.009	0.01092	0.03009	0.01372	0.01215		435.3	0.61456	0.54731	0.59052	0.39147	0.42882	0.53444	0.68669	0.67474	0.55775	0.54223	0.63442	0.43258
652.3	0.01268	0.02794	0.01006	0.0139	0.02933	0.00917	0.01701	0.00913	0.01101	0.03033	0.01384	0.01234		435.4	0.6197	0.55129	0.59473	0.39508	0.43251	0.53813	0.69027	0.67875	0.56096	0.54685	0.63826	0.43645
652.25	0.01278	0.02816	0.01017	0.01398	0.02958	0.00928	0.01716	0.00925	0.01111	0.03058	0.01396	0.01253		435.5	0.62454	0.55501	0.59866	0.39852	0.43599	0.54156	0.69351	0.68243	0.5639	0.55123	0.64178	0.44012
652.2	0.01287	0.02838	0.0103	0.01407	0.02983	0.00938	0.0173	0.00938	0.0112	0.03083	0.01409	0.01272		435.6	0.62937	0.55872	0.60258	0.40195	0.43948	0.54498	0.69673	0.68609	0.56683	0.55559	0.64529	0.44378
652.15	0.01296	0.0286	0.01041	0.01415	0.03008	0.00949	0.01745	0.0095	0.0113	0.03108	0.01421	0.01291		435.7	0.63418	0.56242	0.60648	0.40539	0.44296	0.54838	0.69992	0.68971	0.56974	0.55994	0.64876	0.44742
652.1	0.01306	0.02881	0.01053	0.01424	0.03033	0.0096	0.01759	0.00963	0.01139	0.03133	0.01434	0.01311		435.8	0.63896	0.56611	0.61035	0.40881	0.44643	0.55174	0.70307	0.6933	0.57264	0.56427	0.6522	0.45106
652.05	0.01315	0.02904	0.01065	0.01432	0.03058	0.00971	0.01773	0.00976	0.01148	0.03158	0.01446	0.01329		435.9	0.64409	0.57012	0.61458	0.41249	0.45017	0.55542	0.70663	0.69729	0.57586	0.56893	0.65601	0.45495
652	0.01324	0.02925	0.01077	0.0144	0.03083	0.00981	0.01788	0.00989	0.01158	0.03183	0.01458	0.01348		436	0.64891	0.57389	0.61853	0.41596	0.45371	0.55884	0.70992	0.701	0.57886	0.57331	0.65955	0.45862
651.95	0.01334	0.02947	0.01089	0.01449	0.03107	0.00992	0.01802	0.01001	0.01167	0.03208	0.01471	0.01368		436.1	0.65332	0.57732	0.62212	0.41917	0.45697	0.56193	0.71282	0.7043	0.58153	0.57734	0.66271	0.462
651.9	0.01343	0.02969	0.01101	0.01457	0.03132	0.01003	0.01817	0.01014	0.01177	0.03232	0.01483	0.01386		436.2	0.658	0.58097	0.62591	0.4226	0.46044	0.5652	0.71589	0.70781	0.58437	0.58163	0.66604	0.4656
651.85	0.01352	0.02991	0.01113	0.01465	0.03158	0.01013	0.01831	0.01026	0.01186	0.03257	0.01496	0.01405		436.3	0.66228	0.58432	0.62939	0.42575	0.46364	0.56819	0.7187	0.71101	0.58696	0.58557	0.66907	0.46891
651.8	0.01362	0.03013	0.01125	0.01474	0.03182	0.01024	0.01845	0.01039	0.01196	0.03282	0.01508	0.01425		436.4	0.66717	0.58819	0.63341	0.42934	0.46729	0.57167	0.72206	0.71479	0.59003	0.59007	0.67264	0.47267
651.75	0.01371	0.03035	0.01137	0.01482	0.03207	0.01035	0.01859	0.01052	0.01205	0.03307	0.0152	0.01443		436.5	0.67186	0.5919	0.63726	0.43279	0.47081	0.57498	0.72524	0.71837	0.59295	0.59439	0.67601	0.47629
651.7	0.0138	0.03057	0.01149	0.0149	0.03232	0.01046	0.01874	0.01064	0.01215	0.03332	0.01533	0.01462		436.6	0.67614	0.59528	0.64076	0.43599	0.47405	0.57796	0.72803	0.72156	0.59555	0.59835	0.679	0.47963
651.65	0.0139	0.03079	0.01161	0.01499	0.03257	0.01056	0.01888	0.01077	0.01225	0.03357	0.01545	0.01482		436.7	0.68066	0.59886	0.64447	0.43938	0.4775	0.58112	0.73097	0.72492	0.59829	0.60255	0.68216	0.48318
651.6	0.01399	0.03101	0.01172	0.01507	0.03282	0.01067	0.01903	0.0109	0.01234	0.03382	0.01558	0.01501		436.8	0.68515	0.60242	0.64819	0.44277	0.48093	0.58424	0.73388	0.72826	0.60101	0.60671	0.68526	0.4867
651.55	0.01409	0.03122	0.01184	0.01515	0.03307	0.01078	0.01917	0.01102	0.01243	0.03406	0.0157	0.01519		436.9	0.68972	0.60609	0.65204	0.44618	0.48441	0.58748	0.73699	0.73176	0.60388	0.61092	0.68853	0.49026
651.5	0.01418	0.03144	0.01196	0.01524	0.03332	0.01089	0.01931	0.01115	0.01253	0.03431	0.01582	0.01539		437	0.69421	0.6097	0.65583	0.44956	0.48785	0.59064	0.73999	0.73517	0.60667	0.61507	0.69169	0.49378
651.45	0.01427	0.03166	0.01208	0.01532	0.03357	0.01099	0.01946	0.01128	0.01262	0.03456	0.01595	0.01558		437.1	0.69851	0.61313	0.65944	0.45283	0.49116	0.59362	0.74275	0.73834	0.60926	0.61905	0.69461	0.49717
651.4	0.01437	0.03188	0.0122	0.01541	0.03381	0.0111	0.0196	0.0114	0.01272	0.03481	0.01607	0.01576		437.2	0.70254	0.61636	0.66285	0.4559	0.49427	0.59641	0.74532	0.74131	0.61169	0.62278	0.69735	0.50035
651.35	0.01446	0.0321	0.01232	0.01549	0.03406	0.01121	0.01975	0.01153	0.01281	0.03506	0.0162	0.01596		437.3	0.70685	0.61983	0.66653	0.45921	0.49761	0.5994	0.74805	0.74449	0.61429	0.62677	0.70026	0.50377
651.3	0.01455	0.03232	0.01244	0.01557	0.03432	0.01132	0.01989	0.01166	0.01291	0.03531	0.01632	0.01615		437.4	0.71121	0.62337	0.67033	0.46254	0.50097	0.60248	0.75096	0.7478	0.617	0.6308	0.70331	0.50721
651.25	0.01465	0.03254	0.01256	0.01566	0.03456	0.01142	0.02003	0.01178	0.013	0.03556	0.01644	0.01633		437.5	0.71551	0.62686	0.67408	0.46585	0.5043	0.60549	0.75375	0.75102	0.61964	0.63478	0.70626	0.51062
651.2	0.01473	0.03266	0.01266	0.01559	0.03501	0.0123	0.02044	0.01195	0.01311	0.03563	0.01673	0.0171		437.6	0.71971	0.63026	0.67776	0.46913	0.50758	0.60839	0.75638	0.75409	0.62216	0.63867	0.70906	0.51397
651.15	0.01481	0.03277	0.01276	0.01551	0.03546	0.01321	0.02086	0.01212	0.01323	0.03571	0.01703	0.0179		437.7	0.72382	0.63361	0.6814	0.47237	0.51082	0.61124	0.75895	0.75709	0.62463	0.64251	0.7118	0.51728
651.1	0.01489	0.03288	0.01286	0.01544	0.03591	0.01412	0.02128	0.01228	0.01334	0.03578	0.01733	0.01869		437.8	0.7276	0.63671	0.68475	0.47538	0.5138	0.61384	0.76129	0.75983	0.6269	0.64603	0.71431	0.52033
651.05	0.01496	0.033	0.01297	0.01536	0.03636	0.01503	0.02171	0.01245	0.01346	0.03585	0.01763	0.01948		437.9	0.73158	0.63999	0.68831	0.47858	0.51695	0.61659	0.76376	0.76272	0.62929	0.64976	0.71694	0.52357
651	0.01505	0.03312	0.01307	0.01529	0.03681	0.01593	0.02213	0.01262	0.01357	0.03592	0.01792	0.02027		438	0.73563	0.64337	0.69197	0.48185	0.52016	0.61942	0.76637	0.76573	0.63181	0.65358	0.71969	0.52687
650.95	0.01513	0.03323	0.01317	0.01521	0.03727	0.01684	0.02255	0.01279	0.01369	0.03599	0.01822	0.02106		438.1	0.73966	0.64674	0.69562	0.48512	0.52335	0.62225	0.76897	0.76872	0.63432	0.65738	0.72243	0.53016
650.9	0.0152	0.03334	0.01327	0.01514	0.03772	0.01775	0.02297	0.01296	0.0138	0.03606	0.01852	0.02186		438.2	0.74352	0.65	0.69914	0.48836	0.52647	0.62492	0.77135	0.7715	0.63667	0.66107	0.72496	0.53338
650.85	0.01528	0.03346	0.01337	0.01506	0.03817	0.01866	0.02339	0.01312	0.01391	0.03614	0.01882	0.02265		438.3	0.74705	0.653	0.70239	0.49137	0.52934	0.62739	0.77352	0.77405	0.63884	0.66447	0.72727	0.53635
650.8	0.01536	0.03358	0.01348	0.01499	0.03862	0.01957	0.02381	0.01329	0.01403	0.03621	0.01911	0.02344		438.4	0.75076	0.65619	0.70583	0.49458	0.53239	0.62999	0.77581	0.77672	0.64113	0.66806	0.7297	0.5395
650.75	0.01544	0.03369	0.01358	0.01491	0.03907	0.02047	0.02423	0.01346	0.01414	0.03628	0.01941	0.02423		438.5	0.75475	0.65965	0.70954	0.49801	0.53566	0.63283	0.77838	0.77966	0.64367	0.67192	0.73239	0.54287
650.7	0.01552	0.0338	0.01368	0.01483	0.03952	0.02138	0.02465	0.01362	0.01425	0.03635	0.01971	0.02502		438.6	0.75857	0.66299	0.71312	0.50133	0.53881	0.63557	0.78085	0.78249	0.64612	0.67563	0.73496	0.54613
650.65	0.0156	0.03392	0.01378	0.01476	0.03998	0.02229	0.02507	0.01379	0.01437	0.03642	0.02001	0.02582		438.7	0.76195	0.66598	0.71631	0.50436	0.54165	0.63798	0.78295	0.78491	0.64825	0.67895	0.73717	0.54907
650.6	0.01568	0.03403	0.01388	0.01468	0.04043	0.0232	0.02549	0.01396	0.01448	0.03649	0.0203	0.02661		438.8	0.76554	0.66917	0.71972	0.50762	0.5447	0.64056	0.78518	0.78748	0.65052	0.68248	0.73951	0.55221
650.55	0.01576	0.03415	0.01399	0.01461	0.04088	0.0241	0.02591	0.01413	0.01459	0.03657	0.0206	0.0274		438.9	0.76885	0.67213	0.72287	0.51064	0.54751	0.64294	0.78723	0.78984	0.65261	0.68573	0.74165	0.55511
650.5	0.01584	0.03426	0.01409	0.01453	0.04133	0.02501	0.02633	0.01429	0.01471	0.03664	0.0209	0.02819		439	0.77253	0.67543	0.72638	0.51395	0.55063	0.64562	0.78961	0.79253	0.655	0.68932	0.74412	0.5583
650.45	0.01592	0.03438	0.01419	0.01446	0.04179	0.02592	0.02675	0.01446	0.01482	0.03671	0.0212	0.02898		439.1	0.77619	0.67872	0.72987	0.51727	0.55373	0.6483	0.79198	0.79521	0.65738	0.69287	0.74656	0.56148
650.4	0.016	0.03449	0.01429	0.01438	0.04224	0.02683	0.02718	0.01463	0.01494	0.03678	0.02149	0.02977		439.2	0.77942	0.68165	0.73298	0.52028	0.55654	0.65064	0.79398	0.7975	0.65945	0.69603	0.74864	0.56434
650.35	0.01608	0.03461	0.01439	0.01431	0.04269	0.02774	0.0276	0.0148	0.01505	0.03685	0.02179	0.03057		439.3	0.78288	0.68479	0.73631	0.52351	0.55954	0.65315	0.79611	0.79993	0.66166	0.69938	0.75085	0.56739
650.3	0.01616	0.03472	0.0145	0.01423	0.04314	0.02865	0.02802	0.01496	0.01517	0.03692	0.02209	0.03136		439.4	0.78632	0.68793	0.73963	0.52675	0.56252	0.65563	0.79824	0.80234	0.66387	0.70268	0.75304	0.57043
650.25	0.01624	0.03483	0.0146	0.01416	0.04359	0.02955	0.02844	0.01513	0.01528	0.037	0.02239	0.03215		439.5	0.78987	0.69118	0.74306	0.53002	0.56557	0.65823	0.80055	0.80493	0.66622	0.70605	0.75539	0.57352
650.2	0.01632	0.03495	0.0147	0.01408	0.04404	0.03046	0.02886	0.0153	0.01539	0.03707	0.02268	0.03294		439.6	0.7934	0.69441	0.74646	0.53329	0.5686	0.6608	0.80283	0.80748	0.66856	0.70938	0.7577	0.57659
650.15	0.0164	0.03507	0.0148	0.014	0.0445	0.03137	0.02928	0.01546	0.01551	0.03714	0.02298	0.03373		439.7	0.79674	0.69751	0.7497	0.53649	0.57153	0.6632	0.80488	0.80982	0.67075	0.71255	0.75981	0.57955
650.1	0.01648	0.03518	0.0149	0.01393	0.04495	0.03228	0.0297	0.01563	0.01562	0.03721	0.02328	0.03453		439.8	0.79986	0.70041	0.75273	0.53949	0.57428	0.66544	0.8068	0.812	0.67281	0.71549	0.76177	0.58231
650.05	0.01656	0.03529	0.01501	0.01385	0.0454	0.03319	0.03012	0.0158	0.01573	0.03728	0.02358	0.03532		439.9	0.80318	0.70352	0.75597	0.54273	0.57722	0.66782	0.80885	0.81433	0.67503	0.71862	0.76386	0.58528
650	0.01663	0.03544	0.01505	0.01384	0.04581	0.03391	0.03047	0.016	0.01578	0.03745	0.02382	0.03594		440	0.80672	0.70683	0.75941	0.54609	0.58031	0.6704	0.81118	0.81693	0.67748	0.72193	0.76621	0.58838
649.95	0.01669	0.03569	0.01494	0.01401	0.04609	0.03405	0.03056	0.0163	0.01564	0.0379	0.02392	0.03601		440.1	0.81021	0.71011	0.76282	0.54944	0.58338	0.67295	0.81348	0.81948	0.67991	0.7252	0.76852	0.59147
649.9	0.01674	0.03594	0.01482	0.01419	0.04637	0.03419	0.03066	0.01659	0.0155	0.03835	0.02401	0.03609		440.2	0.8135	0.71326	0.76608	0.55273	0.58637	0.67533	0.81555	0.8218	0.68219	0.72831	0.77061	0.59447
649.85	0.0168	0.03619	0.0147	0.01436	0.04665	0.03433	0.03076	0.01689	0.01535	0.03881	0.02411	0.03616		440.3	0.81676	0.71641	0.76935	0.55603	0.58935	0.6777	0.81762	0.82412	0.68447	0.7314	0.7727	0.59746
649.8	0.01686	0.03644	0.01458	0.01453	0.04694	0.03447	0.03085	0.01718	0.01521	0.03926	0.0242	0.03624		440.4	0.81973	0.71933	0.77237	0.55909	0.59212	0.67989	0.81954	0.82625	0.68659	0.73426	0.77463	0.60024
649.75	0.01691	0.03669	0.01447	0.01471	0.04721	0.03461	0.03095	0.01748	0.01506	0.03972	0.0243	0.03632		440.5	0.82285	0.72242	0.77558	0.56235	0.59506	0.6822	0.82157	0.82849	0.68884	0.73727	0.77666	0.60319
649.7	0.01697	0.03694	0.01435	0.01488	0.0475	0.03474	0.03105	0.01778	0.01491	0.04017	0.02439	0.0364		440.6	0.82624	0.72578	0.77908	0.5658	0.59822	0.68478	0.82392	0.83105	0.69135	0.74056	0.779	0.60635
649.65	0.01703	0.03719	0.01423	0.01505	0.04777	0.03488	0.03114	0.01807	0.01477	0.04062	0.02449	0.03647		440.7	0.82975	0.72926	0.78271	0.56933	0.60148	0.68748	0.82645	0.83376	0.69401	0.74396	0.7815	0.60962
649.6	0.01709	0.03744	0.01411	0.01523	0.04806	0.03502	0.03124	0.01837	0.01462	0.04108	0.02458	0.03655		440.8	0.83287	0.73246	0.78605	0.57271	0.60454	0.68989	0.82856	0.83605	0.69635	0.74707	0.7836	0.61267
649.55	0.01714	0.03769	0.01399	0.0154	0.04834	0.03516	0.03134	0.01867	0.01448	0.04153	0.02468	0.03662		440.9	0.83572	0.73543	0.78914	0.57584	0.60738	0.69212	0.83051	0.83817	0.69853	0.74993	0.78554	0.6155
649.5	0.0172	0.03793	0.01388	0.01557	0.04862	0.0353	0.03144	0.01896	0.01433	0.04199	0.02477	0.0367		441	0.83871	0.73859	0.79243	0.57917	0.6104	0.69451	0.83259	0.8404	0.70085	0.75297	0.78759	0.6185
649.45	0.01726	0.03818	0.01376	0.01575	0.0489	0.03544	0.03153	0.01926	0.01419	0.04244	0.02487	0.03677		441.1	0.84227	0.74228	0.79629	0.58295	0.61388	0.69738	0.83523	0.84319	0.70365	0.75654	0.79017	0.62196
649.4	0.01731	0.03843	0.01364	0.01592	0.04918	0.03558	0.03163	0.01956	0.01404	0.04289	0.02496	0.03685		441.2	0.84595	0.74609	0.80028	0.5868	0.61744	0.70039	0.83803	0.84613	0.70659	0.76023	0.7929	0.6255
649.35	0.01737	0.03868	0.01352	0.01609	0.04946	0.03572	0.03173	0.01985	0.01389	0.04335	0.02506	0.03693		441.3	0.84876	0.74913	0.80343	0.58999	0.62035	0.7027	0.84003	0.84824	0.70883	0.76312	0.79486	0.62837
649.3	0.01743	0.03893	0.0134	0.01627	0.04974	0.03586	0.03182	0.02015	0.01375	0.0438	0.02515	0.037		441.4	0.8518	0.75244	0.80684	0.59347	0.62351	0.70523	0.8422	0.85053	0.71128	0.76627	0.79699	0.63149
649.25	0.01749	0.03918	0.01329	0.01644	0.05002	0.036	0.03192	0.02044	0.0136	0.04426	0.02525	0.03708		441.5	0.85464	0.75557	0.81004	0.59674	0.62649	0.70762	0.84425	0.85269	0.71359	0.76923	0.79899	0.63442
649.2	0.01754	0.03943	0.01317	0.01661	0.0503	0.03614	0.03202	0.02074	0.01346	0.04471	0.02534	0.03716		441.6	0.85818	0.75932	0.81389	0.60053	0.63001	0.71059	0.84695	0.8555	0.71648	0.7728	0.80162	0.63788
649.15	0.0176	0.03968	0.01305	0.01679	0.05058	0.03628	0.03211	0.02104	0.01331	0.04517	0.02544	0.03723		441.7	0.862	0.76336	0.81804	0.60456	0.63379	0.71384	0.84994	0.8586	0.71963	0.77665	0.80451	0.64158
649.1	0.01766	0.03993	0.01293	0.01696	0.05086	0.03642	0.03221	0.02133	0.01317	0.04562	0.02553	0.03731		441.8	0.86482	0.76649	0.8212	0.60783	0.63678	0.71626	0.85197	0.86075	0.72196	0.77956	0.80651	0.64449
649.05	0.01771	0.04018	0.01281	0.01713	0.05114	0.03655	0.03231	0.02163	0.01302	0.04607	0.02562	0.03738		441.9	0.86786	0.76988	0.82462	0.61137	0.64005	0.7189	0.85418	0.86309	0.72451	0.7827	0.80866	0.64765
649	0.01777	0.04043	0.0127	0.0173	0.05142	0.03669	0.03241	0.02193	0.01287	0.04653	0.02572	0.03746		442	0.87089	0.77327	0.82805	0.61493	0.64332	0.72156	0.8564	0.86543	0.72707	0.78583	0.81082	0.6508
648.95	0.01783	0.04068	0.01258	0.01748	0.0517	0.03683	0.0325	0.02222	0.01273	0.04698	0.02582	0.03754		442.1	0.87455	0.77721	0.83206	0.61889	0.64704	0.72475	0.85927	0.86845	0.73018	0.78951	0.81361	0.6544
648.9	0.01789	0.04093	0.01246	0.01765	0.05198	0.03697	0.0326	0.02252	0.01258	0.04744	0.02591	0.03761		442.2	0.8783	0.78124	0.83617	0.62292	0.65084	0.72804	0.86226	0.87159	0.7334	0.79327	0.8165	0.65808
648.85	0.01795	0.04118	0.01234	0.01782	0.05226	0.03711	0.0327	0.02282	0.01244	0.04789	0.02601	0.03769		442.3	0.88127	0.78464	0.83958	0.6265	0.65414	0.73072	0.86447	0.87396	0.73601	0.79636	0.81866	0.66124
648.8	0.018	0.04143	0.01223	0.018	0.05254	0.03725	0.03279	0.02311	0.01229	0.04834	0.0261	0.03777		442.4	0.88401	0.7878	0.84272	0.62983	0.65722	0.7332	0.86651	0.87616	0.73846	0.7992	0.82067	0.66417
648.75	0.01822	0.04189	0.01229	0.01823	0.05298	0.03754	0.03294	0.02333	0.01245	0.04896	0.0263	0.03807		442.5	0.8869	0.79115	0.84606	0.6334	0.6605	0.73584	0.86868	0.87851	0.74107	0.80222	0.82281	0.66729
648.7	0.0186	0.04254	0.01254	0.01851	0.05358	0.03798	0.03315	0.02346	0.0129	0.04975	0.02662	0.03861		442.6	0.89052	0.79515	0.85008	0.63748	0.66431	0.73909	0.87161	0.88162	0.74432	0.80588	0.82565	0.67094
648.65	0.01897	0.0432	0.01278	0.0188	0.05417	0.03841	0.03336	0.02358	0.01336	0.05053	0.02693	0.03915		442.7	0.89423	0.79924	0.85419	0.64163	0.6682	0.74242	0.87464	0.88485	0.74767	0.80964	0.8286	0.67468
648.6	0.01935	0.04386	0.01303	0.01908	0.05476	0.03885	0.03356	0.02372	0.01381	0.05131	0.02724	0.0397		442.8	0.89707	0.80263	0.85752	0.64529	0.67153	0.74506	0.87684	0.88723	0.75036	0.81264	0.83076	0.67785
648.55	0.01973	0.04452	0.01328	0.01936	0.05536	0.03929	0.03376	0.02384	0.01427	0.05209	0.02755	0.04024		442.9	0.89986	0.806	0.8608	0.64895	0.67485	0.74767	0.87901	0.88958	0.75304	0.81561	0.8329	0.681
648.5	0.0201	0.04518	0.01352	0.01965	0.05595	0.03973	0.03397	0.02397	0.01472	0.05288	0.02787	0.04078		443	0.9024	0.80912	0.8638	0.65235	0.67791	0.75006	0.88102	0.89173	0.75552	0.81833	0.83488	0.68393
648.45	0.02048	0.04584	0.01377	0.01993	0.05655	0.04017	0.03417	0.02411	0.01517	0.05366	0.02818	0.04132		443.1	0.90593	0.81319	0.86777	0.65657	0.68178	0.75329	0.884	0.89486	0.75887	0.82199	0.83779	0.68767
648.4	0.02086	0.04649	0.01401	0.02022	0.05714	0.04061	0.03438	0.02423	0.01563	0.05444	0.02849	0.04186		443.2	0.90942	0.81723	0.87171	0.66078	0.68562	0.75648	0.88696	0.89796	0.7622	0.82561	0.84069	0.6914
648.35	0.02124	0.04715	0.01426	0.0205	0.05774	0.04105	0.03458	0.02437	0.01608	0.05523	0.0288	0.0424		443.3	0.91182	0.8203	0.87459	0.66419	0.68861	0.75878	0.88892	0.90002	0.76465	0.82825	0.84264	0.6943
648.3	0.02162	0.04781	0.0145	0.02079	0.05833	0.04149	0.03479	0.02449	0.01654	0.05601	0.02912	0.04294		443.4	0.91433	0.82355	0.87764	0.66783	0.69177	0.7612	0.89098	0.90218	0.76725	0.83104	0.8447	0.69738
648.25	0.02199	0.04847	0.01475	0.02107	0.05893	0.04193	0.03499	0.02462	0.017	0.05679	0.02943	0.04348		443.5	0.91658	0.82653	0.88043	0.6712	0.69467	0.7634	0.89286	0.90412	0.76964	0.83357	0.84658	0.70022
648.2	0.02237	0.04913	0.01499	0.02135	0.05952	0.04236	0.0352	0.02475	0.01745	0.05757	0.02974	0.04402		443.6	0.91975	0.83038	0.88414	0.67533	0.69832	0.76638	0.89564	0.90696	0.77283	0.83697	0.84933	0.70383
648.15	0.02275	0.04979	0.01524	0.02164	0.06012	0.0428	0.0354	0.02488	0.0179	0.05836	0.03005	0.04456		443.7	0.92292	0.83429	0.88789	0.67954	0.70202	0.76938	0.89844	0.9098	0.77607	0.8404	0.85211	0.7075
648.1	0.02313	0.05045	0.01549	0.02192	0.06071	0.04324	0.03561	0.02501	0.01836	0.05914	0.03036	0.04511		443.8	0.9251	0.8373	0.89071	0.68303	0.70495	0.77156	0.90031	0.91168	0.77851	0.84294	0.85402	0.71041
648.05	0.0235	0.05111	0.01573	0.02221	0.0613	0.04368	0.03581	0.02514	0.01881	0.05992	0.03067	0.04564		443.9	0.92707	0.84007	0.89329	0.68627	0.70765	0.77354	0.90202	0.91338	0.78075	0.84526	0.85576	0.71311
648	0.02388	0.05177	0.01598	0.02249	0.0619	0.04412	0.03602	0.02527	0.01927	0.06071	0.03099	0.04618		444	0.92908	0.84295	0.896	0.6897	0.71049	0.7756	0.90379	0.91511	0.78311	0.84768	0.85759	0.71594
647.95	0.02426	0.05242	0.01623	0.02278	0.06249	0.04456	0.03622	0.0254	0.01972	0.06149	0.0313	0.04673		444.1	0.93176	0.8464	0.89932	0.69354	0.71378	0.7782	0.90623	0.91752	0.78601	0.85069	0.86005	0.71924
647.9	0.02464	0.05308	0.01647	0.02306	0.06309	0.045	0.03643	0.02553	0.02018	0.06227	0.03161	0.04727		444.2	0.93427	0.8497	0.90248	0.69727	0.71694	0.78066	0.90851	0.91976	0.7888	0.85355	0.86237	0.72243
647.85	0.02501	0.05374	0.01672	0.02335	0.06368	0.04543	0.03663	0.02566	0.02063	0.06305	0.03193	0.04781		444.3	0.93604	0.85238	0.90498	0.70055	0.7196	0.78254	0.9101	0.92128	0.79102	0.85578	0.86404	0.72511
647.8	0.02539	0.0544	0.01696	0.02363	0.06428	0.04587	0.03684	0.02579	0.02109	0.06384	0.03224	0.04835		444.4	0.93762	0.85482	0.90725	0.70357	0.72203	0.78424	0.91153	0.92264	0.79306	0.8578	0.86555	0.72757
647.75	0.02577	0.05506	0.01721	0.02391	0.06487	0.04631	0.03704	0.02592	0.02154	0.06462	0.03255	0.04889		444.5	0.9392	0.85736	0.90959	0.70675	0.72458	0.78598	0.91298	0.92401	0.79519	0.85988	0.86709	0.73014
647.7	0.02614	0.05572	0.01746	0.0242	0.06547	0.04675	0.03724	0.02605	0.02199	0.0654	0.03286	0.04943		444.6	0.9413	0.86032	0.91238	0.71024	0.72746	0.78813	0.91496	0.92591	0.79774	0.86241	0.86912	0.73306
647.65	0.02652	0.05638	0.0177	0.02448	0.06606	0.04719	0.03745	0.02618	0.02245	0.06619	0.03318	0.04997		444.7	0.94324	0.86316	0.91503	0.71363	0.73025	0.79016	0.91679	0.92765	0.80018	0.86481	0.87103	0.73587
647.6	0.0269	0.05704	0.01795	0.02477	0.06665	0.04763	0.03766	0.02631	0.02291	0.06697	0.03349	0.05051		444.8	0.94457	0.86553	0.91714	0.71669	0.73265	0.79173	0.91807	0.92883	0.80219	0.86671	0.87241	0.73829
647.55	0.02728	0.05769	0.01819	0.02505	0.06725	0.04807	0.03786	0.02644	0.02336	0.06775	0.0338	0.05105		444.9	0.94581	0.86782	0.91915	0.7197	0.73499	0.79323	0.91927	0.92993	0.80414	0.86854	0.87373	0.74066
647.5	0.02767	0.05817	0.0185	0.0252	0.06778	0.04833	0.03823	0.02674	0.02367	0.06838	0.03403	0.05139		445	0.94683	0.86986	0.9209	0.72241	0.73708	0.79455	0.92031	0.93086	0.80587	0.87014	0.87488	0.74277
647.45	0.02807	0.05859	0.01884	0.02532	0.06831	0.04854	0.03865	0.02709	0.02393	0.06898	0.03424	0.05166		445.1	0.94784	0.87195	0.92266	0.72522	0.73925	0.7959	0.92134	0.93179	0.80765	0.87178	0.87603	0.74496
647.4	0.02847	0.05901	0.01916	0.02543	0.06883	0.04875	0.03908	0.02743	0.0242	0.06957	0.03444	0.05192		445.2	0.94907	0.87425	0.92464	0.7282	0.74158	0.79746	0.92261	0.93297	0.80964	0.87363	0.87741	0.74732
647.35	0.02887	0.05943	0.01949	0.02555	0.06935	0.04895	0.0395	0.02778	0.02446	0.07016	0.03465	0.05219		445.3	0.95041	0.87662	0.92669	0.73122	0.74399	0.79912	0.92401	0.93426	0.8117	0.87558	0.8789	0.74975
647.3	0.02926	0.05986	0.01982	0.02566	0.06987	0.04916	0.03992	0.02812	0.02473	0.07075	0.03486	0.05246		445.4	0.95118	0.87856	0.92825	0.73394	0.74606	0.80035	0.92489	0.93503	0.81336	0.87706	0.87991	0.75183
647.25	0.02966	0.06028	0.02015	0.02577	0.07038	0.04937	0.04034	0.02847	0.02499	0.07134	0.03507	0.05273		445.5	0.95179	0.88026	0.92959	0.73638	0.74792	0.80143	0.92562	0.93566	0.81481	0.87835	0.88078	0.75369
647.2	0.03006	0.0607	0.02048	0.02588	0.07091	0.04958	0.04076	0.02881	0.02526	0.07193	0.03528	0.05301		445.6	0.95237	0.88199	0.93093	0.73891	0.74984	0.80253	0.92634	0.93627	0.8163	0.87965	0.88165	0.75562
647.15	0.03046	0.06112	0.02081	0.026	0.07143	0.04979	0.04118	0.02916	0.02552	0.07252	0.03548	0.05328		445.7	0.95312	0.88392	0.93246	0.74162	0.75195	0.8038	0.92725	0.93707	0.81795	0.88113	0.88271	0.75772
647.1	0.03086	0.06154	0.02114	0.02611	0.07195	0.05	0.0416	0.0295	0.02579	0.07312	0.03569	0.05355		445.8	0.9539	0.88583	0.93398	0.74428	0.75404	0.80508	0.92818	0.9379	0.8196	0.88262	0.88378	0.75982
647.05	0.03126	0.06197	0.02147	0.02622	0.07247	0.05021	0.04202	0.02985	0.02605	0.07371	0.0359	0.05382		445.9	0.95427	0.88728	0.93506	0.74652	0.75573	0.80599	0.92871	0.93834	0.82085	0.88368	0.88447	0.76151
647	0.03165	0.06239	0.0218	0.02634	0.07299	0.05042	0.04244	0.03019	0.02632	0.0743	0.03611	0.05409		446	0.9546	0.88878	0.93614	0.74886	0.7575	0.80692	0.92921	0.93875	0.82213	0.88475	0.88516	0.76329
646.95	0.03205	0.06281	0.02213	0.02645	0.07351	0.05062	0.04287	0.03054	0.02659	0.07489	0.03632	0.05436		446.1	0.95485	0.89012	0.93709	0.75102	0.75912	0.80774	0.92964	0.93908	0.82329	0.88569	0.88576	0.76491
646.9	0.03245	0.06323	0.02246	0.02656	0.07403	0.05083	0.04329	0.03089	0.02685	0.07548	0.03652	0.05463		446.2	0.95518	0.89156	0.93814	0.75329	0.76085	0.80865	0.93016	0.93952	0.82455	0.88672	0.88647	0.76664
646.85	0.03285	0.06365	0.02279	0.02668	0.07455	0.05104	0.04371	0.03123	0.02711	0.07607	0.03673	0.0549		446.3	0.9555	0.89303	0.9392	0.7556	0.76261	0.80958	0.9307	0.93997	0.82585	0.88776	0.88722	0.7684
646.8	0.03325	0.06408	0.02312	0.02679	0.07507	0.05125	0.04413	0.03158	0.02738	0.07667	0.03694	0.05517		446.4	0.95559	0.8942	0.93998	0.75761	0.76411	0.81027	0.93102	0.94019	0.82689	0.88853	0.88773	0.76989
646.75	0.03365	0.0645	0.02345	0.0269	0.07559	0.05146	0.04455	0.03192	0.02765	0.07726	0.03715	0.05544		446.5	0.95561	0.89542	0.94075	0.75974	0.76569	0.81097	0.93131	0.94039	0.82798	0.8893	0.88825	0.77145
646.7	0.03405	0.06492	0.02378	0.02702	0.07611	0.05167	0.04497	0.03227	0.02791	0.07785	0.03735	0.05571		446.6	0.95558	0.8966	0.94146	0.76185	0.76725	0.81163	0.93159	0.94056	0.82904	0.89003	0.88875	0.77298
646.65	0.03445	0.06534	0.02411	0.02713	0.07663	0.05188	0.04539	0.03261	0.02818	0.07844	0.03756	0.05598		446.7	0.95562	0.89779	0.94219	0.76391	0.7688	0.81232	0.93193	0.9408	0.83013	0.8908	0.88932	0.7745
646.6	0.03484	0.06576	0.02444	0.02724	0.07715	0.05209	0.04581	0.03296	0.02844	0.07903	0.03777	0.05625		446.8	0.95563	0.89896	0.94288	0.76595	0.77035	0.81301	0.93228	0.94104	0.83121	0.89155	0.88988	0.77601
646.55	0.03524	0.06619	0.02477	0.02735	0.07767	0.0523	0.04623	0.0333	0.0287	0.07962	0.03798	0.05652		446.9	0.95547	0.90003	0.94344	0.76797	0.77186	0.8136	0.93252	0.94115	0.83221	0.8922	0.89035	0.77746
646.5	0.03564	0.06661	0.0251	0.02747	0.07819	0.05251	0.04665	0.03365	0.02897	0.08021	0.03819	0.05679		447	0.95527	0.901	0.94391	0.76983	0.77327	0.81413	0.93274	0.94124	0.83313	0.89279	0.89078	0.7788
646.45	0.03604	0.06703	0.02543	0.02758	0.07871	0.05272	0.04707	0.03399	0.02924	0.08081	0.03839	0.05706		447.1	0.95503	0.90201	0.94439	0.77181	0.77477	0.81469	0.93298	0.94133	0.83411	0.8934	0.89125	0.78023
646.4	0.03644	0.06745	0.02576	0.0277	0.07923	0.05292	0.04749	0.03434	0.0295	0.0814	0.0386	0.05733		447.2	0.95491	0.90311	0.94497	0.77382	0.77633	0.81535	0.93334	0.94154	0.83517	0.89412	0.89182	0.78172
646.35	0.03684	0.06787	0.02609	0.02781	0.07975	0.05313	0.04792	0.03468	0.02977	0.08199	0.03881	0.0576		447.3	0.9548	0.90421	0.94556	0.77584	0.77792	0.81603	0.93374	0.94178	0.83624	0.89484	0.89242	0.78322
646.3	0.03722	0.0683	0.02642	0.02793	0.08028	0.05335	0.04834	0.03504	0.03005	0.08258	0.03903	0.0579		447.4	0.95453	0.90522	0.94601	0.77785	0.77948	0.81661	0.93402	0.94189	0.83724	0.89546	0.89291	0.78468
646.25	0.03726	0.06883	0.02676	0.02835	0.08093	0.0538	0.0489	0.03555	0.03061	0.08329	0.03967	0.05865		447.5	0.95425	0.90623	0.94645	0.77986	0.78105	0.81722	0.93432	0.94202	0.83825	0.89608	0.89341	0.78615
646.2	0.0373	0.06937	0.02711	0.02877	0.08158	0.05424	0.04946	0.03606	0.03117	0.08399	0.0403	0.05941		447.6	0.95401	0.90718	0.94686	0.78173	0.78253	0.8178	0.93462	0.94215	0.83921	0.89665	0.89389	0.78753
646.15	0.03734	0.0699	0.02745	0.02918	0.08223	0.05469	0.05001	0.03657	0.03173	0.08469	0.04094	0.06017		447.7	0.95399	0.90838	0.94752	0.78386	0.78428	0.81862	0.93518	0.94254	0.84042	0.89747	0.89462	0.78917
646.1	0.03739	0.07044	0.0278	0.0296	0.08288	0.05513	0.05056	0.03709	0.0323	0.0854	0.04157	0.06093		447.8	0.954	0.9096	0.94818	0.78601	0.78604	0.81946	0.93577	0.94296	0.84166	0.89829	0.89537	0.79083
646.05	0.03743	0.07097	0.02815	0.03001	0.08354	0.05558	0.05112	0.0376	0.03286	0.0861	0.04221	0.06169		447.9	0.95381	0.91057	0.94861	0.7879	0.78757	0.82011	0.93615	0.94316	0.84269	0.89889	0.8959	0.79225
646	0.03747	0.07151	0.02849	0.03043	0.08419	0.05602	0.05167	0.03811	0.03342	0.0868	0.04284	0.06244		448	0.95365	0.91162	0.94909	0.78994	0.78924	0.82084	0.93658	0.94342	0.84382	0.89953	0.89651	0.7938
645.95	0.0375	0.07204	0.02884	0.03085	0.08484	0.05647	0.05222	0.03863	0.03399	0.08751	0.04347	0.06321		448.1	0.95353	0.91262	0.94954	0.79184	0.79081	0.82154	0.93702	0.9437	0.84489	0.90012	0.8971	0.79525
645.9	0.03755	0.07257	0.02919	0.03126	0.08549	0.05692	0.05278	0.03914	0.03455	0.08821	0.04411	0.06396		448.2	0.95376	0.91397	0.95035	0.7941	0.79273	0.82258	0.93782	0.94435	0.84633	0.90107	0.89805	0.79704
645.85	0.03759	0.07311	0.02953	0.03168	0.08614	0.05736	0.05334	0.03965	0.03511	0.08892	0.04474	0.06472		448.3	0.95402	0.91538	0.95118	0.79643	0.79472	0.82368	0.93868	0.94503	0.84783	0.90204	0.89906	0.79891
645.8	0.03763	0.07364	0.02988	0.03209	0.0868	0.0578	0.05389	0.04016	0.03568	0.08962	0.04538	0.06548		448.4	0.95399	0.91646	0.95169	0.79845	0.79643	0.8245	0.93924	0.94542	0.84905	0.90271	0.89978	0.80049
645.75	0.03767	0.07418	0.03023	0.03251	0.08745	0.05825	0.05444	0.04068	0.03624	0.09032	0.04602	0.06624		448.5	0.95399	0.91748	0.95219	0.80035	0.79803	0.82529	0.93979	0.94581	0.85021	0.90336	0.90049	0.80198
645.7	0.03771	0.07471	0.03057	0.03293	0.0881	0.05869	0.055	0.04119	0.0368	0.09103	0.04665	0.067		448.6	0.95401	0.91858	0.95273	0.8024	0.79977	0.82615	0.94042	0.94626	0.85149	0.90408	0.90129	0.80361
645.65	0.03775	0.07525	0.03092	0.03334	0.08875	0.05914	0.05555	0.04171	0.03736	0.09173	0.04728	0.06775		448.7	0.95449	0.92006	0.95372	0.80473	0.80182	0.82736	0.94149	0.94716	0.85312	0.90521	0.90252	0.80555
645.6	0.03779	0.07578	0.03126	0.03376	0.0894	0.05958	0.05611	0.04222	0.03793	0.09243	0.04792	0.06851		448.8	0.95492	0.92149	0.95468	0.80703	0.80384	0.82853	0.94253	0.94802	0.85472	0.90631	0.90372	0.80747
645.55	0.03783	0.07632	0.03161	0.03418	0.09005	0.06003	0.05666	0.04273	0.03849	0.09314	0.04855	0.06927		448.9	0.95498	0.92258	0.9553	0.80907	0.80559	0.8294	0.94323	0.94854	0.85604	0.90708	0.90461	0.80913
645.5	0.03787	0.07685	0.03196	0.03459	0.09071	0.06047	0.05722	0.04324	0.03905	0.09384	0.04919	0.07003		449	0.95503	0.92359	0.95591	0.81098	0.80724	0.83022	0.94391	0.94904	0.8573	0.90783	0.90547	0.8107
645.45	0.03792	0.07739	0.0323	0.03501	0.09136	0.06092	0.05777	0.04376	0.03962	0.09454	0.04982	0.07079		449.1	0.95508	0.92468	0.95658	0.81302	0.80901	0.8311	0.94466	0.9496	0.85866	0.90864	0.90641	0.8124
645.4	0.03796	0.07792	0.03265	0.03542	0.09201	0.06137	0.05832	0.04427	0.04018	0.09525	0.05046	0.07154		449.2	0.95513	0.92578	0.95727	0.81508	0.81079	0.83199	0.94543	0.95017	0.86005	0.90949	0.90737	0.81414
645.35	0.038	0.07846	0.03299	0.03584	0.09266	0.06181	0.05888	0.04478	0.04074	0.09595	0.05109	0.07231		449.3	0.95555	0.92718	0.95831	0.81737	0.81282	0.83316	0.94654	0.95109	0.86172	0.91066	0.90867	0.81613
645.3	0.03804	0.07899	0.03334	0.03626	0.09331	0.06226	0.05944	0.0453	0.04131	0.09665	0.05172	0.07306		449.4	0.95619	0.92877	0.95957	0.81979	0.81501	0.8345	0.94787	0.95223	0.86356	0.91203	0.91017	0.81829
645.25	0.03808	0.07952	0.03369	0.03667	0.09397	0.0627	0.05999	0.04581	0.04187	0.09736	0.05236	0.07382		449.5	0.95624	0.92985	0.96029	0.82182	0.81681	0.83538	0.94867	0.95282	0.86496	0.91291	0.91118	0.82006
645.2	0.03812	0.08006	0.03403	0.03709	0.09462	0.06315	0.06054	0.04632	0.04243	0.09806	0.05299	0.07458		449.6	0.95628	0.93083	0.96096	0.82367	0.81847	0.83619	0.94942	0.95337	0.86624	0.91371	0.91213	0.8217
645.15	0.03816	0.08059	0.03438	0.03751	0.09527	0.06359	0.0611	0.04683	0.04299	0.09876	0.05363	0.07534		449.7	0.95631	0.93186	0.96168	0.82561	0.82022	0.83704	0.95021	0.95395	0.86759	0.91457	0.91312	0.82343
645.1	0.0382	0.08113	0.03472	0.03792	0.09592	0.06403	0.06165	0.04735	0.04356	0.09947	0.05426	0.0761		449.8	0.95675	0.93324	0.9628	0.82784	0.82229	0.83824	0.9514	0.95491	0.86928	0.9158	0.91449	0.82548
645.05	0.0384	0.08179	0.03507	0.03831	0.09667	0.06446	0.06219	0.04785	0.04401	0.10037	0.05483	0.07682		449.9	0.95742	0.93483	0.96415	0.83021	0.82451	0.83963	0.9528	0.9561	0.87114	0.91723	0.91606	0.8277
645	0.03895	0.08271	0.03542	0.03863	0.09761	0.06483	0.0627	0.04832	0.04421	0.1017	0.05528	0.07749		450	0.95746	0.93585	0.96491	0.83213	0.82629	0.84052	0.95363	0.95668	0.87249	0.9181	0.91709	0.82947
644.95	0.03951	0.08363	0.03576	0.03895	0.09855	0.06521	0.06321	0.0488	0.04441	0.10303	0.05573	0.07816		450.1	0.9575	0.93685	0.96568	0.83402	0.82806	0.84141	0.95446	0.95724	0.87383	0.91896	0.91811	0.83123
644.9	0.04006	0.08456	0.0361	0.03927	0.09948	0.06558	0.06372	0.04927	0.04462	0.10437	0.05617	0.07883		450.2	0.95753	0.93777	0.96641	0.83576	0.82969	0.84224	0.95524	0.95776	0.87506	0.91974	0.91905	0.83286
644.85	0.04061	0.08548	0.03645	0.03959	0.10042	0.06596	0.06423	0.04975	0.04482	0.1057	0.05661	0.07949		450.3	0.95801	0.93912	0.96761	0.83791	0.83173	0.84348	0.95648	0.95872	0.87672	0.92096	0.92043	0.83491
644.8	0.04116	0.08641	0.03679	0.03991	0.10136	0.06634	0.06474	0.05023	0.04503	0.10703	0.05706	0.08016		450.4	0.95865	0.94064	0.96899	0.84021	0.83393	0.84488	0.95789	0.95985	0.87854	0.92233	0.92198	0.83711
644.75	0.04171	0.08733	0.03713	0.04023	0.1023	0.06671	0.06525	0.0507	0.04523	0.10836	0.0575	0.08083		450.5	0.95865	0.94146	0.9697	0.84183	0.83546	0.84567	0.95862	0.9603	0.87969	0.92303	0.92283	0.83865
644.7	0.04226	0.08826	0.03748	0.04056	0.10324	0.06709	0.06577	0.05118	0.04543	0.10969	0.05795	0.0815		450.6	0.95867	0.94235	0.97049	0.84358	0.83712	0.84654	0.95943	0.96081	0.88095	0.92378	0.92377	0.84032
644.65	0.04281	0.08918	0.03782	0.04088	0.10418	0.06746	0.06627	0.05165	0.04564	0.11102	0.0584	0.08216		450.7	0.95869	0.94315	0.97122	0.8452	0.83864	0.84734	0.96017	0.96127	0.88212	0.92447	0.92462	0.84186
644.6	0.04337	0.0901	0.03817	0.0412	0.10512	0.06784	0.06678	0.05213	0.04584	0.11235	0.05884	0.08283		450.8	0.95911	0.94435	0.97236	0.84718	0.84054	0.84851	0.96133	0.96213	0.88368	0.92554	0.92586	0.84377
644.55	0.04391	0.09103	0.03851	0.04152	0.10606	0.06821	0.06729	0.05261	0.04604	0.11368	0.05928	0.08349		450.9	0.95968	0.94571	0.97365	0.84934	0.8426	0.84983	0.96265	0.96316	0.8854	0.92675	0.92726	0.84586
644.5	0.04447	0.09195	0.03886	0.04184	0.107	0.06859	0.0678	0.05308	0.04625	0.11501	0.05973	0.08416		451	0.95965	0.94644	0.97431	0.85093	0.84409	0.8506	0.96334	0.96357	0.88654	0.92736	0.92805	0.84739
644.45	0.04502	0.09288	0.0392	0.04216	0.10794	0.06896	0.06831	0.05356	0.04645	0.11634	0.06017	0.08483		451.1	0.95962	0.94712	0.97491	0.85241	0.84546	0.85132	0.96399	0.96397	0.8876	0.92791	0.92878	0.84881
644.4	0.04557	0.0938	0.03954	0.04249	0.10887	0.06934	0.06882	0.05403	0.04665	0.11767	0.06062	0.0855		451.2	0.95957	0.94781	0.97551	0.85394	0.8469	0.85206	0.96464	0.96437	0.8887	0.92847	0.92954	0.8503
644.35	0.04612	0.09472	0.03989	0.04281	0.10982	0.06972	0.06933	0.05451	0.04686	0.119	0.06106	0.08616		451.3	0.95989	0.94883	0.97645	0.85574	0.8486	0.85309	0.96564	0.96513	0.89009	0.92935	0.93061	0.85206
644.3	0.04667	0.09565	0.04023	0.04313	0.11075	0.07009	0.06984	0.05498	0.04706	0.12033	0.06151	0.08683		451.4	0.96024	0.94986	0.97742	0.85756	0.85033	0.85413	0.96666	0.96593	0.8915	0.93024	0.93171	0.85383
644.25	0.04722	0.09657	0.04057	0.04345	0.11169	0.07047	0.07035	0.05546	0.04726	0.12166	0.06195	0.0875		451.5	0.96007	0.95042	0.9779	0.85899	0.85167	0.85475	0.9672	0.96624	0.89249	0.93067	0.93236	0.85522
644.2	0.04777	0.0975	0.04092	0.04377	0.11263	0.07084	0.07086	0.05593	0.04747	0.123	0.0624	0.08817		451.6	0.95991	0.95093	0.97833	0.86031	0.85291	0.85532	0.96769	0.96654	0.89339	0.93105	0.93297	0.85651
644.15	0.04833	0.09842	0.04126	0.04409	0.11357	0.07122	0.07137	0.05641	0.04767	0.12433	0.06284	0.08883		451.7	0.9597	0.95144	0.97875	0.8617	0.85422	0.85589	0.96819	0.96683	0.89433	0.93142	0.93358	0.85787
644.1	0.04888	0.09934	0.04161	0.04442	0.11451	0.07159	0.07188	0.05689	0.04788	0.12566	0.06329	0.0895		451.8	0.95981	0.95227	0.97952	0.86339	0.85583	0.85676	0.96903	0.96745	0.89557	0.9321	0.93454	0.85955
644.05	0.04943	0.10027	0.04195	0.04474	0.11545	0.07197	0.07239	0.05736	0.04808	0.12699	0.06373	0.09016		451.9	0.95989	0.95305	0.98023	0.865	0.85738	0.85758	0.96982	0.96803	0.89676	0.93274	0.93544	0.86116
644	0.04998	0.10119	0.0423	0.04506	0.11639	0.07234	0.0729	0.05784	0.04828	0.12832	0.06418	0.09083		452	0.95959	0.95342	0.98053	0.8662	0.85853	0.85802	0.97019	0.96821	0.89753	0.93297	0.93595	0.86237
643.95	0.05053	0.10212	0.04264	0.04538	0.11732	0.07272	0.07341	0.05831	0.04849	0.12965	0.06462	0.0915		452.1	0.95923	0.95378	0.98084	0.86746	0.85975	0.85848	0.97057	0.96837	0.89835	0.93318	0.93649	0.86366
643.9	0.05108	0.10304	0.04298	0.0457	0.11827	0.07309	0.07392	0.05879	0.04869	0.13098	0.06507	0.09217		452.2	0.95892	0.9541	0.98111	0.86862	0.86089	0.85891	0.97092	0.96851	0.8991	0.93336	0.93698	0.86486
643.85	0.05163	0.10396	0.04333	0.04602	0.1192	0.07347	0.07444	0.05927	0.04889	0.13231	0.06551	0.09283		452.3	0.95889	0.95472	0.9817	0.87008	0.86234	0.85963	0.97158	0.96896	0.90016	0.93382	0.93778	0.86638
643.8	0.05205	0.10473	0.04374	0.04642	0.12025	0.074	0.07503	0.0599	0.0492	0.13352	0.06627	0.09359		452.4	0.95886	0.95532	0.98226	0.87152	0.86376	0.86033	0.97222	0.96938	0.90121	0.93425	0.93857	0.86788
643.75	0.05237	0.10539	0.04419	0.04686	0.12138	0.07466	0.07568	0.06066	0.04956	0.13463	0.06727	0.0944		452.5	0.95852	0.95556	0.98249	0.87261	0.86485	0.86073	0.97252	0.96946	0.90193	0.93433	0.93901	0.86904
643.7	0.05269	0.10604	0.04464	0.0473	0.12251	0.07531	0.07633	0.06142	0.04993	0.13574	0.06826	0.09522		452.6	0.95816	0.95581	0.98274	0.87374	0.866	0.86116	0.97282	0.96953	0.90269	0.93439	0.93948	0.87027
643.65	0.05301	0.1067	0.0451	0.04775	0.12364	0.07596	0.07698	0.06218	0.0503	0.13685	0.06926	0.09604		452.7	0.9578	0.95604	0.983	0.87486	0.86714	0.86161	0.97312	0.96959	0.90346	0.93442	0.93996	0.87149
643.6	0.05333	0.10735	0.04555	0.04819	0.12477	0.07661	0.07764	0.06294	0.05066	0.13797	0.07025	0.09686		452.8	0.95782	0.95658	0.9836	0.87619	0.86851	0.86234	0.97374	0.96997	0.90451	0.93475	0.94073	0.87294
643.55	0.05365	0.10801	0.04601	0.04864	0.1259	0.07726	0.07829	0.0637	0.05103	0.13908	0.07125	0.09768		452.9	0.9578	0.95706	0.98416	0.87748	0.86984	0.86304	0.9743	0.97029	0.90554	0.93502	0.94146	0.87434
643.5	0.05397	0.10867	0.04646	0.04908	0.12703	0.07791	0.07894	0.06446	0.0514	0.14019	0.07224	0.0985		453	0.9575	0.95725	0.98446	0.87853	0.87094	0.86351	0.97459	0.97033	0.90633	0.93501	0.94192	0.87552
643.45	0.05429	0.10932	0.04691	0.04953	0.12816	0.07856	0.07959	0.06522	0.05177	0.1413	0.07324	0.09932		453.1	0.95724	0.95743	0.98476	0.87951	0.87198	0.86398	0.97487	0.97037	0.90709	0.93498	0.94236	0.8766
643.4	0.05461	0.10998	0.04737	0.04997	0.12928	0.07921	0.08024	0.06598	0.05214	0.14241	0.07424	0.10014		453.2	0.95696	0.95763	0.9851	0.88054	0.87309	0.8645	0.97518	0.97042	0.90793	0.93495	0.94284	0.87776
643.35	0.05493	0.11064	0.04782	0.05041	0.13041	0.07986	0.0809	0.06673	0.05251	0.14353	0.07523	0.10096		453.3	0.95706	0.95817	0.98578	0.88184	0.87448	0.86533	0.97584	0.97084	0.90907	0.93526	0.94364	0.87918
643.3	0.05525	0.11129	0.04828	0.05086	0.13154	0.08051	0.08155	0.06749	0.05287	0.14464	0.07623	0.10177		453.4	0.95713	0.95867	0.98643	0.8831	0.87584	0.86615	0.97648	0.97122	0.91019	0.93554	0.94441	0.88057
643.25	0.05557	0.11195	0.04873	0.0513	0.13267	0.08116	0.0822	0.06825	0.05324	0.14575	0.07722	0.1026		453.5	0.9569	0.9589	0.9868	0.88414	0.877	0.86676	0.97686	0.97132	0.91109	0.93554	0.94493	0.88173
643.2	0.05589	0.1126	0.04918	0.05175	0.1338	0.08181	0.08286	0.06901	0.05361	0.14686	0.07821	0.10342		453.6	0.95668	0.95912	0.98716	0.88516	0.87815	0.86737	0.97723	0.97143	0.91198	0.93555	0.94544	0.88288
643.15	0.05621	0.11326	0.04963	0.05219	0.13493	0.08246	0.08351	0.06977	0.05398	0.14797	0.07921	0.10423		453.7	0.95652	0.95934	0.98749	0.88611	0.87922	0.86797	0.97759	0.97155	0.91281	0.93558	0.94592	0.88395
643.1	0.05653	0.11391	0.05009	0.05263	0.13606	0.08311	0.08416	0.07053	0.05435	0.14909	0.0802	0.10505		453.8	0.95679	0.96002	0.98826	0.8875	0.88075	0.86901	0.97842	0.97213	0.91411	0.93606	0.94686	0.88548
643.05	0.05685	0.11457	0.05055	0.05308	0.13719	0.08376	0.08481	0.07129	0.05471	0.1502	0.0812	0.10587		453.9	0.95699	0.9606	0.98893	0.88879	0.88218	0.86996	0.97916	0.97263	0.91531	0.93645	0.94768	0.8869
643	0.05717	0.11523	0.051	0.05352	0.13832	0.08441	0.08546	0.07205	0.05508	0.15131	0.08219	0.10669		454	0.95692	0.9609	0.98927	0.88978	0.88331	0.87065	0.9796	0.97284	0.9162	0.93658	0.94821	0.88803
642.95	0.05749	0.11588	0.05145	0.05397	0.13944	0.08506	0.08612	0.0728	0.05545	0.15242	0.08319	0.10751		454.1	0.95685	0.96122	0.98962	0.89083	0.88451	0.87139	0.98006	0.97306	0.91714	0.93672	0.94875	0.88922
642.9	0.05781	0.11654	0.0519	0.05441	0.14057	0.08571	0.08677	0.07356	0.05581	0.15354	0.08419	0.10833		454.2	0.95681	0.96153	0.98994	0.89181	0.88562	0.8721	0.98049	0.9733	0.91803	0.93687	0.94927	0.89035
642.85	0.05813	0.11719	0.05236	0.05486	0.1417	0.08636	0.08742	0.07432	0.05618	0.15465	0.08518	0.10915		454.3	0.95729	0.96236	0.99079	0.89331	0.88726	0.87332	0.98146	0.97405	0.91945	0.93753	0.9503	0.892
642.8	0.05845	0.11785	0.05282	0.0553	0.14283	0.08701	0.08807	0.07508	0.05655	0.15576	0.08618	0.10997		454.4	0.95768	0.9631	0.99153	0.89474	0.88882	0.87446	0.98234	0.97472	0.92078	0.9381	0.95124	0.8936
642.75	0.05877	0.11851	0.05327	0.05575	0.14396	0.08766	0.08872	0.07584	0.05692	0.15687	0.08717	0.11078		454.5	0.95778	0.96352	0.99194	0.89584	0.89006	0.87532	0.98288	0.97506	0.9218	0.93836	0.95186	0.89487
642.7	0.05908	0.11916	0.05372	0.05619	0.14509	0.08831	0.08938	0.0766	0.05729	0.15798	0.08817	0.1116		454.6	0.9579	0.96394	0.99233	0.89689	0.89123	0.87615	0.98341	0.9754	0.92278	0.93863	0.95246	0.89609
642.65	0.05941	0.11982	0.05417	0.05663	0.14622	0.08896	0.09003	0.07736	0.05766	0.1591	0.08916	0.11242		454.7	0.95802	0.96436	0.99272	0.89799	0.89246	0.87704	0.98396	0.97575	0.92382	0.9389	0.9531	0.8974
642.6	0.05973	0.12048	0.05463	0.05708	0.14734	0.08962	0.09068	0.07812	0.05802	0.16021	0.09015	0.11324		454.8	0.95873	0.96535	0.99367	0.89956	0.89415	0.87841	0.98508	0.97668	0.92536	0.93972	0.95428	0.89918
642.55	0.06056	0.12156	0.05515	0.05762	0.14844	0.09035	0.09149	0.07877	0.05881	0.1614	0.09092	0.11433		454.9	0.95927	0.96617	0.99444	0.90097	0.89568	0.87964	0.98603	0.97743	0.92675	0.94037	0.95529	0.90081
642.5	0.06149	0.12272	0.05569	0.05816	0.14953	0.0911	0.09233	0.07942	0.05966	0.1626	0.09165	0.11547		455	0.95949	0.96666	0.99486	0.90208	0.89692	0.88059	0.98666	0.97786	0.92784	0.9407	0.956	0.90216
642.45	0.06241	0.12388	0.05623	0.05872	0.15062	0.09184	0.09317	0.08006	0.06051	0.1638	0.09238	0.1166		455.1	0.95972	0.96713	0.99525	0.90313	0.89808	0.88149	0.98726	0.97827	0.92888	0.941	0.95668	0.90343
642.4	0.06333	0.12504	0.05676	0.05926	0.15171	0.09259	0.09401	0.0807	0.06136	0.165	0.0931	0.11773		455.2	0.95994	0.9676	0.99562	0.90423	0.89928	0.88244	0.98788	0.97868	0.92997	0.9413	0.95739	0.90477
642.35	0.06425	0.1262	0.05729	0.05982	0.1528	0.09334	0.09484	0.08134	0.06221	0.16621	0.09383	0.11887		455.3	0.96018	0.96808	0.99598	0.90532	0.90047	0.8834	0.98851	0.9791	0.93104	0.9416	0.95812	0.90611
642.3	0.06517	0.12736	0.05783	0.06037	0.15389	0.09409	0.09568	0.08198	0.06306	0.16741	0.09456	0.12		455.4	0.96086	0.96899	0.99675	0.90677	0.90199	0.88473	0.98957	0.97995	0.93249	0.94232	0.95925	0.9078
642.25	0.06609	0.12851	0.05837	0.06092	0.15498	0.09484	0.09652	0.08262	0.06391	0.16861	0.09529	0.12114		455.5	0.96162	0.96998	0.99758	0.90828	0.90357	0.88613	0.99072	0.98087	0.934	0.94312	0.96047	0.90956
642.2	0.06702	0.12967	0.0589	0.06147	0.15607	0.09559	0.09735	0.08326	0.06476	0.16981	0.09601	0.12227		455.6	0.96191	0.97049	0.99789	0.90937	0.90472	0.88712	0.9914	0.9813	0.93507	0.94343	0.96122	0.9109
642.15	0.06794	0.13083	0.05944	0.06202	0.15716	0.09634	0.09819	0.0839	0.06561	0.17102	0.09674	0.1234		455.7	0.96214	0.97093	0.99811	0.91035	0.90575	0.888	0.992	0.98166	0.93601	0.94368	0.96188	0.91212
642.1	0.06886	0.13199	0.05997	0.06257	0.15825	0.09709	0.09903	0.08454	0.06646	0.17222	0.09747	0.12454		455.8	0.96239	0.97139	0.99831	0.91138	0.90681	0.88894	0.99263	0.98202	0.93699	0.94392	0.96257	0.9134
642.05	0.06978	0.13315	0.06051	0.06312	0.15934	0.09783	0.09987	0.08518	0.06731	0.17342	0.09819	0.12568		455.9	0.963	0.9722	0.99886	0.91272	0.90819	0.8902	0.99364	0.98273	0.93829	0.94451	0.96362	0.91499
642	0.0707	0.13431	0.06104	0.06367	0.16044	0.09858	0.1007	0.08583	0.06816	0.17462	0.09892	0.12681		456	0.96368	0.97308	0.99945	0.91411	0.9096	0.8915	0.99469	0.9835	0.93962	0.94514	0.9647	0.91662
641.95	0.07162	0.13547	0.06158	0.06422	0.16152	0.09933	0.10154	0.08647	0.06902	0.17583	0.09965	0.12795		456.1	0.96392	0.97351	0.99954	0.91512	0.91062	0.89243	0.99531	0.9838	0.94054	0.94532	0.96537	0.91789
641.9	0.07255	0.13662	0.06211	0.06477	0.16261	0.10008	0.10238	0.08711	0.06987	0.17703	0.10037	0.12908		456.2	0.96414	0.97392	0.99959	0.91609	0.9116	0.89335	0.99591	0.98407	0.94141	0.94546	0.96599	0.91914
641.85	0.07347	0.13778	0.06265	0.06532	0.16371	0.10083	0.10322	0.08775	0.07072	0.17823	0.1011	0.13021		456.3	0.9643	0.97425	0.99955	0.91694	0.91245	0.89417	0.9964	0.98425	0.94216	0.94554	0.96651	0.92024
641.8	0.07439	0.13894	0.06318	0.06587	0.16479	0.10157	0.10406	0.08839	0.07157	0.17943	0.10183	0.13135		456.4	0.96477	0.97486	0.99979	0.91809	0.9136	0.89529	0.99721	0.98472	0.9432	0.9459	0.96734	0.92166
641.75	0.07531	0.1401	0.06372	0.06642	0.16589	0.10232	0.10489	0.08903	0.07242	0.18064	0.10256	0.13248		456.5	0.96521	0.97545	1	0.91919	0.9147	0.89639	0.99798	0.98515	0.9442	0.94622	0.96813	0.92304
641.7	0.07623	0.14126	0.06426	0.06697	0.16698	0.10307	0.10573	0.08967	0.07327	0.18184	0.10328	0.13362		456.6	0.96533	0.97568	0.99987	0.91994	0.91544	0.89715	0.99838	0.98523	0.94484	0.94621	0.96857	0.92406
641.65	0.07715	0.14242	0.06479	0.06752	0.16806	0.10382	0.10657	0.09032	0.07412	0.18304	0.10401	0.13475		456.7	0.96543	0.97588	0.99971	0.92069	0.91618	0.89793	0.99876	0.98527	0.94548	0.94617	0.96901	0.92511
641.6	0.07808	0.14357	0.06532	0.06807	0.16916	0.10457	0.1074	0.09096	0.07497	0.18424	0.10474	0.13588		456.8	0.96549	0.97604	0.99953	0.92134	0.9168	0.89862	0.99905	0.98526	0.94603	0.94609	0.96937	0.92604
641.55	0.079	0.14474	0.06586	0.06862	0.17025	0.10531	0.10824	0.0916	0.07582	0.18544	0.10547	0.13702		456.9	0.96568	0.97632	0.99949	0.92213	0.91755	0.89946	0.99947	0.98538	0.94673	0.94613	0.96987	0.92712
641.5	0.07992	0.14589	0.0664	0.06917	0.17134	0.10606	0.10908	0.09224	0.07667	0.18665	0.10619	0.13816		457	0.96582	0.97654	0.99938	0.92287	0.91824	0.90027	0.99982	0.98542	0.94737	0.94611	0.97031	0.92815
641.45	0.08084	0.14705	0.06693	0.06972	0.17243	0.10681	0.10992	0.09288	0.07752	0.18785	0.10692	0.13929		457.1	0.96573	0.97653	0.99904	0.92338	0.91869	0.90085	0.99991	0.98522	0.94779	0.94587	0.97052	0.92894
641.4	0.08176	0.14821	0.06747	0.07028	0.17352	0.10756	0.11075	0.09352	0.07837	0.18905	0.10765	0.14043		457.2	0.96566	0.97653	0.99873	0.92386	0.9191	0.90142	0.99998	0.98505	0.94819	0.94566	0.97071	0.92967
641.35	0.08266	0.14937	0.06806	0.07085	0.17463	0.10836	0.11165	0.09419	0.07921	0.19033	0.10837	0.14157		457.3	0.96553	0.97648	0.99836	0.92432	0.91948	0.90198	1	0.98481	0.94857	0.9454	0.97089	0.9304
641.3	0.08337	0.15049	0.06907	0.0716	0.17594	0.10955	0.11293	0.0951	0.07995	0.19215	0.10908	0.14283		457.4	0.96539	0.97642	0.99798	0.92474	0.91981	0.90251	0.99998	0.98457	0.94893	0.94513	0.97104	0.93107
641.25	0.08408	0.15161	0.07008	0.07234	0.17725	0.11074	0.11421	0.09601	0.08069	0.19397	0.10979	0.14409		457.5	0.96519	0.97629	0.99754	0.92509	0.92007	0.90298	0.99989	0.98427	0.94922	0.94481	0.97113	0.93167
641.2	0.08479	0.15273	0.07109	0.07309	0.17855	0.11192	0.1155	0.09691	0.08143	0.1958	0.11049	0.14535		457.6	0.96489	0.97606	0.99697	0.92535	0.92025	0.9034	0.99968	0.98387	0.94943	0.9444	0.97114	0.93219
641.15	0.08551	0.15386	0.0721	0.07384	0.17986	0.11311	0.11678	0.09782	0.08217	0.19762	0.1112	0.1466		457.7	0.96457	0.9758	0.9964	0.92557	0.92038	0.90376	0.99944	0.98347	0.9496	0.94399	0.97112	0.93264
641.1	0.08622	0.15498	0.0731	0.07459	0.18117	0.1143	0.11807	0.09872	0.08292	0.19944	0.11191	0.14786		457.8	0.96422	0.97551	0.99575	0.92578	0.92052	0.90416	0.99915	0.98303	0.94976	0.94356	0.97109	0.93311
641.05	0.08693	0.1561	0.07411	0.07533	0.18248	0.11548	0.11936	0.09963	0.08365	0.20127	0.11262	0.14912		457.9	0.96369	0.97503	0.99489	0.92581	0.92048	0.90442	0.99865	0.98243	0.94974	0.94296	0.9709	0.9334
641	0.08764	0.15723	0.07512	0.07608	0.18378	0.11667	0.12064	0.10053	0.0844	0.20309	0.11332	0.15038		458	0.96315	0.97453	0.99402	0.92581	0.92041	0.90465	0.99814	0.98183	0.94967	0.94237	0.97068	0.93365
640.95	0.08835	0.15835	0.07613	0.07683	0.18509	0.11785	0.12192	0.10144	0.08514	0.20491	0.11403	0.15164		458.1	0.96266	0.97408	0.99318	0.92583	0.92038	0.90492	0.99766	0.98129	0.94964	0.94185	0.97052	0.93393
640.9	0.08906	0.15947	0.07714	0.07758	0.1864	0.11904	0.12321	0.10235	0.08588	0.20673	0.11474	0.15289		458.2	0.9621	0.97356	0.99225	0.9258	0.92032	0.90519	0.9971	0.98069	0.94956	0.94126	0.97032	0.93419
640.85	0.08978	0.1606	0.07815	0.07832	0.1877	0.12023	0.12449	0.10325	0.08662	0.20856	0.11544	0.15415		458.3	0.96158	0.97307	0.99134	0.92575	0.92025	0.90545	0.99655	0.98013	0.94946	0.94072	0.97011	0.93442
640.8	0.09049	0.16172	0.07916	0.07907	0.18901	0.12142	0.12578	0.10416	0.08736	0.21038	0.11615	0.15541		458.4	0.96074	0.97225	0.99008	0.92539	0.91991	0.90545	0.99566	0.97925	0.94905	0.93987	0.9696	0.93436
640.75	0.0912	0.16284	0.08017	0.07982	0.19032	0.1226	0.12706	0.10506	0.0881	0.2122	0.11686	0.15667		458.5	0.95994	0.97148	0.98886	0.92506	0.91961	0.9055	0.9948	0.97841	0.94867	0.93907	0.96912	0.93433
640.7	0.09191	0.16397	0.08118	0.08057	0.19163	0.12379	0.12834	0.10597	0.08884	0.21403	0.11757	0.15793		458.6	0.95931	0.97087	0.98779	0.92486	0.91945	0.90569	0.9941	0.97775	0.94844	0.93843	0.96879	0.93443
640.65	0.09262	0.16509	0.08219	0.08131	0.19293	0.12497	0.12963	0.10688	0.08958	0.21585	0.11827	0.15918		458.7	0.95863	0.97021	0.98662	0.92462	0.91927	0.90589	0.99331	0.97703	0.94816	0.93773	0.96842	0.9345
640.6	0.09333	0.16621	0.0832	0.08206	0.19424	0.12616	0.13092	0.10778	0.09032	0.21767	0.11898	0.16044		458.8	0.95793	0.96955	0.98541	0.92434	0.91907	0.9061	0.99251	0.97631	0.94786	0.93703	0.96801	0.93456
640.55	0.09405	0.16734	0.08421	0.08281	0.19555	0.12735	0.1322	0.10869	0.09106	0.2195	0.11969	0.1617		458.9	0.95693	0.96858	0.98389	0.92372	0.91855	0.90598	0.99137	0.97528	0.94722	0.93604	0.96727	0.93425
640.5	0.09476	0.16846	0.08522	0.08356	0.19685	0.12854	0.13349	0.10959	0.0918	0.22132	0.1204	0.16295		459	0.95604	0.96772	0.98244	0.92319	0.91813	0.90599	0.99032	0.97435	0.94668	0.93515	0.96662	0.93404
640.45	0.09547	0.16958	0.08622	0.08431	0.19816	0.12972	0.13477	0.1105	0.09254	0.22314	0.1211	0.16421		459.1	0.95535	0.96706	0.98117	0.92285	0.91792	0.9062	0.98947	0.97362	0.94633	0.93447	0.96617	0.93401
640.4	0.09618	0.17071	0.08724	0.08505	0.19947	0.13091	0.13605	0.1114	0.09328	0.22496	0.12181	0.16547		459.2	0.95472	0.96646	0.97997	0.92252	0.91773	0.90642	0.98867	0.97293	0.94601	0.93384	0.96575	0.93398
640.35	0.09689	0.17183	0.08825	0.0858	0.20078	0.13209	0.13734	0.11231	0.09402	0.22678	0.12252	0.16673		459.3	0.95406	0.96584	0.97867	0.92219	0.91755	0.90669	0.98781	0.97222	0.94567	0.93321	0.96531	0.93393
640.3	0.0976	0.17295	0.08925	0.08655	0.20208	0.13328	0.13862	0.11322	0.09476	0.2286	0.12322	0.16799		459.4	0.95315	0.96495	0.97714	0.92158	0.91709	0.90666	0.98669	0.97125	0.94506	0.93235	0.9646	0.93358
640.25	0.09832	0.17408	0.09026	0.0873	0.20339	0.13447	0.13991	0.11412	0.09551	0.23043	0.12393	0.16924		459.5	0.95237	0.9642	0.97572	0.9211	0.91677	0.90678	0.9857	0.97041	0.94459	0.93164	0.96403	0.93336
640.2	0.09903	0.1752	0.09127	0.08804	0.2047	0.13566	0.14119	0.11503	0.09625	0.23225	0.12464	0.1705		459.6	0.9518	0.96367	0.97447	0.92082	0.91666	0.90713	0.98492	0.96979	0.94431	0.93115	0.96368	0.93335
640.15	0.09973	0.17632	0.09228	0.08879	0.206	0.13684	0.14248	0.11593	0.09699	0.23407	0.12534	0.17176		459.7	0.95124	0.96314	0.97321	0.92055	0.91655	0.90747	0.98415	0.96918	0.94404	0.9307	0.96333	0.93333
640.1	0.1005	0.17756	0.09319	0.08959	0.20739	0.13796	0.1437	0.11696	0.09778	0.23589	0.12631	0.17301		459.8	0.95076	0.9627	0.97207	0.92035	0.91649	0.90784	0.98347	0.96866	0.94382	0.93034	0.96306	0.93335
640.05	0.10136	0.17895	0.09396	0.09046	0.20888	0.13897	0.14484	0.11818	0.09866	0.23768	0.12767	0.17424		459.9	0.95029	0.96227	0.97088	0.92019	0.91647	0.90826	0.98281	0.96815	0.94361	0.93003	0.96282	0.93341
640	0.10221	0.18035	0.09472	0.09134	0.21038	0.13998	0.14597	0.11939	0.09954	0.23948	0.12903	0.17548		460	0.94973	0.96176	0.9696	0.91996	0.91635	0.90857	0.98206	0.96757	0.94331	0.92966	0.96249	0.93336
639.95	0.10306	0.18175	0.09548	0.09222	0.21188	0.14099	0.14711	0.12061	0.10042	0.24128	0.13038	0.17672		460.1	0.94918	0.96127	0.96832	0.91975	0.91625	0.90888	0.98133	0.96701	0.94301	0.92931	0.96218	0.93332
639.9	0.10391	0.18315	0.09624	0.09309	0.21337	0.142	0.14824	0.12182	0.10129	0.24308	0.13174	0.17796		460.2	0.9488	0.96097	0.96715	0.91973	0.91632	0.90939	0.98076	0.96664	0.94288	0.92916	0.96205	0.93347
639.85	0.10477	0.18454	0.097	0.09397	0.21487	0.14301	0.14938	0.12304	0.10217	0.24487	0.13309	0.17919		460.3	0.9485	0.96074	0.96607	0.91977	0.91644	0.90992	0.98029	0.96635	0.94279	0.92909	0.96198	0.93366
639.8	0.10562	0.18594	0.09776	0.09484	0.21636	0.14402	0.15051	0.12425	0.10305	0.24667	0.13445	0.18043		460.4	0.94823	0.96056	0.96492	0.91988	0.91663	0.91053	0.97984	0.96612	0.94275	0.92909	0.96197	0.93392
639.75	0.10647	0.18734	0.09852	0.09572	0.21786	0.14502	0.15165	0.12547	0.10392	0.24847	0.13581	0.18166		460.5	0.94804	0.96046	0.96379	0.92008	0.9169	0.91124	0.97948	0.96596	0.94277	0.92919	0.96205	0.93427
639.7	0.10733	0.18874	0.09928	0.09659	0.21936	0.14603	0.15278	0.12668	0.1048	0.25027	0.13717	0.1829		460.6	0.9479	0.96041	0.9627	0.92032	0.9172	0.91197	0.97916	0.96586	0.94281	0.92934	0.96216	0.93465
639.65	0.10818	0.19013	0.10004	0.09747	0.22085	0.14704	0.15392	0.1279	0.10568	0.25206	0.13852	0.18413		460.7	0.94778	0.96035	0.96161	0.92056	0.91748	0.91268	0.97886	0.96575	0.94284	0.92949	0.96226	0.93502
639.6	0.10903	0.19153	0.10081	0.09834	0.22235	0.14805	0.15505	0.12911	0.10656	0.25386	0.13988	0.18537		460.8	0.94771	0.96035	0.96048	0.92088	0.91785	0.91351	0.97858	0.9657	0.94292	0.92973	0.96244	0.93548
639.55	0.10989	0.19293	0.10157	0.09922	0.22384	0.14906	0.15619	0.13032	0.10743	0.25566	0.14123	0.1866		460.9	0.94772	0.9604	0.95945	0.92124	0.91825	0.91433	0.97838	0.96572	0.94304	0.93002	0.96266	0.93597
639.5	0.11074	0.19433	0.10233	0.10009	0.22534	0.15007	0.15732	0.13154	0.10831	0.25746	0.14259	0.18784		461	0.94796	0.96068	0.95859	0.92183	0.91888	0.91541	0.9784	0.96595	0.94339	0.93054	0.96311	0.9367
639.45	0.11159	0.19573	0.10309	0.10097	0.22683	0.15108	0.15845	0.13276	0.10919	0.25925	0.14395	0.18908		461.1	0.94827	0.96101	0.95778	0.92247	0.91958	0.91654	0.97847	0.96625	0.94379	0.93112	0.96361	0.93749
639.4	0.11245	0.19712	0.10385	0.10184	0.22833	0.15209	0.15959	0.13397	0.11007	0.26105	0.14531	0.19031		461.2	0.94845	0.96121	0.95687	0.92297	0.92014	0.91752	0.97843	0.9664	0.94405	0.93156	0.96396	0.93812
639.35	0.1133	0.19852	0.10461	0.10272	0.22983	0.1531	0.16073	0.13518	0.11094	0.26285	0.14666	0.19155		461.3	0.94866	0.96142	0.9559	0.92351	0.92075	0.91859	0.97838	0.96658	0.94435	0.93204	0.96435	0.93882
639.3	0.11415	0.19992	0.10537	0.10359	0.23132	0.15411	0.16186	0.1364	0.11182	0.26465	0.14802	0.19278		461.4	0.94894	0.96167	0.95499	0.9241	0.92141	0.91972	0.97839	0.96681	0.94471	0.93258	0.96479	0.93957
639.25	0.11501	0.20132	0.10613	0.10447	0.23282	0.15512	0.16299	0.13761	0.1127	0.26644	0.14937	0.19402		461.5	0.94958	0.96227	0.9545	0.92501	0.92239	0.92115	0.97876	0.9674	0.94541	0.93345	0.96558	0.94063
639.2	0.11586	0.20272	0.1069	0.10534	0.23431	0.15613	0.16413	0.13883	0.11358	0.26824	0.15073	0.19526		461.6	0.95024	0.96287	0.95401	0.92593	0.92337	0.92259	0.97913	0.968	0.94613	0.93433	0.96637	0.9417
639.15	0.11671	0.20411	0.10766	0.10622	0.23581	0.15714	0.16527	0.14004	0.11445	0.27004	0.15209	0.19649		461.7	0.9507	0.96325	0.95329	0.92664	0.92415	0.92385	0.97927	0.96837	0.94664	0.935	0.96694	0.94255
639.1	0.11756	0.20551	0.10842	0.10709	0.23731	0.15815	0.1664	0.14126	0.11533	0.27184	0.15345	0.19773		461.8	0.95119	0.96364	0.95266	0.92735	0.92492	0.92508	0.97943	0.96877	0.94716	0.93567	0.96752	0.94338
639.05	0.11842	0.20691	0.10918	0.10797	0.2388	0.15916	0.16753	0.14247	0.11621	0.27364	0.1548	0.19897		461.9	0.95174	0.96407	0.95199	0.92812	0.92576	0.92641	0.97961	0.9692	0.94774	0.9364	0.96814	0.94427
639	0.11927	0.20831	0.10994	0.10885	0.2403	0.16017	0.16867	0.14369	0.11709	0.27543	0.15616	0.2002		462	0.95276	0.96496	0.95185	0.92933	0.92704	0.92815	0.98028	0.97011	0.94878	0.93758	0.96923	0.94557
638.95	0.12012	0.20971	0.1107	0.10972	0.2418	0.16118	0.1698	0.1449	0.11796	0.27723	0.15751	0.20144		462.1	0.95377	0.96583	0.95166	0.93052	0.92829	0.92988	0.98091	0.97099	0.94979	0.93874	0.97028	0.94685
638.9	0.12097	0.2111	0.11146	0.1106	0.24329	0.16219	0.17094	0.14612	0.11884	0.27903	0.15887	0.20267		462.2	0.95447	0.96635	0.95111	0.93142	0.92925	0.93134	0.98118	0.97153	0.95048	0.9396	0.97101	0.9478
638.85	0.12194	0.21261	0.11244	0.11147	0.24496	0.16351	0.17229	0.14735	0.11982	0.28084	0.16025	0.20438		462.3	0.95522	0.9669	0.95059	0.93235	0.93024	0.93282	0.98148	0.9721	0.95121	0.94051	0.97177	0.94877
638.8	0.12296	0.21417	0.11354	0.11235	0.24672	0.165	0.17375	0.1486	0.12086	0.28267	0.16164	0.20632		462.4	0.95593	0.96742	0.95013	0.93323	0.93116	0.93421	0.98176	0.97264	0.95188	0.94138	0.97248	0.94966
638.75	0.12398	0.21572	0.11463	0.11322	0.24848	0.16649	0.17521	0.14984	0.1219	0.2845	0.16303	0.20827		462.5	0.95672	0.96798	0.94966	0.93418	0.93216	0.93569	0.98207	0.97322	0.9526	0.94233	0.97325	0.95063
638.7	0.12501	0.21728	0.11573	0.1141	0.25024	0.16798	0.17668	0.15109	0.12294	0.28632	0.16442	0.21022		462.6	0.95789	0.96895	0.94959	0.93552	0.93355	0.93754	0.9828	0.9742	0.9537	0.94368	0.97441	0.95197
638.65	0.12603	0.21884	0.11682	0.11497	0.252	0.16948	0.17814	0.15233	0.12397	0.28815	0.16581	0.21217		462.7	0.9593	0.97014	0.94977	0.93707	0.93514	0.93959	0.98377	0.97541	0.95503	0.94526	0.97579	0.95353
638.6	0.12705	0.2204	0.11792	0.11585	0.25376	0.17097	0.1796	0.15358	0.12501	0.28998	0.16721	0.21411		462.8	0.96014	0.97075	0.94931	0.93809	0.93622	0.94112	0.98413	0.97604	0.95578	0.94631	0.97658	0.95454
638.55	0.12807	0.22195	0.11901	0.11673	0.25552	0.17245	0.18106	0.15482	0.12605	0.2918	0.1686	0.21606		462.9	0.96091	0.97133	0.94889	0.93905	0.93723	0.94253	0.98447	0.97662	0.95647	0.94731	0.97731	0.95549
638.5	0.12909	0.22351	0.1201	0.1176	0.25728	0.17395	0.18252	0.15607	0.12708	0.29363	0.16999	0.21801		463	0.96174	0.97195	0.94845	0.94007	0.9383	0.94402	0.98483	0.97724	0.95721	0.94837	0.97808	0.95649
638.45	0.13011	0.22507	0.1212	0.11848	0.25904	0.17544	0.18398	0.15731	0.12812	0.29545	0.17138	0.21995		463.1	0.96295	0.97296	0.94841	0.94147	0.93974	0.94585	0.98558	0.97825	0.95831	0.94983	0.97923	0.95787
638.4	0.13114	0.22663	0.12229	0.11935	0.2608	0.17693	0.18545	0.15856	0.12916	0.29728	0.17277	0.2219		463.2	0.96437	0.97419	0.94861	0.94306	0.94138	0.94787	0.98654	0.97948	0.95963	0.95149	0.98058	0.95945
638.35	0.13216	0.22819	0.12339	0.12023	0.26256	0.17842	0.18691	0.1598	0.1302	0.29911	0.17417	0.22385		463.3	0.96516	0.97479	0.94814	0.94407	0.94244	0.94931	0.98684	0.98009	0.96033	0.95258	0.9813	0.96044
638.3	0.13318	0.22975	0.12448	0.12111	0.26432	0.17991	0.18837	0.16105	0.13124	0.30093	0.17556	0.22579		463.4	0.96595	0.97539	0.94768	0.94508	0.94349	0.95071	0.9871	0.98068	0.96101	0.95367	0.98199	0.96142
638.25	0.1342	0.23131	0.12558	0.12198	0.26608	0.1814	0.18983	0.16229	0.13227	0.30276	0.17695	0.22774		463.5	0.96668	0.97595	0.94726	0.94601	0.94447	0.95201	0.98732	0.98122	0.96164	0.95468	0.98262	0.96232
638.2	0.13522	0.23286	0.12667	0.12286	0.26784	0.18289	0.19129	0.16354	0.13331	0.30459	0.17834	0.22969		463.6	0.96784	0.97693	0.94724	0.94736	0.94586	0.95372	0.98795	0.98219	0.96269	0.95612	0.98366	0.96364
638.15	0.13624	0.23442	0.12777	0.12373	0.2696	0.18438	0.19276	0.16478	0.13435	0.30641	0.17973	0.23163		463.7	0.96916	0.97809	0.94739	0.94888	0.94743	0.95559	0.98874	0.98332	0.9639	0.95772	0.98486	0.96513
638.1	0.13727	0.23598	0.12886	0.12461	0.27136	0.18587	0.19422	0.16603	0.13539	0.30824	0.18112	0.23358		463.8	0.96986	0.97864	0.94703	0.94978	0.94837	0.9568	0.98892	0.98383	0.9645	0.95868	0.98543	0.96598
638.05	0.13829	0.23754	0.12995	0.12549	0.27312	0.18736	0.19568	0.16727	0.13642	0.31006	0.18251	0.23552		463.9	0.97053	0.97917	0.94662	0.95069	0.94933	0.95803	0.98903	0.98432	0.96509	0.95966	0.98597	0.96683
638	0.13931	0.2391	0.13105	0.12636	0.27488	0.18885	0.19714	0.16852	0.13746	0.31189	0.1839	0.23747		464	0.97114	0.97965	0.94623	0.95153	0.95021	0.95915	0.98911	0.98475	0.96562	0.96054	0.98645	0.9676
637.95	0.14033	0.24065	0.13214	0.12724	0.27664	0.19034	0.1986	0.16976	0.1385	0.31372	0.18529	0.23942		464.1	0.97212	0.98051	0.94621	0.95275	0.95146	0.96065	0.98956	0.98556	0.96653	0.96181	0.98731	0.96874
637.9	0.14135	0.24221	0.13323	0.12811	0.2784	0.19183	0.20006	0.17101	0.13954	0.31554	0.18669	0.24136		464.2	0.97327	0.98154	0.94633	0.95414	0.9529	0.96233	0.99015	0.98653	0.9676	0.96325	0.98832	0.97004
637.85	0.14237	0.24377	0.13433	0.12899	0.28016	0.19332	0.20153	0.17225	0.14057	0.31737	0.18808	0.24332		464.3	0.97387	0.98203	0.94595	0.95502	0.95381	0.96346	0.99022	0.98696	0.96815	0.96415	0.9888	0.97081
637.8	0.14339	0.24533	0.13543	0.12987	0.28192	0.19481	0.20299	0.1735	0.14161	0.3192	0.18947	0.24526		464.4	0.97441	0.98247	0.9456	0.95583	0.95464	0.96449	0.99028	0.98734	0.96864	0.96497	0.98922	0.9715
637.75	0.14442	0.24689	0.13652	0.13074	0.28368	0.1963	0.20445	0.17474	0.14265	0.32102	0.19086	0.24721		464.5	0.97491	0.98287	0.94518	0.95663	0.95546	0.9655	0.99028	0.98769	0.96912	0.96577	0.98959	0.97216
637.7	0.14544	0.24845	0.13761	0.13162	0.28545	0.19779	0.20591	0.17599	0.14368	0.32285	0.19225	0.24916		464.6	0.97571	0.98358	0.94509	0.95773	0.95659	0.96679	0.99062	0.98835	0.9699	0.96686	0.99027	0.97312
637.65	0.14646	0.25	0.13871	0.13249	0.2872	0.19928	0.20738	0.17723	0.14472	0.32468	0.19365	0.2511		464.7	0.97657	0.98435	0.94507	0.95889	0.95777	0.96812	0.99102	0.98907	0.97074	0.968	0.991	0.97412
637.6	0.14758	0.25182	0.13979	0.13364	0.28894	0.20086	0.20915	0.17864	0.14619	0.32714	0.19544	0.25309		464.8	0.97706	0.98473	0.94467	0.95972	0.95862	0.96909	0.99102	0.98941	0.97123	0.96879	0.99134	0.97476
637.55	0.14871	0.25365	0.14088	0.13479	0.29067	0.20244	0.21093	0.18005	0.14769	0.32965	0.19725	0.25508		464.9	0.97751	0.98507	0.9443	0.96048	0.95941	0.96998	0.99103	0.98971	0.97168	0.96951	0.99163	0.97535
637.5	0.14984	0.25548	0.14196	0.13596	0.2924	0.20402	0.21272	0.18147	0.1492	0.33216	0.19907	0.25706		465	0.97793	0.98537	0.94386	0.96124	0.96021	0.97086	0.99097	0.98997	0.97211	0.97022	0.99187	0.97592
637.45	0.15097	0.2573	0.14304	0.13712	0.29414	0.2056	0.21451	0.18289	0.1507	0.33466	0.20088	0.25906		465.1	0.97869	0.98601	0.94376	0.96235	0.96137	0.97208	0.99125	0.99056	0.97289	0.97127	0.99245	0.97683
637.4	0.15211	0.25913	0.14413	0.13827	0.29587	0.20718	0.2163	0.1843	0.1522	0.33717	0.2027	0.26105		465.2	0.97947	0.98666	0.94371	0.96344	0.96253	0.97327	0.99156	0.99116	0.97369	0.97232	0.99303	0.97774
637.35	0.15324	0.26096	0.14521	0.13943	0.29761	0.20876	0.21809	0.18572	0.1537	0.33967	0.20451	0.26304		465.3	0.97989	0.98696	0.94339	0.96419	0.96334	0.97408	0.99155	0.99141	0.97415	0.973	0.99325	0.97829
637.3	0.15437	0.26279	0.1463	0.14059	0.29934	0.21034	0.21988	0.18713	0.1552	0.34218	0.20633	0.26503		465.4	0.98036	0.98728	0.94308	0.96499	0.96424	0.97495	0.99153	0.99166	0.97467	0.97373	0.99347	0.97888
637.25	0.1555	0.26462	0.14738	0.14175	0.30107	0.21192	0.22167	0.18855	0.15671	0.34469	0.20815	0.26702		465.5	0.9808	0.98758	0.94283	0.96574	0.96509	0.97574	0.99152	0.99189	0.97517	0.9744	0.99367	0.97943
637.2	0.15663	0.26645	0.14846	0.14291	0.3028	0.2135	0.22346	0.18997	0.15821	0.3472	0.20996	0.26901		465.6	0.98159	0.98821	0.94292	0.96684	0.96631	0.97688	0.99183	0.99245	0.97602	0.97542	0.9942	0.98032
637.15	0.15776	0.26828	0.14955	0.14407	0.30454	0.21508	0.22525	0.19138	0.15971	0.3497	0.21178	0.27099		465.7	0.98238	0.98883	0.94304	0.96793	0.96752	0.97801	0.99214	0.993	0.97688	0.97643	0.99474	0.9812
637.1	0.15889	0.27011	0.15063	0.14523	0.30627	0.21666	0.22704	0.1928	0.16121	0.35221	0.21359	0.27299		465.8	0.98281	0.98911	0.94288	0.96867	0.96839	0.97876	0.99211	0.9932	0.97741	0.97709	0.99493	0.98172
637.05	0.16002	0.27194	0.15171	0.14639	0.30801	0.21824	0.22883	0.19421	0.16271	0.35472	0.21541	0.27498		465.9	0.98327	0.98942	0.94274	0.96948	0.96933	0.97956	0.99208	0.99341	0.97799	0.9778	0.99514	0.98228
637	0.16115	0.27376	0.1528	0.14755	0.30974	0.21982	0.23061	0.19563	0.16421	0.35722	0.21723	0.27696		466	0.98372	0.98972	0.94265	0.97028	0.97027	0.98035	0.99205	0.99362	0.97859	0.9785	0.99536	0.98282
636.95	0.16228	0.27559	0.15388	0.14871	0.31147	0.2214	0.2324	0.19705	0.16571	0.35973	0.21904	0.27896		466.1	0.98448	0.99034	0.94291	0.97137	0.9715	0.98142	0.99236	0.99415	0.9795	0.9795	0.99591	0.98367
636.9	0.16341	0.27742	0.15497	0.14987	0.3132	0.22298	0.2342	0.19846	0.16721	0.36224	0.22086	0.28095		466.2	0.9852	0.9909	0.94317	0.97243	0.97268	0.98244	0.9926	0.99463	0.98037	0.98045	0.9964	0.98445
636.85	0.16455	0.27925	0.15605	0.15103	0.31494	0.22456	0.23598	0.19988	0.16872	0.36475	0.22268	0.28294		466.3	0.98564	0.99117	0.94317	0.97323	0.97362	0.98317	0.99255	0.99482	0.98098	0.98113	0.99661	0.98496
636.8	0.16567	0.28108	0.15713	0.15219	0.31667	0.22614	0.23777	0.20129	0.17022	0.36725	0.22449	0.28492		466.4	0.98605	0.99143	0.94321	0.97399	0.97449	0.98386	0.9925	0.995	0.98157	0.98177	0.9968	0.98543
636.75	0.16681	0.28291	0.15822	0.15335	0.31841	0.22772	0.23956	0.20271	0.17172	0.36976	0.22631	0.28692		466.5	0.9865	0.9917	0.94328	0.97483	0.97543	0.98459	0.99244	0.9952	0.9822	0.98246	0.99701	0.98595
636.7	0.16794	0.28474	0.1593	0.15451	0.32014	0.2293	0.24135	0.20413	0.17322	0.37227	0.22812	0.28891		466.6	0.98729	0.99232	0.9437	0.97599	0.97668	0.98564	0.99275	0.99575	0.98316	0.98347	0.99756	0.98679
636.65	0.16907	0.28657	0.16039	0.15567	0.32187	0.23088	0.24314	0.20554	0.17472	0.37478	0.22994	0.29089		466.7	0.98801	0.99286	0.94405	0.9771	0.97786	0.98663	0.99299	0.99623	0.98406	0.98441	0.99802	0.98758
636.6	0.1702	0.2884	0.16147	0.15683	0.3236	0.23246	0.24493	0.20696	0.17622	0.37728	0.23175	0.29289		466.8	0.98842	0.99308	0.94409	0.97794	0.97876	0.98732	0.99291	0.99638	0.98467	0.98504	0.99814	0.98806
636.55	0.17133	0.29022	0.16255	0.15799	0.32534	0.23404	0.24672	0.20837	0.17772	0.37979	0.23357	0.29488		466.9	0.98888	0.99333	0.94417	0.97882	0.97969	0.98804	0.99287	0.99658	0.9853	0.9857	0.99828	0.98857
636.5	0.17246	0.29205	0.16364	0.15915	0.32707	0.23562	0.24851	0.20979	0.17922	0.3823	0.23539	0.29687		467	0.98932	0.99355	0.94425	0.97964	0.98054	0.98872	0.99285	0.99675	0.98589	0.9863	0.99838	0.98904
636.45	0.17359	0.29388	0.16472	0.16031	0.32881	0.2372	0.2503	0.21121	0.18073	0.38481	0.2372	0.29885		467.1	0.98979	0.99377	0.94434	0.98052	0.98143	0.98942	0.99283	0.99692	0.98651	0.98693	0.99847	0.98953
636.4	0.1748	0.29568	0.16586	0.16151	0.33059	0.23879	0.25208	0.21268	0.18219	0.38725	0.23898	0.30085		467.2	0.99053	0.99425	0.94469	0.98165	0.98257	0.99037	0.99309	0.99736	0.98738	0.98781	0.9988	0.99028
636.35	0.17631	0.29734	0.16721	0.16286	0.33257	0.24044	0.25386	0.21439	0.18351	0.38942	0.24063	0.30283		467.3	0.99144	0.99489	0.9452	0.98292	0.98384	0.99146	0.99351	0.99795	0.9884	0.98883	0.99929	0.99118
636.3	0.17782	0.299	0.16856	0.16422	0.33455	0.24208	0.25563	0.2161	0.18482	0.39159	0.24227	0.30482		467.4	0.99193	0.99509	0.94529	0.9838	0.98472	0.99214	0.9935	0.9981	0.98902	0.98945	0.99931	0.99167
636.25	0.17933	0.30066	0.16991	0.16557	0.33653	0.24373	0.2574	0.21781	0.18614	0.39376	0.24392	0.30681		467.5	0.9924	0.99528	0.94537	0.9846	0.98552	0.99276	0.9935	0.99823	0.98959	0.99002	0.9993	0.99211
636.2	0.18084	0.30232	0.17126	0.16693	0.33851	0.24537	0.25917	0.21952	0.18746	0.39593	0.24556	0.3088		467.6	0.9929	0.99548	0.94546	0.98544	0.98636	0.99339	0.99349	0.99834	0.99018	0.99061	0.99928	0.99258
636.15	0.18235	0.30398	0.17261	0.16828	0.34049	0.24701	0.26094	0.22124	0.18877	0.3981	0.2472	0.31079		467.7	0.99373	0.996	0.94588	0.9866	0.98752	0.99433	0.99381	0.99877	0.9911	0.99154	0.99956	0.99337
636.1	0.18386	0.30564	0.17396	0.16963	0.34247	0.24866	0.26271	0.22295	0.19009	0.40027	0.24885	0.31278		467.8	0.99467	0.99664	0.94644	0.98785	0.98877	0.99535	0.99423	0.99929	0.99212	0.99256	0.99994	0.99426
636.05	0.18536	0.3073	0.17531	0.17099	0.34445	0.2503	0.26448	0.22466	0.19141	0.40245	0.25049	0.31477		467.9	0.99508	0.99678	0.94657	0.98855	0.98948	0.99582	0.99417	0.9993	0.99262	0.99306	0.99981	0.99463
636	0.18687	0.30896	0.17666	0.17234	0.34643	0.25194	0.26625	0.22637	0.19272	0.40462	0.25214	0.31676		468	0.99556	0.99699	0.9468	0.98933	0.99028	0.99634	0.99413	0.99933	0.9932	0.99364	0.9997	0.99506
635.95	0.18838	0.31062	0.17801	0.1737	0.34842	0.25359	0.26802	0.22808	0.19404	0.40679	0.25379	0.31875		468.1	0.99599	0.9972	0.94706	0.99005	0.99102	0.99678	0.9941	0.99934	0.99375	0.99417	0.99958	0.99545
635.9	0.18989	0.31228	0.17936	0.17505	0.3504	0.25523	0.26979	0.22979	0.19536	0.40896	0.25543	0.32073		468.2	0.99671	0.99771	0.94763	0.99107	0.99206	0.99751	0.99435	0.99963	0.9946	0.995	0.99975	0.99614
635.85	0.1914	0.31394	0.18071	0.17641	0.35237	0.25688	0.27156	0.2315	0.19667	0.41113	0.25707	0.32272		468.3	0.99752	0.99833	0.94832	0.99219	0.99321	0.99831	0.9947	1	0.99555	0.99593	1	0.99693
635.8	0.19291	0.3156	0.18207	0.17776	0.35435	0.25852	0.27333	0.23321	0.19799	0.4133	0.25872	0.32472		468.4	0.99782	0.99847	0.94857	0.9928	0.99385	0.99859	0.99458	0.99988	0.99599	0.99635	0.99978	0.99723
635.75	0.19442	0.31726	0.18342	0.17912	0.35634	0.26016	0.2751	0.23492	0.19931	0.41547	0.26036	0.3267		468.5	0.9981	0.99861	0.94887	0.99344	0.99449	0.99883	0.99442	0.99972	0.99644	0.99678	0.99952	0.99751
635.7	0.19593	0.31892	0.18477	0.18047	0.35832	0.26181	0.27688	0.23664	0.20062	0.41765	0.26201	0.32869		468.6	0.99839	0.99877	0.94922	0.99409	0.99516	0.99906	0.99428	0.99956	0.99691	0.99723	0.99929	0.99782
635.65	0.19744	0.32058	0.18612	0.18183	0.3603	0.26345	0.27865	0.23835	0.20194	0.41982	0.26365	0.33068		468.7	0.99893	0.99921	0.94985	0.995	0.99606	0.99954	0.99443	0.99969	0.99763	0.99793	0.99935	0.99839
635.6	0.19895	0.32224	0.18747	0.18318	0.36228	0.2651	0.28042	0.24006	0.20326	0.42199	0.26529	0.33267		468.8	0.99946	0.99966	0.9505	0.99591	0.99696	0.99999	0.99458	0.99982	0.99834	0.99862	0.99942	0.99896
635.55	0.20046	0.3239	0.18882	0.18454	0.36426	0.26674	0.28219	0.24177	0.20457	0.42416	0.26694	0.33466		468.9	0.99956	0.99969	0.9508	0.99643	0.99746	1	0.99432	0.99951	0.99865	0.99889	0.99907	0.99912
635.5	0.20197	0.32555	0.19017	0.18589	0.36624	0.26838	0.28396	0.24348	0.20589	0.42633	0.26858	0.33665		469	0.9996	0.99968	0.95107	0.99688	0.99787	0.99994	0.99403	0.99917	0.99889	0.99909	0.99871	0.99923
635.45	0.20348	0.32721	0.19152	0.18724	0.36822	0.27003	0.28573	0.24519	0.2072	0.4285	0.27023	0.33863		469.1	0.99963	0.99967	0.95137	0.99737	0.99831	0.99986	0.99375	0.99882	0.99914	0.9993	0.99834	0.99937
635.4	0.20499	0.32888	0.19287	0.1886	0.3702	0.27167	0.2875	0.2469	0.20852	0.43067	0.27187	0.34063		469.2	0.99983	0.99985	0.95185	0.99803	0.99889	0.99994	0.99365	0.99866	0.99956	0.99967	0.99817	0.99969
635.35	0.2065	0.33054	0.19422	0.18995	0.37218	0.27331	0.28927	0.24861	0.20984	0.43285	0.27352	0.34262		469.3	1	1	0.95233	0.99865	0.99943	0.99997	0.99354	0.99848	0.99994	1	0.99797	1
635.3	0.20801	0.3322	0.19557	0.19131	0.37416	0.27496	0.29104	0.25032	0.21115	0.43502	0.27516	0.3446		469.4	0.99983	0.99983	0.95254	0.99897	0.99964	0.99965	0.99311	0.99795	1	1	0.99743	1
635.25	0.20952	0.33386	0.19692	0.19266	0.37614	0.2766	0.29281	0.25203	0.21247	0.43719	0.27681	0.3466		469.5	0.99957	0.99959	0.95271	0.99922	0.99976	0.99924	0.99261	0.99736	0.99998	0.99991	0.99682	0.99994
635.2	0.21103	0.33551	0.19827	0.19401	0.37812	0.27825	0.29458	0.25375	0.21379	0.43936	0.27845	0.34858		469.6	0.99927	0.99932	0.95285	0.9994	0.99979	0.99879	0.99209	0.99676	0.99991	0.99976	0.99618	0.99985
635.15	0.21249	0.33729	0.19963	0.19544	0.37999	0.27992	0.29643	0.25544	0.21529	0.44132	0.2801	0.35062		469.7	0.99906	0.99915	0.95313	0.99969	0.99992	0.99842	0.99167	0.99625	0.99995	0.99969	0.99562	0.99986
635.1	0.2139	0.3392	0.20099	0.19694	0.38172	0.28164	0.29837	0.25713	0.217	0.44306	0.28174	0.35271		469.8	0.9988	0.99895	0.95339	0.99994	1	0.998	0.9912	0.99569	0.99995	0.99957	0.99501	0.99984
635.05	0.21531	0.34111	0.20236	0.19844	0.38345	0.28335	0.30031	0.25881	0.2187	0.44479	0.28338	0.35479		469.9	0.99838	0.9986	0.95351	1	0.99989	0.99741	0.99057	0.99499	0.99979	0.99928	0.99424	0.99965
635	0.21672	0.34302	0.20373	0.19995	0.38518	0.28507	0.30225	0.2605	0.22041	0.44652	0.28503	0.35687		470	0.99786	0.99816	0.9536	0.99999	0.9997	0.9967	0.98983	0.99418	0.99956	0.9989	0.99334	0.99939
634.95	0.21813	0.34493	0.20509	0.20145	0.38692	0.28678	0.30419	0.26218	0.22211	0.44826	0.28667	0.35896		470.1	0.99733	0.99771	0.95369	0.99991	0.99946	0.99599	0.98909	0.99338	0.99931	0.9985	0.99245	0.9991
634.9	0.21954	0.34684	0.20646	0.20295	0.38865	0.2885	0.30613	0.26387	0.22382	0.45	0.28832	0.36104		470.2	0.9968	0.99726	0.95381	0.99984	0.99922	0.99525	0.98831	0.99255	0.99907	0.99809	0.99152	0.99881
634.85	0.22095	0.34874	0.20782	0.20445	0.39038	0.29021	0.30807	0.26556	0.22552	0.45173	0.28996	0.36313		470.3	0.99622	0.99676	0.95396	0.99973	0.99894	0.99445	0.98747	0.99167	0.99881	0.99764	0.99053	0.99848
634.8	0.22236	0.35065	0.20919	0.20595	0.39211	0.29193	0.31001	0.26724	0.22723	0.45347	0.29161	0.36521		470.4	0.99558	0.9962	0.95409	0.99954	0.9986	0.99359	0.98657	0.99073	0.9985	0.99713	0.98948	0.99808
634.75	0.22377	0.35256	0.21056	0.20745	0.39384	0.29364	0.31195	0.26893	0.22894	0.4552	0.29325	0.3673		470.5	0.99495	0.99565	0.95423	0.99931	0.99824	0.99274	0.98567	0.9898	0.9982	0.99662	0.98847	0.99767
634.7	0.22518	0.35447	0.21192	0.20896	0.39558	0.29535	0.31389	0.27061	0.23064	0.45694	0.2949	0.36938		470.6	0.99422	0.995	0.95437	0.99901	0.99781	0.99176	0.98465	0.98876	0.99784	0.99603	0.98733	0.99717
634.65	0.22659	0.35638	0.21329	0.21046	0.39731	0.29707	0.31583	0.2723	0.23235	0.45867	0.29654	0.37146		470.7	0.99344	0.99431	0.95447	0.99864	0.99734	0.99075	0.98361	0.98769	0.99745	0.99539	0.98618	0.99662
634.6	0.22801	0.35829	0.21466	0.21196	0.39904	0.29878	0.31777	0.27398	0.23405	0.46041	0.29819	0.37355		470.8	0.99265	0.99362	0.95459	0.99824	0.99686	0.98971	0.98255	0.9866	0.99707	0.99473	0.98503	0.99606
634.55	0.22941	0.36019	0.21602	0.21346	0.40077	0.3005	0.31971	0.27567	0.23576	0.46215	0.29983	0.37563		470.9	0.99183	0.99292	0.95477	0.99784	0.9964	0.98865	0.98148	0.9855	0.99672	0.99408	0.98387	0.99549
634.5	0.23083	0.3621	0.21739	0.21496	0.40251	0.30221	0.32165	0.27735	0.23746	0.46388	0.30147	0.37772		471	0.99103	0.99224	0.95494	0.99744	0.99595	0.98762	0.98045	0.98444	0.99637	0.99345	0.98278	0.99494
634.45	0.23223	0.36401	0.21875	0.21647	0.40424	0.30393	0.32359	0.27904	0.23917	0.46562	0.30312	0.3798		471.1	0.9901	0.99146	0.95511	0.99695	0.99543	0.98646	0.9793	0.98326	0.99597	0.99273	0.98157	0.99428
634.4	0.23365	0.36592	0.22012	0.21797	0.40597	0.30564	0.32553	0.28072	0.24088	0.46735	0.30476	0.38189		471.2	0.98913	0.99064	0.95526	0.99642	0.99488	0.98526	0.97812	0.98204	0.99556	0.99199	0.98035	0.9936
634.35	0.23506	0.36783	0.22148	0.21947	0.4077	0.30735	0.32747	0.28241	0.24258	0.46909	0.30641	0.38397		471.3	0.98807	0.98975	0.95532	0.9958	0.99426	0.98399	0.97689	0.98076	0.99505	0.99117	0.97907	0.99283
634.3	0.23647	0.36974	0.22285	0.22097	0.40944	0.30907	0.32941	0.28409	0.24429	0.47082	0.30805	0.38606		471.4	0.98696	0.98881	0.95531	0.99511	0.99359	0.98268	0.97562	0.97944	0.9945	0.9903	0.97778	0.992
634.25	0.23788	0.37165	0.22422	0.22247	0.41117	0.31078	0.33135	0.28578	0.246	0.47256	0.3097	0.38815		471.5	0.98592	0.98797	0.95544	0.99452	0.99303	0.98141	0.97441	0.97818	0.99404	0.98952	0.97655	0.99126
634.2	0.23929	0.37355	0.22558	0.22397	0.4129	0.3125	0.33329	0.28746	0.2477	0.4743	0.31134	0.39023		471.6	0.98489	0.98717	0.95551	0.99392	0.99247	0.9802	0.97327	0.97698	0.99358	0.98875	0.97538	0.99054
634.15	0.2407	0.37546	0.22695	0.22548	0.41463	0.31421	0.33523	0.28915	0.2494	0.47603	0.31299	0.39232		471.7	0.98378	0.9863	0.95558	0.99326	0.99187	0.97889	0.97204	0.97568	0.99305	0.98792	0.97412	0.98976
634.1	0.24211	0.37737	0.22832	0.22698	0.41636	0.31593	0.33717	0.29083	0.25111	0.47777	0.31463	0.3944		471.8	0.9825	0.98529	0.95548	0.99243	0.99111	0.97744	0.97067	0.97424	0.99234	0.98694	0.97272	0.98882
634.05	0.24352	0.37928	0.22968	0.22848	0.4181	0.31764	0.33911	0.29252	0.25282	0.4795	0.31628	0.39649		471.9	0.98115	0.9842	0.95528	0.99151	0.99027	0.97591	0.96924	0.97273	0.99154	0.98586	0.97125	0.98779
634	0.24493	0.38119	0.23105	0.22998	0.41983	0.31935	0.34105	0.2942	0.25452	0.48124	0.31792	0.39857		472	0.97995	0.98331	0.95531	0.99077	0.98962	0.97453	0.96795	0.97137	0.99092	0.98496	0.96994	0.98696
633.95	0.24634	0.3831	0.23241	0.23148	0.42156	0.32107	0.34299	0.29589	0.25623	0.48297	0.31956	0.40066		472.1	0.9787	0.98241	0.95532	0.98999	0.98893	0.97312	0.96665	0.96998	0.99025	0.98402	0.96861	0.98609
633.9	0.24818	0.3851	0.23391	0.23313	0.4235	0.32298	0.34539	0.2978	0.25811	0.4854	0.32121	0.40264		472.2	0.9775	0.98156	0.9553	0.98923	0.98825	0.97176	0.96541	0.96866	0.98958	0.9831	0.96734	0.98525
633.85	0.25016	0.38714	0.23546	0.23482	0.42553	0.32496	0.34796	0.2998	0.26005	0.48808	0.32285	0.40458		472.3	0.97605	0.9805	0.95508	0.98824	0.98734	0.97017	0.96395	0.96711	0.98868	0.98194	0.96584	0.98419
633.8	0.25215	0.38918	0.237	0.23651	0.42755	0.32694	0.35052	0.30179	0.26198	0.49075	0.3245	0.40652		472.4	0.97449	0.97937	0.95478	0.98715	0.98634	0.96847	0.9624	0.96546	0.98767	0.98067	0.96424	0.98303
633.75	0.25413	0.39122	0.23855	0.2382	0.42956	0.32891	0.35309	0.30378	0.26392	0.49343	0.32614	0.40846		472.5	0.97324	0.97857	0.95473	0.98636	0.98563	0.9671	0.96117	0.96415	0.98695	0.97971	0.96297	0.98217
633.7	0.25612	0.39326	0.24009	0.23989	0.43159	0.33089	0.35565	0.30577	0.26586	0.4961	0.32779	0.41041		472.6	0.97186	0.9777	0.95467	0.9855	0.98484	0.9656	0.95983	0.96272	0.98615	0.97862	0.96158	0.98123
633.65	0.2581	0.3953	0.24164	0.24158	0.43361	0.33287	0.35822	0.30777	0.2678	0.49878	0.32943	0.41235		472.7	0.97055	0.97688	0.95459	0.98467	0.98409	0.96417	0.95857	0.96137	0.98539	0.97758	0.96026	0.98032
633.6	0.26009	0.39734	0.24318	0.24327	0.43563	0.33485	0.36078	0.30976	0.26974	0.50145	0.33108	0.4143		472.8	0.96897	0.97584	0.95428	0.9836	0.98308	0.96248	0.95705	0.95978	0.98438	0.97628	0.95871	0.97917
633.55	0.26207	0.39938	0.24473	0.24496	0.43765	0.33683	0.36334	0.31176	0.27168	0.50413	0.33272	0.41624		472.9	0.96723	0.97469	0.95388	0.98242	0.98195	0.96064	0.9554	0.95804	0.98323	0.97483	0.95703	0.97788
633.5	0.26406	0.40142	0.24627	0.24665	0.43967	0.33881	0.36591	0.31375	0.27361	0.5068	0.33437	0.41818		473	0.96578	0.97384	0.95376	0.98154	0.98111	0.95909	0.95404	0.95662	0.98239	0.97367	0.95565	0.97689
633.45	0.26604	0.40346	0.24782	0.24834	0.44169	0.34078	0.36847	0.31574	0.27555	0.50948	0.33601	0.42013		473.1	0.96441	0.97306	0.95364	0.98072	0.98033	0.95763	0.95278	0.95528	0.9816	0.97258	0.95436	0.97595
633.4	0.26803	0.4055	0.24936	0.25003	0.44371	0.34276	0.37104	0.31773	0.27749	0.51215	0.33765	0.42207		473.2	0.96294	0.97222	0.95349	0.97984	0.97949	0.95607	0.95143	0.95384	0.98073	0.9714	0.95298	0.97493
633.35	0.27001	0.40754	0.25091	0.25172	0.44573	0.34474	0.3736	0.31973	0.27943	0.51483	0.3393	0.42401		473.3	0.96126	0.97116	0.95312	0.97876	0.97843	0.95432	0.94989	0.9522	0.97964	0.96999	0.95141	0.9737
633.3	0.272	0.40957	0.25245	0.25341	0.44775	0.34672	0.37617	0.32172	0.28137	0.5175	0.34094	0.42596		473.4	0.95954	0.97006	0.9527	0.97765	0.97733	0.95254	0.94832	0.95053	0.97851	0.96854	0.9498	0.97243
633.25	0.27399	0.41161	0.25399	0.2551	0.44977	0.3487	0.37874	0.32371	0.28331	0.52017	0.34259	0.4279		473.5	0.95801	0.96919	0.95252	0.97677	0.97646	0.95093	0.94695	0.94903	0.9776	0.96729	0.9484	0.97137
633.2	0.27597	0.41366	0.25554	0.2568	0.45179	0.35067	0.3813	0.32571	0.28524	0.52285	0.34423	0.42985		473.6	0.95658	0.96837	0.95235	0.97595	0.97565	0.94944	0.94568	0.94764	0.97675	0.96612	0.9471	0.97039
633.15	0.27796	0.4157	0.25708	0.25848	0.45381	0.35265	0.38387	0.3277	0.28718	0.52552	0.34588	0.43179		473.7	0.95504	0.96748	0.95215	0.97507	0.97478	0.94784	0.94433	0.94614	0.97583	0.96486	0.94571	0.96933
633.1	0.27994	0.41774	0.25863	0.26018	0.45583	0.35463	0.38643	0.32969	0.28912	0.5282	0.34752	0.43373		473.8	0.95318	0.96629	0.95166	0.97391	0.97362	0.94596	0.94269	0.94434	0.97462	0.96329	0.94403	0.96798
633.05	0.28193	0.41977	0.26017	0.26187	0.45785	0.35661	0.389	0.33168	0.29106	0.53087	0.34917	0.43567		473.9	0.95136	0.96512	0.95115	0.97275	0.97249	0.94412	0.9411	0.94257	0.97343	0.96174	0.94238	0.96666
633	0.28391	0.42181	0.26172	0.26356	0.45987	0.35859	0.39156	0.33368	0.293	0.53355	0.35081	0.43762		474	0.94984	0.96423	0.95091	0.97189	0.97164	0.9426	0.9398	0.9411	0.97253	0.96049	0.94103	0.96563
632.95	0.2859	0.42385	0.26326	0.26525	0.46189	0.36056	0.39413	0.33567	0.29494	0.53622	0.35246	0.43956		474.1	0.9482	0.96327	0.95064	0.97094	0.97074	0.94096	0.93841	0.93951	0.97157	0.95913	0.93958	0.96452
632.9	0.28788	0.42589	0.26481	0.26694	0.46391	0.36254	0.39669	0.33767	0.29687	0.5389	0.3541	0.44151		474.2	0.94664	0.96235	0.95037	0.97003	0.9699	0.93943	0.9371	0.93801	0.97065	0.95784	0.93822	0.96348
632.85	0.28987	0.42793	0.26635	0.26863	0.46593	0.36452	0.39925	0.33966	0.29881	0.54157	0.35575	0.44345		474.3	0.94473	0.96111	0.94982	0.96877	0.96874	0.93756	0.93544	0.93617	0.9694	0.9562	0.93652	0.96212
632.8	0.29185	0.42997	0.2679	0.27032	0.46795	0.3665	0.40182	0.34165	0.30075	0.54425	0.35739	0.4454		474.4	0.94279	0.95986	0.94925	0.96748	0.96758	0.93567	0.93375	0.93431	0.96814	0.95453	0.93482	0.96074
632.75	0.29384	0.43201	0.26944	0.27201	0.46997	0.36848	0.40438	0.34364	0.30269	0.54692	0.35903	0.44734		474.5	0.94117	0.9589	0.94895	0.96648	0.96673	0.93411	0.93237	0.93276	0.96717	0.95317	0.93343	0.95968
632.7	0.29582	0.43405	0.27099	0.2737	0.47199	0.37046	0.40695	0.34564	0.30463	0.5496	0.36068	0.44928		474.6	0.9394	0.95787	0.94863	0.96537	0.96583	0.93243	0.93087	0.93108	0.96611	0.95168	0.93193	0.95853
632.65	0.29761	0.43611	0.27288	0.27553	0.47401	0.37246	0.40924	0.34758	0.30668	0.55138	0.36303	0.452		474.7	0.93762	0.95683	0.94831	0.96424	0.96494	0.93075	0.92934	0.9294	0.96504	0.95017	0.93043	0.95738
632.6	0.29939	0.43817	0.27477	0.27736	0.47603	0.37447	0.41154	0.34953	0.30873	0.55317	0.36537	0.45472		474.8	0.93558	0.95551	0.94768	0.96281	0.96376	0.92884	0.92756	0.92748	0.96367	0.9484	0.92869	0.95595
632.55	0.30117	0.44023	0.27667	0.2792	0.47805	0.37648	0.41383	0.35147	0.31078	0.55495	0.36772	0.45744		474.9	0.93356	0.95421	0.94711	0.9614	0.96262	0.92695	0.9258	0.92558	0.96231	0.94664	0.92697	0.95454
632.5	0.30295	0.44229	0.27856	0.28103	0.48007	0.37849	0.41613	0.35341	0.31283	0.55673	0.37007	0.46015		475	0.93172	0.95315	0.94682	0.96021	0.96172	0.92526	0.92423	0.92389	0.96118	0.94508	0.92548	0.95336
632.45	0.30474	0.44434	0.28046	0.28286	0.48209	0.38049	0.41842	0.35536	0.31488	0.55852	0.37241	0.46287		475.1	0.92998	0.95213	0.94656	0.95907	0.96088	0.92367	0.92275	0.92229	0.96009	0.94359	0.92407	0.95224
632.4	0.30652	0.4464	0.28235	0.28469	0.48411	0.3825	0.42071	0.3573	0.31694	0.5603	0.37476	0.46559		475.2	0.9281	0.95102	0.9463	0.95785	0.95999	0.92196	0.92114	0.92058	0.9589	0.94198	0.92257	0.95102
632.35	0.3083	0.44846	0.28424	0.28652	0.48614	0.38451	0.42301	0.35925	0.31898	0.56209	0.37711	0.46831		475.3	0.92593	0.94961	0.94571	0.95632	0.95878	0.91998	0.91927	0.91861	0.95741	0.94009	0.9208	0.94951
632.3	0.31008	0.45052	0.28614	0.28835	0.48815	0.38652	0.4253	0.36119	0.32104	0.56387	0.37945	0.47103		475.4	0.92377	0.94821	0.94515	0.95482	0.9576	0.91802	0.91742	0.91667	0.95594	0.93821	0.91906	0.94802
632.25	0.31186	0.45258	0.28804	0.29018	0.49017	0.38853	0.42759	0.36314	0.32309	0.56566	0.3818	0.47375		475.5	0.92178	0.94703	0.94486	0.95355	0.95666	0.91625	0.91576	0.91494	0.95469	0.93652	0.91752	0.94675
632.2	0.31365	0.45464	0.28993	0.29202	0.4922	0.39053	0.42989	0.36508	0.32514	0.56744	0.38415	0.47646		475.6	0.91976	0.94584	0.94455	0.95225	0.9557	0.91446	0.91409	0.9132	0.95342	0.93482	0.91598	0.94546
632.15	0.31543	0.4567	0.29182	0.29385	0.49422	0.39254	0.43218	0.36703	0.32719	0.56923	0.38649	0.47918		475.7	0.91787	0.94472	0.94427	0.95106	0.95481	0.9128	0.91254	0.91161	0.95226	0.93324	0.91454	0.94426
632.1	0.31721	0.45876	0.29372	0.29568	0.49623	0.39455	0.43447	0.36897	0.32924	0.57101	0.38884	0.4819		475.8	0.91548	0.94314	0.94358	0.9494	0.95347	0.91066	0.91052	0.90955	0.95065	0.93119	0.91264	0.94261
632.05	0.319	0.46082	0.29561	0.29751	0.49826	0.39656	0.43677	0.37092	0.33129	0.5728	0.39119	0.48462		475.9	0.91321	0.94167	0.94298	0.94787	0.95224	0.90864	0.90863	0.90763	0.94917	0.92926	0.91085	0.94107
632	0.32078	0.46287	0.2975	0.29934	0.50028	0.39857	0.43906	0.37286	0.33334	0.57458	0.39354	0.48733		476	0.91123	0.94049	0.94264	0.94663	0.9513	0.90692	0.90704	0.90601	0.94799	0.92763	0.90935	0.93982
631.95	0.32256	0.46493	0.2994	0.30117	0.5023	0.40057	0.44135	0.3748	0.33539	0.57637	0.39588	0.49005		476.1	0.9091	0.93921	0.94225	0.94531	0.95029	0.90507	0.90533	0.90427	0.94674	0.92589	0.90772	0.93848
631.9	0.32434	0.46699	0.30129	0.303	0.50432	0.40258	0.44365	0.37675	0.33744	0.57815	0.39823	0.49277		476.2	0.9071	0.93803	0.94184	0.94408	0.94935	0.90336	0.90375	0.90265	0.94558	0.92428	0.90621	0.93723
631.85	0.32612	0.46905	0.30319	0.30483	0.50634	0.40459	0.44594	0.37869	0.33949	0.57994	0.40058	0.49548		476.3	0.90463	0.93642	0.94101	0.94241	0.94798	0.9012	0.90174	0.90059	0.944	0.92223	0.90424	0.93555
631.8	0.3279	0.47111	0.30508	0.30667	0.50836	0.4066	0.44823	0.38064	0.34155	0.58172	0.40292	0.4982		476.4	0.90219	0.93488	0.94025	0.94081	0.9467	0.89909	0.89979	0.89859	0.9425	0.92025	0.90233	0.93394
631.75	0.32969	0.47317	0.30698	0.3085	0.51038	0.4086	0.45053	0.38258	0.3436	0.58351	0.40527	0.50092		476.5	0.90005	0.93363	0.93974	0.9395	0.9457	0.89728	0.89813	0.89688	0.9413	0.91857	0.90069	0.93261
631.7	0.33147	0.47523	0.30887	0.31033	0.5124	0.41061	0.45282	0.38453	0.34565	0.58529	0.40762	0.50364		476.6	0.89801	0.93245	0.93924	0.93826	0.94476	0.89558	0.89656	0.89525	0.94017	0.917	0.89913	0.93136
631.65	0.33325	0.47729	0.31076	0.31216	0.51442	0.41262	0.45512	0.38647	0.3477	0.58708	0.40997	0.50636		476.7	0.89579	0.93115	0.93869	0.93691	0.94375	0.89374	0.89486	0.89348	0.93895	0.9153	0.89743	0.92999
631.6	0.33504	0.47934	0.31266	0.31399	0.51644	0.41463	0.45741	0.38842	0.34975	0.58886	0.41231	0.50907		476.8	0.89334	0.92958	0.9378	0.93529	0.94244	0.89167	0.8929	0.89146	0.93744	0.91336	0.8955	0.92834
631.55	0.33682	0.4814	0.31455	0.31582	0.51846	0.41664	0.4597	0.39036	0.3518	0.59065	0.41466	0.51179		476.9	0.89097	0.92812	0.93702	0.93378	0.94127	0.8897	0.89104	0.88954	0.93604	0.91152	0.89366	0.92678
631.5	0.3386	0.48346	0.31645	0.31765	0.52048	0.41865	0.462	0.39231	0.35385	0.59243	0.41701	0.51451		477	0.88877	0.92687	0.93647	0.93247	0.94032	0.88791	0.88936	0.8878	0.93485	0.9099	0.89204	0.92544
631.45	0.34049	0.48547	0.31834	0.31949	0.52241	0.42063	0.4643	0.39428	0.35591	0.59419	0.41925	0.51704		477.1	0.88669	0.92569	0.93593	0.93124	0.93945	0.88623	0.88778	0.88616	0.93372	0.90837	0.89052	0.92417
631.4	0.34266	0.48735	0.32023	0.32132	0.52411	0.42257	0.46666	0.39635	0.35799	0.59589	0.4212	0.51908		477.2	0.88443	0.92441	0.93534	0.9299	0.93852	0.88441	0.88605	0.88439	0.9325	0.90672	0.88889	0.9228
631.35	0.34483	0.48923	0.32212	0.32315	0.52581	0.4245	0.46902	0.39841	0.36008	0.59758	0.42316	0.52111		477.3	0.88215	0.92314	0.93475	0.92856	0.93759	0.8826	0.88432	0.88261	0.93127	0.90507	0.88728	0.92141
631.3	0.347	0.49111	0.32401	0.32498	0.52752	0.42643	0.47137	0.40048	0.36216	0.59927	0.42511	0.52315		477.4	0.87972	0.92166	0.93391	0.92702	0.93646	0.88064	0.88241	0.88067	0.92983	0.90324	0.88551	0.91983
631.25	0.34917	0.49298	0.3259	0.32682	0.52922	0.42837	0.47373	0.40254	0.36424	0.60097	0.42707	0.52519		477.5	0.87726	0.92014	0.93303	0.92545	0.9353	0.87866	0.88048	0.8787	0.92835	0.9014	0.88373	0.91821
631.2	0.35134	0.49486	0.32779	0.32865	0.53092	0.4303	0.47609	0.40461	0.36632	0.60266	0.42902	0.52722		477.6	0.87498	0.91886	0.93243	0.92413	0.93442	0.87689	0.87876	0.87694	0.92711	0.89977	0.88219	0.91682
631.15	0.3535	0.49674	0.32969	0.33048	0.53262	0.43224	0.47844	0.40667	0.3684	0.60435	0.43098	0.52926		477.7	0.87283	0.91766	0.93185	0.92289	0.93359	0.87524	0.87715	0.8753	0.92595	0.89825	0.88077	0.91552
631.1	0.35567	0.49862	0.33157	0.33232	0.53432	0.43417	0.4808	0.40874	0.37048	0.60605	0.43293	0.5313		477.8	0.87052	0.91636	0.93121	0.92156	0.9327	0.87348	0.87543	0.87355	0.9247	0.89662	0.87927	0.9141
631.05	0.35784	0.5005	0.33347	0.33415	0.53603	0.4361	0.48316	0.4108	0.37256	0.60774	0.43489	0.53333		477.9	0.868	0.91482	0.93027	0.92	0.93156	0.87153	0.87352	0.87159	0.92321	0.89477	0.87756	0.91245
631	0.36001	0.50238	0.33536	0.33598	0.53773	0.43804	0.48551	0.41287	0.37465	0.60943	0.43684	0.53537		478	0.86544	0.91323	0.92926	0.9184	0.93036	0.86955	0.87157	0.86959	0.92166	0.89288	0.87581	0.91075
630.95	0.36218	0.50425	0.33725	0.33781	0.53943	0.43997	0.48787	0.41494	0.37673	0.61113	0.4388	0.53741		478.1	0.86304	0.91186	0.92849	0.91705	0.92942	0.86778	0.86983	0.8678	0.92035	0.89121	0.87428	0.90927
630.9	0.36435	0.50613	0.33914	0.33965	0.54113	0.4419	0.49022	0.417	0.37881	0.61282	0.44075	0.53944		478.2	0.8606	0.91044	0.92767	0.91568	0.92844	0.86601	0.86808	0.866	0.91901	0.88951	0.87272	0.90776
630.85	0.36652	0.50801	0.34103	0.34148	0.54283	0.44384	0.49258	0.41907	0.38089	0.61451	0.44271	0.54148		478.3	0.8583	0.90908	0.92686	0.91439	0.92748	0.86437	0.86644	0.8643	0.91773	0.8879	0.87125	0.90631
630.8	0.36869	0.50989	0.34292	0.34331	0.54454	0.44577	0.49494	0.42113	0.38298	0.6162	0.44466	0.54352		478.4	0.85555	0.90728	0.92561	0.91268	0.92608	0.86231	0.86439	0.86219	0.91603	0.88586	0.86934	0.90443
630.75	0.37086	0.51177	0.34481	0.34515	0.54624	0.4477	0.49729	0.4232	0.38506	0.6179	0.44662	0.54556		478.5	0.85277	0.90545	0.9243	0.91095	0.92464	0.86026	0.86233	0.86006	0.91431	0.8838	0.86741	0.90252
630.7	0.37303	0.51364	0.3467	0.34698	0.54794	0.44964	0.49965	0.42526	0.38714	0.61959	0.44857	0.54759		478.6	0.8504	0.90398	0.92334	0.9096	0.92356	0.85859	0.86065	0.85831	0.91298	0.88211	0.86583	0.901
630.65	0.3752	0.51552	0.34859	0.34881	0.54964	0.45157	0.502	0.42733	0.38922	0.62128	0.45053	0.54963		478.7	0.8478	0.90235	0.92222	0.90813	0.92233	0.85678	0.85881	0.85639	0.9115	0.88026	0.86408	0.89932
630.6	0.37737	0.5174	0.35049	0.35064	0.55134	0.45351	0.50436	0.42939	0.3913	0.62298	0.45248	0.55167		478.8	0.84534	0.90078	0.9211	0.90672	0.92114	0.85508	0.85705	0.85457	0.91009	0.87848	0.86239	0.89771
630.55	0.37953	0.51928	0.35237	0.35248	0.55305	0.45544	0.50672	0.43146	0.39338	0.62467	0.45444	0.5537		478.9	0.8423	0.89862	0.91938	0.90476	0.91936	0.85286	0.85475	0.85219	0.90811	0.87615	0.86012	0.89553
630.5	0.3817	0.52116	0.35427	0.35431	0.55475	0.45738	0.50907	0.43352	0.39547	0.62636	0.4564	0.55574		479	0.83911	0.89632	0.91751	0.90269	0.91746	0.85051	0.85231	0.84968	0.90602	0.87369	0.8577	0.89322
630.45	0.38387	0.52304	0.35615	0.35614	0.55645	0.45931	0.51143	0.43559	0.39755	0.62806	0.45835	0.55778		479.1	0.83633	0.89441	0.91601	0.90103	0.91596	0.84858	0.85028	0.84757	0.90434	0.87164	0.85566	0.89133
630.4	0.38604	0.52491	0.35805	0.35798	0.55815	0.46124	0.51379	0.43765	0.39963	0.62975	0.46031	0.55981		479.2	0.83374	0.89263	0.91458	0.8995	0.91456	0.84678	0.84838	0.84559	0.90279	0.86973	0.85374	0.88956
630.35	0.38821	0.52679	0.35994	0.35981	0.55985	0.46318	0.51614	0.43972	0.40171	0.63144	0.46226	0.56185		479.3	0.83089	0.89063	0.91291	0.89779	0.91299	0.84481	0.84627	0.8434	0.90106	0.86762	0.8516	0.88759
630.3	0.39038	0.52867	0.36183	0.36164	0.56155	0.46511	0.5185	0.44179	0.40379	0.63314	0.46422	0.56389		479.4	0.8275	0.88799	0.91054	0.89543	0.91075	0.84225	0.84357	0.84061	0.89868	0.86491	0.84886	0.885
630.25	0.39255	0.53055	0.36372	0.36347	0.56326	0.46704	0.52085	0.44385	0.40588	0.63483	0.46617	0.56592		479.5	0.82409	0.88533	0.90811	0.89307	0.90851	0.83969	0.84085	0.83779	0.89629	0.8622	0.84609	0.8824
630.2	0.39473	0.53239	0.36586	0.36541	0.56504	0.469	0.52316	0.44595	0.40813	0.63663	0.46819	0.56828		479.6	0.82104	0.88307	0.90607	0.89115	0.90673	0.83753	0.83853	0.83536	0.89434	0.8599	0.84371	0.88021
630.15	0.3969	0.5342	0.36821	0.36742	0.56689	0.47099	0.52542	0.44808	0.41054	0.63853	0.47028	0.57091		479.7	0.8182	0.88096	0.90412	0.88937	0.90508	0.83552	0.83635	0.83307	0.89252	0.85776	0.84149	0.87817
630.1	0.39908	0.536	0.37056	0.36944	0.56874	0.47297	0.52768	0.45021	0.41294	0.64042	0.47236	0.57354		479.8	0.81508	0.8786	0.9019	0.88739	0.90324	0.83331	0.83395	0.83053	0.89049	0.8554	0.83903	0.87591
630.05	0.40126	0.53781	0.37292	0.37145	0.57059	0.47496	0.52994	0.45234	0.41535	0.64231	0.47445	0.57617		479.9	0.811	0.87522	0.89861	0.88439	0.90037	0.83014	0.8306	0.82702	0.88744	0.85204	0.83561	0.87263
630	0.40344	0.53962	0.37527	0.37347	0.57244	0.47694	0.53221	0.45447	0.41776	0.64421	0.47653	0.5788		480	0.8072	0.87209	0.89554	0.88165	0.89776	0.82724	0.82751	0.82377	0.88464	0.84895	0.83245	0.86961
629.95	0.40562	0.54143	0.37762	0.37548	0.57429	0.47893	0.53447	0.4566	0.42016	0.6461	0.47862	0.58143		480.1	0.80402	0.8696	0.89311	0.87956	0.8958	0.82497	0.82505	0.82114	0.88249	0.8465	0.82992	0.86725
629.9	0.4078	0.54324	0.37997	0.37749	0.57614	0.48091	0.53673	0.45873	0.42257	0.64799	0.4807	0.58407		480.2	0.80064	0.86696	0.8905	0.87735	0.89374	0.82257	0.82244	0.81833	0.8802	0.8439	0.82724	0.86473
629.85	0.40998	0.54505	0.38232	0.37951	0.57799	0.48289	0.53899	0.46086	0.42498	0.64989	0.48278	0.5867		480.3	0.79744	0.86444	0.88799	0.87523	0.89177	0.82031	0.81997	0.81566	0.87801	0.84142	0.8247	0.86235
629.8	0.41216	0.54686	0.38468	0.38153	0.57984	0.48488	0.54125	0.46299	0.42738	0.65178	0.48486	0.58932		480.4	0.79299	0.86063	0.88414	0.87184	0.8885	0.81685	0.81628	0.81176	0.87451	0.83766	0.82091	0.85868
629.75	0.41434	0.54867	0.38703	0.38354	0.58169	0.48686	0.54351	0.46512	0.42979	0.65368	0.48695	0.59195		480.5	0.78881	0.85711	0.88057	0.86872	0.88553	0.81367	0.81288	0.80814	0.87129	0.83419	0.8174	0.85531
629.7	0.41652	0.55048	0.38938	0.38555	0.58354	0.48884	0.54578	0.46725	0.4322	0.65557	0.48903	0.59459		480.6	0.7854	0.85439	0.8778	0.86641	0.88337	0.81125	0.81024	0.80529	0.86887	0.83148	0.81466	0.85273
629.65	0.4187	0.55229	0.39173	0.38757	0.58539	0.49083	0.54804	0.46937	0.4346	0.65746	0.49111	0.59722		480.7	0.78177	0.8515	0.87483	0.86394	0.88106	0.80868	0.80743	0.80225	0.86628	0.8286	0.81173	0.84999
629.6	0.42088	0.5541	0.39408	0.38958	0.58724	0.49281	0.5503	0.4715	0.43701	0.65936	0.4932	0.59985		480.8	0.77839	0.84879	0.87203	0.86161	0.87889	0.80628	0.8048	0.79942	0.86383	0.8259	0.80897	0.84743
629.55	0.42306	0.55591	0.39644	0.3916	0.58909	0.4948	0.55256	0.47364	0.43941	0.66125	0.49528	0.60248		480.9	0.77369	0.84472	0.86779	0.85791	0.87532	0.80259	0.80088	0.79527	0.85999	0.82185	0.80489	0.8435
629.5	0.42524	0.55771	0.39879	0.39362	0.59094	0.49678	0.55482	0.47576	0.44182	0.66315	0.49737	0.60511		481	0.7692	0.84089	0.86378	0.85446	0.87201	0.79913	0.79718	0.79136	0.8564	0.81803	0.80102	0.83982
629.45	0.42742	0.55952	0.40114	0.39563	0.59279	0.49877	0.55709	0.47789	0.44423	0.66504	0.49945	0.60774		481.1	0.76556	0.83797	0.86067	0.8519	0.8696	0.79653	0.79433	0.78829	0.85369	0.81508	0.798	0.83703
629.4	0.4296	0.56133	0.40349	0.39764	0.59464	0.50075	0.55935	0.48002	0.44663	0.66693	0.50153	0.61037		481.2	0.76213	0.83521	0.8577	0.84947	0.86731	0.79405	0.79163	0.78539	0.85111	0.81228	0.79512	0.83439
629.35	0.43178	0.56314	0.40585	0.39966	0.59649	0.50273	0.56161	0.48215	0.44904	0.66882	0.50362	0.613		481.3	0.75843	0.83222	0.85445	0.84684	0.86481	0.79137	0.7887	0.78226	0.84831	0.80924	0.79201	0.83153
629.3	0.43396	0.56495	0.4082	0.40167	0.59834	0.50472	0.56387	0.48428	0.45144	0.67072	0.5057	0.61563		481.4	0.75381	0.82817	0.85008	0.8431	0.86114	0.78765	0.78476	0.77813	0.84439	0.80515	0.78789	0.82758
629.25	0.43614	0.56676	0.41055	0.40369	0.60019	0.5067	0.56613	0.48641	0.45385	0.67261	0.50778	0.61826		481.5	0.74956	0.82452	0.8461	0.83979	0.85791	0.78432	0.7812	0.77439	0.84089	0.80147	0.78415	0.82404
629.2	0.43832	0.56857	0.4129	0.4057	0.60204	0.50868	0.56839	0.48854	0.45626	0.6745	0.50987	0.62089		481.6	0.74601	0.82164	0.84288	0.83726	0.85545	0.78171	0.77837	0.77136	0.83816	0.79853	0.78113	0.82126
629.15	0.4405	0.57038	0.41525	0.40772	0.60389	0.51067	0.57066	0.49067	0.45867	0.6764	0.51195	0.62352		481.7	0.74266	0.81891	0.83981	0.83487	0.85312	0.77925	0.77569	0.7685	0.83557	0.79575	0.77828	0.81864
629.1	0.44267	0.57219	0.41761	0.40973	0.60574	0.51265	0.57292	0.4928	0.46107	0.67829	0.51403	0.62615		481.8	0.73905	0.81597	0.83646	0.83231	0.85059	0.77658	0.77281	0.76541	0.83279	0.79275	0.77521	0.8158
629.05	0.44486	0.57399	0.41996	0.41175	0.60759	0.51464	0.57518	0.49493	0.46348	0.68018	0.51612	0.62878		481.9	0.73547	0.81304	0.8331	0.82978	0.84805	0.77394	0.76995	0.76234	0.83002	0.78978	0.77216	0.81299
629	0.44703	0.5758	0.42231	0.41376	0.60944	0.51662	0.57744	0.49706	0.46588	0.68208	0.5182	0.63141		482	0.73129	0.80941	0.82902	0.82653	0.84474	0.77062	0.76642	0.75865	0.82653	0.78613	0.76846	0.80947
628.95	0.44948	0.57794	0.42425	0.41585	0.61126	0.51838	0.57967	0.49921	0.46819	0.68375	0.52007	0.63375		482.1	0.72704	0.80569	0.82482	0.82318	0.84132	0.76721	0.76282	0.75487	0.82294	0.7824	0.76468	0.80587
628.9	0.45199	0.58014	0.4261	0.41795	0.61307	0.52009	0.5819	0.50137	0.47046	0.68537	0.5219	0.63604		482.2	0.72359	0.80288	0.8215	0.8208	0.83886	0.76468	0.76007	0.75195	0.8203	0.77955	0.76176	0.80319
628.85	0.4545	0.58235	0.42795	0.42006	0.61488	0.52179	0.58412	0.50353	0.47274	0.687	0.52372	0.63832		482.3	0.72042	0.80029	0.81843	0.81862	0.8366	0.76237	0.75756	0.74927	0.81788	0.77696	0.75908	0.80074
628.8	0.45701	0.58455	0.4298	0.42216	0.61669	0.5235	0.58635	0.50569	0.47502	0.68862	0.52555	0.6406		482.4	0.71706	0.79755	0.81513	0.81633	0.8342	0.75992	0.7549	0.74643	0.81533	0.77422	0.75623	0.79815
628.75	0.45952	0.58676	0.43165	0.42426	0.61849	0.5252	0.58858	0.50785	0.4773	0.69024	0.52737	0.64288		482.5	0.71318	0.79421	0.81121	0.8134	0.83114	0.75691	0.75168	0.74305	0.81217	0.7709	0.75282	0.79496
628.7	0.46202	0.58896	0.4335	0.42637	0.6203	0.52691	0.59081	0.51001	0.47957	0.69186	0.5292	0.64516		482.6	0.70927	0.79081	0.8072	0.81042	0.82801	0.75385	0.74841	0.73962	0.80895	0.76755	0.74937	0.79173
628.65	0.46453	0.59117	0.43535	0.42847	0.62211	0.52861	0.59303	0.51217	0.48185	0.69349	0.53102	0.64744		482.7	0.70601	0.78818	0.80393	0.80826	0.8257	0.75155	0.74587	0.7369	0.80653	0.76495	0.74663	0.78928
628.6	0.46704	0.59338	0.4372	0.43057	0.62392	0.53032	0.59526	0.51433	0.48413	0.69511	0.53285	0.64971		482.8	0.70282	0.78561	0.80069	0.80616	0.82344	0.74932	0.74337	0.73424	0.80418	0.76242	0.74395	0.7869
628.55	0.46955	0.59558	0.43905	0.43268	0.62573	0.53203	0.59748	0.51649	0.48641	0.69673	0.53467	0.652		482.9	0.69989	0.78325	0.79769	0.80423	0.82137	0.7473	0.74108	0.7318	0.80204	0.76011	0.74148	0.78471
628.5	0.47206	0.59779	0.44089	0.43478	0.62754	0.53373	0.59971	0.51865	0.48869	0.69836	0.5365	0.65428		483	0.69637	0.78025	0.79401	0.80168	0.81865	0.74471	0.73819	0.72876	0.79926	0.75719	0.7384	0.78191
628.45	0.47456	0.59999	0.44275	0.43688	0.62935	0.53544	0.60194	0.52081	0.49096	0.69998	0.53832	0.65656		483.1	0.69295	0.77735	0.79041	0.79923	0.81602	0.74224	0.73539	0.72581	0.79658	0.75437	0.73541	0.7792
628.4	0.47708	0.6022	0.4446	0.43898	0.63115	0.53715	0.60416	0.52297	0.49324	0.7016	0.54015	0.65884		483.2	0.69028	0.77523	0.78762	0.79755	0.81419	0.74052	0.73333	0.72361	0.79469	0.75232	0.73317	0.77727
628.35	0.47958	0.6044	0.44645	0.44109	0.63296	0.53885	0.60639	0.52513	0.49552	0.70322	0.54197	0.66112		483.3	0.68744	0.77297	0.78464	0.79576	0.81224	0.73873	0.73114	0.72126	0.79269	0.75014	0.73079	0.77522
628.3	0.48209	0.60661	0.44829	0.44319	0.63477	0.54056	0.60862	0.52729	0.4978	0.70485	0.5438	0.6634		483.4	0.68485	0.7709	0.7819	0.79413	0.81047	0.73713	0.72915	0.71912	0.79086	0.74816	0.72861	0.77336
628.25	0.4846	0.60882	0.45014	0.44529	0.63658	0.54227	0.61084	0.52945	0.50007	0.70647	0.54562	0.66568		483.5	0.6819	0.76843	0.77874	0.7921	0.8083	0.7352	0.72678	0.71662	0.78865	0.7458	0.72606	0.77112
628.2	0.48711	0.61102	0.45199	0.4474	0.63839	0.54397	0.61307	0.53161	0.50235	0.70809	0.54745	0.66795		483.6	0.67897	0.76601	0.77561	0.79013	0.80619	0.73335	0.72445	0.71416	0.78648	0.74349	0.72354	0.76893
628.15	0.48962	0.61323	0.45384	0.4495	0.6402	0.54568	0.6153	0.53377	0.50463	0.70971	0.54927	0.67024		483.7	0.67654	0.76409	0.77301	0.78868	0.80461	0.73201	0.72259	0.71218	0.78484	0.74168	0.72151	0.76725
628.1	0.49213	0.61543	0.45569	0.4516	0.64201	0.54738	0.61752	0.53593	0.50691	0.71134	0.5511	0.67252		483.8	0.67428	0.7623	0.77059	0.78732	0.80314	0.73078	0.72086	0.71035	0.78331	0.73999	0.71961	0.76568
628.05	0.49463	0.61764	0.45754	0.45371	0.64382	0.54909	0.61975	0.53809	0.50918	0.71296	0.55293	0.6748		483.9	0.67193	0.76045	0.76806	0.78593	0.80165	0.72955	0.71907	0.70845	0.78173	0.73826	0.71765	0.76408
628	0.49714	0.61984	0.45939	0.45581	0.64563	0.5508	0.62197	0.54025	0.51147	0.71458	0.55475	0.67708		484	0.66959	0.75856	0.76551	0.78448	0.80009	0.72827	0.71724	0.70653	0.7801	0.73649	0.71568	0.76242
627.95	0.49965	0.62205	0.46124	0.45791	0.64743	0.55251	0.6242	0.54241	0.51374	0.71621	0.55657	0.67936		484.1	0.66734	0.75676	0.76303	0.78312	0.79863	0.72709	0.71549	0.7047	0.77856	0.73481	0.71379	0.76086
627.9	0.50216	0.62425	0.46309	0.46002	0.64924	0.55421	0.62643	0.54457	0.51602	0.71783	0.5584	0.68164		484.2	0.66523	0.75514	0.7607	0.78198	0.79738	0.72611	0.71391	0.70303	0.7772	0.73333	0.71207	0.75948
627.85	0.50467	0.62646	0.46494	0.46212	0.65105	0.55592	0.62865	0.54673	0.5183	0.71945	0.56023	0.68392		484.3	0.66327	0.75363	0.75849	0.78091	0.7962	0.7252	0.71243	0.70146	0.77594	0.73195	0.71047	0.7582
627.8	0.50717	0.62867	0.46679	0.46422	0.65286	0.55762	0.63088	0.54889	0.52058	0.72107	0.56205	0.68619		484.4	0.66122	0.75206	0.75615	0.77983	0.79498	0.72429	0.71088	0.69983	0.77463	0.73052	0.7088	0.75688
627.75	0.50965	0.63084	0.46867	0.46632	0.65465	0.55932	0.63309	0.55103	0.52283	0.72268	0.56389	0.68842		484.5	0.65919	0.75051	0.75381	0.77879	0.79378	0.72341	0.70937	0.69821	0.77335	0.72912	0.70716	0.75558
627.7	0.51171	0.63263	0.47096	0.46834	0.65628	0.5609	0.63509	0.5529	0.52482	0.72403	0.56584	0.68992		484.6	0.65729	0.74908	0.7516	0.77785	0.79267	0.72263	0.70796	0.6967	0.77217	0.72784	0.70564	0.75439
627.65	0.51377	0.63442	0.47325	0.47035	0.6579	0.56249	0.63708	0.55478	0.52681	0.72538	0.5678	0.69142		484.7	0.65548	0.74772	0.74948	0.77699	0.79163	0.72191	0.70663	0.69527	0.77108	0.72663	0.7042	0.75327
627.6	0.51583	0.6362	0.47554	0.47237	0.65953	0.56407	0.63908	0.55665	0.5288	0.72673	0.56976	0.69292		484.8	0.65355	0.74628	0.7472	0.77609	0.7905	0.72115	0.7052	0.69373	0.7699	0.72534	0.70266	0.75208
627.55	0.51789	0.63799	0.47783	0.47438	0.66115	0.56565	0.64108	0.55853	0.53079	0.72808	0.57172	0.69442		484.9	0.65179	0.74498	0.74511	0.77529	0.78946	0.72048	0.70392	0.69234	0.76885	0.72416	0.70127	0.75102
627.5	0.51995	0.63978	0.48012	0.4764	0.66278	0.56723	0.64308	0.56041	0.53278	0.72943	0.57368	0.69592		485	0.64995	0.74362	0.7429	0.77447	0.78837	0.71981	0.70257	0.69087	0.76776	0.72292	0.69981	0.74991
627.45	0.52201	0.64156	0.48241	0.47842	0.6644	0.56882	0.64508	0.56228	0.53477	0.73078	0.57564	0.69742		485.1	0.64821	0.74237	0.7408	0.77376	0.78736	0.71924	0.70132	0.6895	0.76678	0.72178	0.69845	0.74891
627.4	0.52407	0.64336	0.48469	0.48043	0.66603	0.5704	0.64708	0.56416	0.53676	0.73214	0.5776	0.69892		485.2	0.64656	0.74121	0.73879	0.77313	0.78644	0.71875	0.70016	0.68821	0.76588	0.7207	0.69718	0.748
627.35	0.52613	0.64514	0.48698	0.48245	0.66765	0.57198	0.64908	0.56603	0.53875	0.73349	0.57956	0.70042		485.3	0.64473	0.73989	0.73655	0.77235	0.78532	0.71815	0.69882	0.68676	0.76482	0.71945	0.69572	0.74692
627.3	0.5282	0.64693	0.48927	0.48446	0.66928	0.57356	0.65107	0.56791	0.54074	0.73484	0.58152	0.70192		485.4	0.64289	0.73857	0.73429	0.77157	0.78419	0.71755	0.69746	0.68529	0.76375	0.71818	0.69425	0.74585
627.25	0.53025	0.64872	0.49156	0.48648	0.6709	0.57514	0.65307	0.56978	0.54273	0.73619	0.58348	0.70342		485.5	0.64118	0.73734	0.73218	0.77085	0.78312	0.71701	0.69618	0.68392	0.76274	0.71698	0.69287	0.74484
627.2	0.53232	0.65051	0.49385	0.4885	0.67253	0.57673	0.65507	0.57166	0.54472	0.73754	0.58544	0.70492		485.6	0.63952	0.73617	0.7301	0.77019	0.78211	0.71654	0.69494	0.68258	0.76179	0.71584	0.69154	0.7439
627.15	0.53438	0.65229	0.49613	0.49052	0.67415	0.57831	0.65707	0.57354	0.54671	0.73889	0.5874	0.70642		485.7	0.63786	0.73503	0.728	0.76956	0.78111	0.71611	0.6937	0.68125	0.76084	0.7147	0.6902	0.74297
627.1	0.53644	0.65408	0.49842	0.49253	0.67578	0.57989	0.65907	0.57541	0.5487	0.74025	0.58936	0.70792		485.8	0.63619	0.73384	0.7259	0.76884	0.78004	0.7156	0.69241	0.67989	0.75981	0.71351	0.68883	0.74197
627.05	0.5385	0.65587	0.50071	0.49455	0.67741	0.58147	0.66107	0.57729	0.55069	0.7416	0.59132	0.70942		485.9	0.6344	0.73256	0.72362	0.76806	0.77887	0.71505	0.69101	0.67841	0.75868	0.71222	0.68735	0.74089
627	0.54056	0.65766	0.503	0.49656	0.67903	0.58306	0.66307	0.57917	0.55268	0.74295	0.59328	0.71092		486	0.63272	0.73136	0.72147	0.76733	0.77778	0.71454	0.68968	0.67702	0.75761	0.711	0.68595	0.73987
626.95	0.54262	0.65945	0.50529	0.49858	0.68065	0.58464	0.66506	0.58104	0.55467	0.7443	0.59524	0.71242		486.1	0.63106	0.7302	0.71934	0.76663	0.77671	0.71408	0.68837	0.67565	0.75655	0.70982	0.68458	0.73889
626.9	0.54468	0.66123	0.50758	0.5006	0.68228	0.58622	0.66706	0.58292	0.55666	0.74565	0.5972	0.71392		486.2	0.62935	0.72901	0.71715	0.76592	0.77562	0.71362	0.68701	0.67424	0.75545	0.70861	0.68316	0.73787
626.85	0.54674	0.66302	0.50987	0.50261	0.68391	0.5878	0.66906	0.58479	0.55865	0.747	0.59916	0.71543		486.3	0.62756	0.72771	0.71488	0.76508	0.7744	0.71306	0.68555	0.67274	0.75422	0.70728	0.68166	0.73674
626.8	0.5488	0.66481	0.51216	0.50463	0.68553	0.58939	0.67106	0.58667	0.56064	0.74836	0.60112	0.71693		486.4	0.62589	0.72649	0.71277	0.76428	0.77325	0.71252	0.68418	0.67134	0.75306	0.70603	0.68026	0.73566
626.75	0.55087	0.6666	0.51444	0.50665	0.68715	0.59097	0.67306	0.58855	0.56263	0.74971	0.60308	0.71843		486.5	0.62411	0.7252	0.71055	0.76342	0.77203	0.71195	0.68271	0.66985	0.75182	0.70469	0.67879	0.73452
626.7	0.55292	0.66839	0.51673	0.50866	0.68878	0.59255	0.67506	0.59042	0.56462	0.75106	0.60504	0.71993		486.6	0.62242	0.72397	0.70844	0.7626	0.77088	0.71142	0.68131	0.66844	0.75064	0.70341	0.6774	0.73344
626.65	0.55499	0.67017	0.51902	0.51068	0.69041	0.59413	0.67706	0.5923	0.56661	0.75241	0.60699	0.72143		486.7	0.62074	0.72275	0.70635	0.76177	0.76971	0.71088	0.67991	0.66703	0.74945	0.70211	0.67601	0.73235
626.6	0.55705	0.67196	0.52131	0.51269	0.69203	0.59572	0.67905	0.59417	0.5686	0.75376	0.60895	0.72293		486.8	0.61891	0.72139	0.70409	0.76081	0.7684	0.71023	0.67835	0.66549	0.74812	0.70065	0.6745	0.73113
626.55	0.55911	0.67375	0.5236	0.51471	0.69365	0.5973	0.68105	0.59605	0.57059	0.75511	0.61091	0.72443		486.9	0.61719	0.72009	0.70199	0.75987	0.76715	0.70959	0.67689	0.66405	0.74686	0.69926	0.67309	0.72996
626.5	0.56121	0.67537	0.5259	0.51666	0.69516	0.59893	0.683	0.5979	0.57273	0.75623	0.61272	0.72605		487	0.61536	0.71872	0.69978	0.75887	0.76581	0.70892	0.67533	0.66252	0.74552	0.69777	0.67159	0.72873
626.45	0.56339	0.67669	0.52823	0.51849	0.69644	0.60063	0.68487	0.59971	0.57515	0.75694	0.61424	0.72787		487.1	0.61349	0.71729	0.69753	0.75782	0.76441	0.70821	0.67372	0.66095	0.74413	0.69622	0.67006	0.72745
626.4	0.56557	0.678	0.53056	0.52032	0.69772	0.60233	0.68674	0.60152	0.57757	0.75765	0.61577	0.72969		487.2	0.61165	0.71587	0.69533	0.75676	0.76301	0.70748	0.67213	0.6594	0.74276	0.69468	0.66855	0.72618
626.35	0.56775	0.67932	0.53289	0.52215	0.699	0.60403	0.68861	0.60333	0.57999	0.75835	0.61729	0.73152		487.3	0.60987	0.71447	0.69321	0.75571	0.76162	0.70675	0.67058	0.6579	0.74141	0.69317	0.66708	0.72494
626.3	0.56993	0.68064	0.53522	0.52398	0.70028	0.60574	0.69048	0.60514	0.5824	0.75906	0.61881	0.73334		487.4	0.60793	0.71294	0.69091	0.75455	0.76009	0.70592	0.66889	0.65626	0.73994	0.69152	0.66548	0.72359
626.25	0.57211	0.68196	0.53755	0.52581	0.70156	0.60744	0.69235	0.60696	0.58482	0.75977	0.62034	0.73516		487.5	0.60614	0.71151	0.6888	0.75347	0.75866	0.70514	0.66731	0.65475	0.73858	0.68998	0.66399	0.72234
626.2	0.57428	0.68327	0.53988	0.52764	0.70284	0.60914	0.69421	0.60877	0.58724	0.76048	0.62186	0.73698		487.6	0.60422	0.70993	0.68653	0.75227	0.75708	0.70425	0.6656	0.6531	0.73708	0.68829	0.66236	0.72096
626.15	0.57647	0.68459	0.54221	0.52947	0.70412	0.61085	0.69608	0.61058	0.58965	0.76118	0.62338	0.73881		487.7	0.60229	0.70832	0.68423	0.75103	0.75545	0.70332	0.66385	0.65143	0.73555	0.68657	0.66071	0.71955
626.1	0.57864	0.68591	0.54454	0.5313	0.7054	0.61255	0.69795	0.61239	0.59207	0.76189	0.62491	0.74063		487.8	0.60046	0.70679	0.68206	0.74986	0.7539	0.70244	0.66219	0.64984	0.7341	0.68494	0.65913	0.71823
626.05	0.58082	0.68723	0.54687	0.53313	0.70668	0.61425	0.69982	0.6142	0.59449	0.7626	0.62643	0.74246		487.9	0.59849	0.70511	0.67972	0.74859	0.7522	0.70147	0.6604	0.64812	0.73253	0.68317	0.65743	0.71679
626	0.583	0.68854	0.5492	0.53496	0.70796	0.61595	0.70169	0.61601	0.5969	0.76331	0.62795	0.74428		488	0.59653	0.7034	0.67736	0.74728	0.75047	0.70046	0.65859	0.64638	0.73094	0.68137	0.6557	0.71534
625.95	0.58518	0.68986	0.55153	0.53679	0.70924	0.61766	0.70356	0.61782	0.59932	0.76401	0.62948	0.7461		488.1	0.59459	0.70166	0.67502	0.74592	0.7487	0.69938	0.65677	0.64463	0.72933	0.67955	0.65395	0.71386
625.9	0.58736	0.69118	0.55386	0.53862	0.71052	0.61936	0.70543	0.61963	0.60173	0.76472	0.63101	0.74792		488.2	0.59266	0.69989	0.67266	0.74454	0.74692	0.69829	0.65494	0.64285	0.7277	0.67771	0.6522	0.71237
625.85	0.58954	0.6925	0.55619	0.54045	0.7118	0.62106	0.7073	0.62144	0.60415	0.76543	0.63253	0.74974		488.3	0.59076	0.69815	0.67031	0.74321	0.74517	0.69723	0.65312	0.6411	0.72612	0.67588	0.65046	0.71091
625.8	0.59171	0.69381	0.55852	0.54228	0.71308	0.62276	0.70916	0.62326	0.60657	0.76613	0.63405	0.75157		488.4	0.58898	0.69651	0.66811	0.74194	0.74353	0.69622	0.65141	0.63944	0.72462	0.67416	0.64883	0.70955
625.75	0.5939	0.69513	0.56085	0.54411	0.71437	0.62447	0.71103	0.62506	0.60898	0.76684	0.63558	0.75339		488.5	0.58709	0.69473	0.66574	0.74056	0.74175	0.69511	0.64957	0.63765	0.72301	0.6723	0.64707	0.70808
625.7	0.59607	0.69645	0.56318	0.54594	0.71565	0.62617	0.7129	0.62688	0.6114	0.76755	0.6371	0.75522		488.6	0.58519	0.6929	0.66335	0.73908	0.73991	0.6939	0.64769	0.63581	0.72131	0.67039	0.64527	0.70652
625.65	0.59825	0.69777	0.56551	0.54777	0.71693	0.62787	0.71477	0.62869	0.61382	0.76826	0.63862	0.75704		488.7	0.58329	0.69106	0.66096	0.7376	0.73808	0.69269	0.64581	0.63397	0.71962	0.66848	0.64348	0.70498
625.6	0.60043	0.69909	0.56784	0.5496	0.71821	0.62958	0.71664	0.6305	0.61623	0.76896	0.64015	0.75886		488.8	0.58143	0.68926	0.65859	0.73618	0.73628	0.69153	0.64396	0.63216	0.71797	0.6666	0.64172	0.70348
625.55	0.60261	0.7004	0.57018	0.55143	0.71949	0.63128	0.71851	0.63231	0.61865	0.76967	0.64167	0.76068		488.9	0.57959	0.68747	0.65623	0.73474	0.73449	0.69036	0.64213	0.63034	0.71633	0.66473	0.63998	0.70199
625.5	0.60479	0.70172	0.57251	0.55326	0.72077	0.63298	0.72038	0.63412	0.62107	0.77038	0.64319	0.76251		489	0.57791	0.68583	0.65408	0.73342	0.73284	0.68928	0.64044	0.62867	0.71481	0.66299	0.63838	0.70062
625.45	0.60697	0.70304	0.57484	0.55509	0.72205	0.63468	0.72224	0.63593	0.62348	0.77109	0.64472	0.76433		489.1	0.57614	0.68411	0.65183	0.73202	0.7311	0.68814	0.63867	0.62691	0.71323	0.66117	0.63671	0.69917
625.4	0.60915	0.70435	0.57717	0.55692	0.72333	0.63639	0.72411	0.63774	0.6259	0.77179	0.64624	0.76615		489.2	0.57434	0.68233	0.64956	0.73054	0.72928	0.68692	0.63684	0.6251	0.71157	0.65929	0.635	0.69766
625.35	0.61133	0.70567	0.5795	0.55875	0.72461	0.63809	0.72598	0.63955	0.62832	0.7725	0.64777	0.76798		489.3	0.57255	0.68054	0.64731	0.72904	0.72746	0.68568	0.63501	0.62329	0.7099	0.6574	0.63329	0.69611
625.3	0.6135	0.70699	0.58183	0.56058	0.72589	0.63979	0.72785	0.64136	0.63073	0.77321	0.64929	0.7698		489.4	0.57079	0.67882	0.64511	0.72762	0.72569	0.68453	0.63322	0.62151	0.7083	0.65555	0.63163	0.69463
625.25	0.61571	0.70835	0.5839	0.56257	0.72702	0.64127	0.72948	0.64312	0.63293	0.7739	0.65074	0.77136		489.5	0.5692	0.67725	0.64313	0.72633	0.72407	0.68348	0.6316	0.61988	0.70684	0.65386	0.63013	0.69326
625.2	0.61793	0.70975	0.58581	0.56465	0.72806	0.64261	0.73096	0.64484	0.63499	0.77459	0.65215	0.77276		489.6	0.56753	0.67561	0.64108	0.72497	0.72237	0.68238	0.6299	0.61817	0.70532	0.65207	0.62857	0.69183
625.15	0.62016	0.71114	0.58772	0.56673	0.72909	0.64395	0.73244	0.64656	0.63705	0.77527	0.65356	0.77416		489.7	0.56579	0.67386	0.63896	0.72352	0.72057	0.68119	0.62811	0.61637	0.70371	0.65019	0.62692	0.69029
625.1	0.62238	0.71254	0.58964	0.56881	0.73013	0.6453	0.73392	0.64829	0.63911	0.77595	0.65496	0.77557		489.8	0.56408	0.67214	0.63689	0.72207	0.71879	0.68001	0.62634	0.6146	0.70211	0.64833	0.6253	0.68876
625.05	0.6246	0.71393	0.59155	0.57089	0.73116	0.64664	0.7354	0.65001	0.64117	0.77664	0.65637	0.77697		489.9	0.56257	0.67062	0.63507	0.72082	0.71722	0.67901	0.62477	0.61303	0.70073	0.64668	0.62389	0.68743
625	0.62682	0.71533	0.59346	0.57297	0.7322	0.64798	0.73688	0.65173	0.64322	0.77732	0.65778	0.77837		490	0.56097	0.66899	0.63316	0.71949	0.71555	0.67795	0.62309	0.61136	0.69925	0.64492	0.62238	0.68599
624.95	0.62905	0.71672	0.59537	0.57505	0.73324	0.64932	0.73836	0.65345	0.64528	0.778	0.65918	0.77977		490.1	0.55951	0.66748	0.6314	0.71826	0.71402	0.67698	0.62153	0.6098	0.69789	0.64328	0.621	0.68466
624.9	0.63127	0.71811	0.59729	0.57713	0.73427	0.65066	0.73984	0.65517	0.64734	0.77869	0.66059	0.78117		490.2	0.55803	0.66594	0.62963	0.717	0.71245	0.67597	0.61994	0.60822	0.6965	0.64161	0.61959	0.68329
624.85	0.6335	0.71951	0.5992	0.57921	0.73531	0.65201	0.74133	0.65689	0.6494	0.77937	0.662	0.78257		490.3	0.55655	0.66438	0.62785	0.71574	0.71088	0.67496	0.61835	0.60663	0.6951	0.63992	0.61817	0.68191
624.8	0.63572	0.7209	0.60111	0.58129	0.73635	0.65335	0.74281	0.65862	0.65146	0.78006	0.6634	0.78397		490.4	0.55518	0.66294	0.62619	0.71457	0.70943	0.67402	0.61687	0.60515	0.69381	0.63836	0.61687	0.68062
624.75	0.63794	0.7223	0.60302	0.58337	0.73738	0.65469	0.74428	0.66034	0.65352	0.78074	0.66481	0.78537		490.5	0.55375	0.6614	0.62444	0.71335	0.70789	0.67302	0.6153	0.60358	0.69244	0.6367	0.61551	0.67926
624.7	0.64016	0.72369	0.60493	0.58545	0.73842	0.65603	0.74577	0.66206	0.65558	0.78143	0.66622	0.78677		490.6	0.55235	0.65989	0.62271	0.71215	0.70637	0.67204	0.61376	0.60204	0.69109	0.63507	0.61419	0.67793
624.65	0.64239	0.72509	0.60684	0.58753	0.73946	0.65737	0.74725	0.66378	0.65764	0.78211	0.66762	0.78818		490.7	0.55109	0.65853	0.62114	0.71109	0.705	0.67118	0.61236	0.60064	0.68988	0.6336	0.61301	0.67673
624.6	0.64461	0.72648	0.60876	0.58961	0.74049	0.65871	0.74873	0.6655	0.6597	0.7828	0.66903	0.78958		490.8	0.54986	0.6572	0.61961	0.71007	0.70366	0.67034	0.611	0.59927	0.68871	0.63217	0.61188	0.67556
624.55	0.64683	0.72788	0.61067	0.59169	0.74153	0.66006	0.75021	0.66722	0.66176	0.78348	0.67044	0.79098		490.9	0.54854	0.65577	0.61797	0.70896	0.70221	0.66941	0.60954	0.59779	0.68743	0.63063	0.61066	0.67428
624.5	0.64905	0.72927	0.61258	0.59377	0.74257	0.6614	0.75169	0.66895	0.66382	0.78416	0.67185	0.79238		491	0.54735	0.65447	0.61647	0.70797	0.70088	0.66857	0.6082	0.59643	0.68627	0.62924	0.60957	0.67313
624.45	0.65128	0.73067	0.61449	0.59585	0.7436	0.66274	0.75317	0.67067	0.66588	0.78485	0.67326	0.79378		491.1	0.54609	0.65312	0.61491	0.70694	0.69948	0.6677	0.6068	0.59502	0.68506	0.62778	0.60845	0.67192
624.4	0.6535	0.73206	0.6164	0.59793	0.74464	0.66408	0.75465	0.67239	0.66794	0.78553	0.67466	0.79518		491.2	0.54501	0.65196	0.61356	0.70612	0.69827	0.66701	0.60559	0.59378	0.68404	0.62653	0.60752	0.67091
624.35	0.65573	0.73346	0.61831	0.60001	0.74567	0.66542	0.75613	0.67411	0.67	0.78622	0.67607	0.79658		491.3	0.54397	0.65086	0.61227	0.70535	0.69711	0.66636	0.60444	0.5926	0.68307	0.62533	0.60664	0.66995
624.3	0.65795	0.73485	0.62023	0.60209	0.74671	0.66677	0.75761	0.67583	0.67206	0.7869	0.67748	0.79798		491.4	0.54275	0.64957	0.6108	0.70438	0.69573	0.66555	0.60309	0.59122	0.68191	0.62395	0.6056	0.66879
624.25	0.66017	0.73625	0.62214	0.60417	0.74775	0.66811	0.75909	0.67756	0.67411	0.78759	0.67888	0.79939		491.5	0.54157	0.6483	0.60941	0.70344	0.69437	0.66478	0.60178	0.58989	0.68078	0.62259	0.60459	0.66767
624.2	0.66239	0.73764	0.62405	0.60625	0.74878	0.66945	0.76057	0.67928	0.67617	0.78827	0.68029	0.80079		491.6	0.5405	0.64716	0.60818	0.70259	0.69313	0.66409	0.60059	0.58868	0.67976	0.62136	0.60367	0.66665
624.15	0.66462	0.73904	0.62596	0.60833	0.74982	0.67079	0.76205	0.681	0.67823	0.78896	0.6817	0.80219		491.7	0.53958	0.64621	0.60715	0.70194	0.69208	0.66362	0.59957	0.58763	0.67895	0.6203	0.60293	0.66583
624.1	0.66684	0.74043	0.62788	0.61041	0.75086	0.67213	0.76354	0.68272	0.68029	0.78964	0.6831	0.80359		491.8	0.53867	0.64527	0.60617	0.70131	0.69105	0.66317	0.59858	0.58662	0.67817	0.61926	0.60221	0.66504
624.05	0.66906	0.74182	0.62979	0.61248	0.7519	0.67348	0.76502	0.68444	0.68235	0.79033	0.68451	0.80499		491.9	0.53765	0.64419	0.60509	0.70049	0.68987	0.66255	0.59747	0.58549	0.67722	0.6181	0.60134	0.66408
624	0.67083	0.74307	0.63186	0.61424	0.75293	0.67454	0.76633	0.68592	0.68403	0.79113	0.68567	0.80619		492	0.53658	0.64306	0.604	0.69963	0.68863	0.66191	0.59631	0.5843	0.67624	0.61687	0.60042	0.66309
623.95	0.67254	0.74429	0.63394	0.61597	0.75397	0.67558	0.76762	0.68736	0.68567	0.79195	0.68681	0.80737		492.1	0.53561	0.64202	0.60305	0.69884	0.68751	0.66133	0.59527	0.58322	0.67535	0.61576	0.59958	0.66218
623.9	0.67425	0.74551	0.63603	0.61769	0.755	0.67661	0.7689	0.68881	0.6873	0.79277	0.68794	0.80854		492.2	0.53483	0.64121	0.60234	0.69831	0.68666	0.66102	0.59445	0.58236	0.67473	0.61488	0.59896	0.66153
623.85	0.67596	0.74674	0.63812	0.61941	0.75604	0.67765	0.77019	0.69026	0.68894	0.79359	0.68908	0.80972		492.3	0.53405	0.6404	0.60166	0.69777	0.6858	0.6607	0.59364	0.58148	0.6741	0.61398	0.59833	0.66087
623.8	0.67767	0.74796	0.6402	0.62114	0.75707	0.67869	0.77148	0.6917	0.69058	0.79441	0.69021	0.8109		492.4	0.53308	0.63935	0.6008	0.69697	0.68472	0.66013	0.59262	0.58041	0.67324	0.61288	0.59748	0.65997
623.75	0.67938	0.74919	0.64229	0.62286	0.75811	0.67972	0.77277	0.69315	0.69221	0.79523	0.69135	0.81208		492.5	0.53218	0.63835	0.60001	0.69621	0.68371	0.65958	0.59167	0.5794	0.67243	0.61186	0.59668	0.65913
623.7	0.68109	0.75042	0.64437	0.62459	0.75914	0.68076	0.77406	0.69459	0.69385	0.79605	0.69248	0.81325		492.6	0.53122	0.63727	0.59918	0.6954	0.68265	0.65899	0.59067	0.57832	0.67157	0.61077	0.59584	0.65822
623.65	0.68281	0.75164	0.64646	0.62631	0.76018	0.68179	0.77535	0.69604	0.69548	0.79687	0.69361	0.81443		492.7	0.53057	0.63654	0.5987	0.69495	0.68198	0.65872	0.59	0.57757	0.67106	0.61004	0.59532	0.65768
623.6	0.68452	0.75287	0.64854	0.62803	0.76122	0.68283	0.77664	0.69749	0.69712	0.79769	0.69475	0.81561		492.8	0.52988	0.63575	0.59817	0.69445	0.68126	0.65841	0.58929	0.57677	0.6705	0.60926	0.59477	0.65708
623.55	0.68623	0.75409	0.65063	0.62975	0.76225	0.68387	0.77793	0.69893	0.69876	0.7985	0.69588	0.81679		492.9	0.52894	0.63467	0.59739	0.69365	0.68025	0.65779	0.58831	0.57571	0.66963	0.60821	0.59396	0.65618
623.5	0.68794	0.75532	0.65272	0.63148	0.76329	0.6849	0.77922	0.70038	0.70039	0.79932	0.69702	0.81797		493	0.52807	0.63363	0.59666	0.69288	0.6793	0.65719	0.5874	0.5747	0.6688	0.60721	0.5932	0.65534
623.45	0.68965	0.75654	0.6548	0.6332	0.76432	0.68594	0.78051	0.70183	0.70203	0.80014	0.69815	0.81915		493.1	0.52713	0.63249	0.59587	0.69203	0.67827	0.65651	0.5864	0.57362	0.66788	0.60612	0.59239	0.65441
623.4	0.69136	0.75776	0.65689	0.63492	0.76536	0.68698	0.7818	0.70327	0.70367	0.80096	0.69928	0.82032		493.2	0.52617	0.63133	0.59507	0.69116	0.67722	0.65579	0.58539	0.57251	0.66694	0.60502	0.59157	0.65347
623.35	0.69307	0.75899	0.65898	0.63665	0.76639	0.68801	0.78309	0.70472	0.7053	0.80178	0.70042	0.8215		493.3	0.5254	0.63038	0.59445	0.69049	0.6764	0.65524	0.58456	0.57161	0.6662	0.60411	0.59096	0.65273
623.3	0.69479	0.76022	0.66106	0.63837	0.76743	0.68904	0.78438	0.70616	0.70694	0.8026	0.70155	0.82268		493.4	0.52475	0.62955	0.59395	0.68995	0.6757	0.6548	0.58385	0.57081	0.66558	0.60332	0.59046	0.65211
623.25	0.6965	0.76144	0.66315	0.64009	0.76846	0.69008	0.78567	0.70761	0.70857	0.80342	0.70268	0.82386		493.5	0.52378	0.62833	0.5931	0.68902	0.67461	0.65397	0.58279	0.56967	0.66456	0.60217	0.58965	0.65112
623.2	0.69821	0.76267	0.66523	0.64182	0.7695	0.69112	0.78696	0.70906	0.71021	0.80424	0.70382	0.82504		493.6	0.52287	0.62719	0.59228	0.68812	0.67358	0.65314	0.5818	0.5686	0.66359	0.60107	0.58888	0.65018
623.15	0.69992	0.76389	0.66732	0.64354	0.77053	0.69215	0.78825	0.7105	0.71185	0.80506	0.70495	0.82621		493.7	0.5219	0.62595	0.5914	0.68714	0.67246	0.65223	0.58073	0.56746	0.66254	0.59989	0.58806	0.64915
623.1	0.70163	0.76512	0.66941	0.64526	0.77157	0.69319	0.78954	0.71195	0.71348	0.80588	0.70609	0.82739		493.8	0.52103	0.62485	0.59064	0.68631	0.67149	0.65142	0.57978	0.56643	0.66161	0.59884	0.58736	0.64826
623.05	0.70334	0.76634	0.67149	0.64699	0.7726	0.69423	0.79083	0.71339	0.71512	0.8067	0.70722	0.82857		493.9	0.52025	0.62383	0.58996	0.68555	0.6706	0.65068	0.57891	0.56549	0.66077	0.59786	0.58674	0.64745
623	0.70505	0.76757	0.67358	0.64871	0.77364	0.69526	0.79212	0.71484	0.71676	0.80752	0.70836	0.82975		494	0.51919	0.62249	0.589	0.68447	0.66938	0.64961	0.57775	0.56426	0.65961	0.59658	0.58584	0.64633
622.95	0.70677	0.76879	0.67567	0.65043	0.77468	0.6963	0.79341	0.71629	0.71839	0.80834	0.70949	0.83093		494.1	0.51813	0.62113	0.58804	0.68335	0.66813	0.6485	0.57658	0.56302	0.65842	0.59528	0.58493	0.64518
622.9	0.70848	0.77002	0.67775	0.65215	0.77571	0.69733	0.7947	0.71773	0.72003	0.80916	0.71063	0.8321		494.2	0.51711	0.61982	0.58712	0.68227	0.66692	0.64743	0.57546	0.56183	0.65727	0.59403	0.58406	0.64407
622.85	0.71019	0.77124	0.67984	0.65388	0.77675	0.69837	0.79599	0.71918	0.72167	0.80997	0.71176	0.83328		494.3	0.51611	0.61853	0.58625	0.68121	0.66573	0.64637	0.57435	0.56065	0.65614	0.5928	0.58319	0.64298
622.8	0.71191	0.77245	0.68186	0.65557	0.77776	0.6994	0.79723	0.72059	0.72333	0.81073	0.71289	0.83441		494.4	0.5151	0.61722	0.58537	0.68013	0.66452	0.64528	0.57324	0.55947	0.65499	0.59155	0.58231	0.64186
622.75	0.71363	0.77355	0.68353	0.65712	0.77865	0.70039	0.79823	0.72183	0.72516	0.81113	0.71399	0.83525		494.5	0.51406	0.61589	0.58446	0.67899	0.66327	0.64415	0.5721	0.55826	0.65379	0.59027	0.58137	0.6407
622.7	0.71535	0.77466	0.6852	0.65867	0.77955	0.70138	0.79923	0.72306	0.72699	0.81153	0.71509	0.83609		494.6	0.51293	0.61443	0.58346	0.67773	0.66189	0.6429	0.57084	0.55695	0.65247	0.58888	0.58032	0.63941
622.65	0.71708	0.77576	0.68687	0.66022	0.78044	0.70237	0.80024	0.72429	0.72882	0.81193	0.71618	0.83693		494.7	0.51185	0.61304	0.58252	0.6765	0.66056	0.64169	0.56965	0.5557	0.65118	0.58755	0.57931	0.63818
622.6	0.7188	0.77687	0.68854	0.66176	0.78133	0.70337	0.80124	0.72552	0.73065	0.81233	0.71728	0.83777		494.8	0.51074	0.6116	0.58153	0.67521	0.65918	0.64042	0.5684	0.5544	0.64984	0.58618	0.57824	0.63688
622.55	0.72053	0.77797	0.69021	0.66331	0.78223	0.70436	0.80224	0.72675	0.73249	0.81273	0.71838	0.83862		494.9	0.50958	0.61009	0.58048	0.67383	0.65772	0.63909	0.5671	0.55304	0.64842	0.58474	0.57711	0.6355
622.5	0.72225	0.77908	0.69188	0.66486	0.78312	0.70535	0.80324	0.72798	0.73432	0.81313	0.71948	0.83946		495	0.50842	0.60858	0.57944	0.67243	0.65625	0.63774	0.56579	0.55169	0.64698	0.58331	0.57597	0.63412
622.45	0.72398	0.78018	0.69355	0.6664	0.78401	0.70634	0.80424	0.72922	0.73614	0.81353	0.72058	0.8403		495.1	0.50733	0.60716	0.57844	0.67109	0.65487	0.63645	0.56456	0.55042	0.64562	0.58198	0.57488	0.6328
622.4	0.7257	0.78129	0.69522	0.66795	0.78491	0.70733	0.80524	0.73045	0.73797	0.81393	0.72168	0.84114		495.2	0.50616	0.60563	0.57734	0.66963	0.65337	0.63505	0.56323	0.54905	0.64414	0.58056	0.5737	0.63136
622.35	0.72743	0.78239	0.69689	0.6695	0.7858	0.70832	0.80624	0.73168	0.7398	0.81432	0.72278	0.84199		495.3	0.50497	0.60408	0.57619	0.66812	0.65183	0.6336	0.56188	0.54766	0.64263	0.57913	0.57247	0.62988
622.3	0.72915	0.7835	0.69856	0.67105	0.78669	0.70931	0.80724	0.73291	0.74164	0.81472	0.72388	0.84283		495.4	0.50377	0.60253	0.57501	0.6666	0.6503	0.63214	0.56052	0.54626	0.64111	0.5777	0.57124	0.62838
622.25	0.73088	0.7846	0.70023	0.67259	0.78759	0.71031	0.80824	0.73415	0.74347	0.81512	0.72498	0.84367		495.5	0.50256	0.60096	0.57383	0.66507	0.64876	0.63068	0.55916	0.54486	0.63959	0.57629	0.57002	0.62688
622.2	0.7326	0.78571	0.7019	0.67414	0.78848	0.7113	0.80925	0.73538	0.74529	0.81552	0.72608	0.84452		495.6	0.50142	0.59948	0.57269	0.66362	0.64729	0.62929	0.55788	0.54353	0.63816	0.57496	0.56886	0.62545
622.15	0.73433	0.78681	0.70357	0.67569	0.78937	0.71229	0.81025	0.73661	0.74712	0.81592	0.72717	0.84536		495.7	0.50018	0.59788	0.57145	0.66204	0.64571	0.62779	0.5565	0.54211	0.63662	0.57354	0.56762	0.6239
622.1	0.73605	0.78792	0.70524	0.67724	0.79027	0.71328	0.81125	0.73784	0.74896	0.81632	0.72827	0.8462		495.8	0.49883	0.59616	0.5701	0.66033	0.64399	0.62617	0.55501	0.54059	0.63496	0.57202	0.56627	0.62223
622.05	0.73778	0.78902	0.70691	0.67878	0.79116	0.71428	0.81225	0.73908	0.75079	0.81672	0.72937	0.84704		495.9	0.49753	0.59449	0.56879	0.65867	0.64232	0.6246	0.55357	0.53912	0.63336	0.57055	0.56497	0.62061
622	0.7395	0.79013	0.70858	0.68033	0.79205	0.71526	0.81325	0.74031	0.75262	0.81712	0.73047	0.84788		496	0.49635	0.59298	0.56763	0.65718	0.64082	0.6232	0.55228	0.53779	0.63194	0.56924	0.56382	0.61916
621.95	0.74123	0.79123	0.71025	0.68188	0.79294	0.71626	0.81425	0.74154	0.75445	0.81752	0.73157	0.84873		496.1	0.49508	0.59136	0.56637	0.65558	0.63919	0.62169	0.5509	0.53637	0.63042	0.56785	0.56258	0.6176
621.9	0.74295	0.79234	0.71192	0.68342	0.79384	0.71725	0.81525	0.74277	0.75627	0.81792	0.73267	0.84957		496.2	0.49389	0.58983	0.56519	0.65406	0.63766	0.62028	0.5496	0.53503	0.629	0.56653	0.56141	0.61614
621.85	0.74468	0.79344	0.71359	0.68497	0.79473	0.71824	0.81625	0.744	0.75811	0.81832	0.73376	0.85041		496.3	0.49258	0.58817	0.5639	0.65242	0.63599	0.61875	0.54818	0.53358	0.62746	0.5651	0.56014	0.61455
621.8	0.7464	0.79455	0.71526	0.68652	0.79562	0.71923	0.81725	0.74524	0.75994	0.81872	0.73486	0.85126		496.4	0.49129	0.58652	0.56262	0.65078	0.63432	0.61723	0.54676	0.53215	0.62593	0.56369	0.55888	0.61298
621.75	0.74812	0.79565	0.71693	0.68806	0.79652	0.72022	0.81825	0.74647	0.76177	0.81912	0.73596	0.8521		496.5	0.49012	0.58503	0.56147	0.6493	0.63281	0.61586	0.54548	0.53086	0.62456	0.56243	0.55775	0.61156
621.7	0.74985	0.79676	0.7186	0.68961	0.79741	0.72122	0.81926	0.7477	0.7636	0.81952	0.73706	0.85294		496.6	0.48889	0.58345	0.56026	0.64774	0.63122	0.61443	0.54414	0.5295	0.62311	0.56111	0.55656	0.61008
621.65	0.75157	0.79786	0.72027	0.69116	0.7983	0.7222	0.82026	0.74893	0.76542	0.81992	0.73816	0.85379		496.7	0.48767	0.58187	0.55905	0.64618	0.62962	0.61299	0.54278	0.52814	0.62167	0.5598	0.55536	0.60859
621.6	0.7533	0.79897	0.72194	0.69271	0.7992	0.7232	0.82126	0.75016	0.76726	0.82032	0.73926	0.85463		496.8	0.48652	0.58039	0.5579	0.64471	0.62812	0.61163	0.54151	0.52687	0.62032	0.55858	0.55423	0.6072
621.55	0.75484	0.79988	0.72359	0.69414	0.79998	0.72408	0.82199	0.75122	0.7687	0.82064	0.74025	0.85535		496.9	0.48539	0.57894	0.55678	0.64327	0.62664	0.61031	0.54025	0.52562	0.61899	0.55739	0.55311	0.60584
621.5	0.75613	0.80054	0.72519	0.69541	0.80061	0.72483	0.82238	0.75207	0.76966	0.82087	0.7411	0.85594		497	0.48427	0.57749	0.55566	0.64182	0.62517	0.60898	0.53899	0.52437	0.61767	0.55621	0.55199	0.60448
621.45	0.75743	0.80119	0.7268	0.69669	0.80124	0.72558	0.82277	0.75291	0.77062	0.82109	0.74195	0.85653		497.1	0.48324	0.57617	0.55461	0.6405	0.62383	0.60776	0.53783	0.52323	0.61647	0.55515	0.55095	0.60323
621.4	0.75873	0.80186	0.72841	0.69796	0.80187	0.72632	0.82315	0.75375	0.77158	0.82131	0.74281	0.85711		497.2	0.48215	0.57476	0.55349	0.63908	0.62239	0.60646	0.53659	0.52201	0.61519	0.55401	0.54983	0.6019
621.35	0.76003	0.80252	0.73003	0.69924	0.80251	0.72707	0.82354	0.75459	0.77254	0.82154	0.74366	0.8577		497.3	0.48122	0.57355	0.5525	0.63786	0.62116	0.60533	0.53552	0.52096	0.61409	0.55305	0.54887	0.60075
621.3	0.76132	0.80317	0.73163	0.70052	0.80314	0.72782	0.82393	0.75543	0.7735	0.82176	0.74451	0.85829		497.4	0.4803	0.57236	0.55152	0.63666	0.61994	0.60421	0.53446	0.51992	0.61301	0.55211	0.54792	0.59962
621.25	0.76262	0.80383	0.73324	0.70179	0.80377	0.72856	0.82432	0.75627	0.77446	0.82198	0.74536	0.85887		497.5	0.47932	0.57109	0.55044	0.63536	0.61864	0.60299	0.53332	0.5188	0.61185	0.55109	0.54688	0.5984
621.2	0.76392	0.80449	0.73485	0.70307	0.8044	0.72931	0.82471	0.75711	0.77542	0.82221	0.74621	0.85947		497.6	0.47837	0.56986	0.54936	0.63408	0.61736	0.60179	0.53219	0.5177	0.61071	0.55009	0.54585	0.5972
621.15	0.76521	0.80515	0.73646	0.70435	0.80503	0.73006	0.82509	0.75795	0.77638	0.82243	0.74707	0.86005		497.7	0.47752	0.56877	0.54838	0.63294	0.61621	0.6007	0.53119	0.51673	0.60969	0.5492	0.54493	0.59613
621.1	0.76651	0.80581	0.73807	0.70562	0.80566	0.73081	0.82548	0.75879	0.77734	0.82265	0.74792	0.86064		497.8	0.47683	0.56785	0.54755	0.63198	0.61525	0.59978	0.53033	0.5159	0.60887	0.54849	0.54417	0.59523
621.05	0.76781	0.80647	0.73968	0.7069	0.8063	0.73155	0.82587	0.75963	0.7783	0.82288	0.74877	0.86123		497.9	0.47614	0.56694	0.54669	0.63102	0.61428	0.59884	0.52946	0.51507	0.60803	0.54776	0.54339	0.59432
621	0.76911	0.80713	0.74129	0.70817	0.80693	0.7323	0.82626	0.76047	0.77926	0.8231	0.74962	0.86181		498	0.47537	0.56596	0.54574	0.62996	0.61322	0.59781	0.52851	0.51417	0.6071	0.54695	0.54253	0.59332
620.95	0.7704	0.80779	0.7429	0.70945	0.80756	0.73305	0.82665	0.76131	0.78022	0.82332	0.75048	0.8624		498.1	0.47458	0.56495	0.54474	0.62888	0.61213	0.59674	0.52751	0.51323	0.60614	0.54611	0.54164	0.59228
620.9	0.7717	0.80845	0.74451	0.71073	0.80819	0.7338	0.82703	0.76216	0.78118	0.82355	0.75133	0.86299		498.2	0.47386	0.56405	0.54382	0.6279	0.61114	0.59575	0.5266	0.51238	0.60526	0.54535	0.54082	0.59133
620.85	0.773	0.80911	0.74612	0.712	0.80882	0.73454	0.82742	0.763	0.78214	0.82377	0.75218	0.86357		498.3	0.47339	0.56343	0.54315	0.62722	0.61046	0.59505	0.52595	0.51178	0.60468	0.54486	0.54028	0.59066
620.8	0.7743	0.80977	0.74773	0.71328	0.80946	0.73529	0.82781	0.76384	0.7831	0.82399	0.75304	0.86416		498.4	0.47287	0.56278	0.54244	0.6265	0.60972	0.59428	0.52524	0.51113	0.60403	0.54433	0.53968	0.58994
620.75	0.7756	0.81043	0.74934	0.71456	0.81009	0.73604	0.8282	0.76468	0.78406	0.82422	0.75389	0.86475		498.5	0.47219	0.56195	0.54155	0.62558	0.60881	0.59332	0.52437	0.51033	0.6032	0.54362	0.53892	0.58903
620.7	0.77689	0.81109	0.75095	0.71583	0.81072	0.73678	0.82859	0.76552	0.78502	0.82444	0.75474	0.86533		498.6	0.47148	0.56109	0.54063	0.62463	0.60785	0.59231	0.52346	0.50949	0.60233	0.54288	0.53812	0.58808
620.65	0.77819	0.81175	0.75256	0.71711	0.81135	0.73753	0.82897	0.76636	0.78598	0.82466	0.75559	0.86592		498.7	0.47078	0.56025	0.53972	0.62368	0.60693	0.5913	0.52255	0.50866	0.60147	0.54215	0.53733	0.58713
620.6	0.77949	0.81241	0.75417	0.71838	0.81199	0.73828	0.82936	0.7672	0.78694	0.82489	0.75644	0.86651		498.8	0.47045	0.55985	0.53924	0.62325	0.6065	0.59077	0.52206	0.50825	0.60109	0.54185	0.53697	0.58667
620.55	0.78078	0.81306	0.75578	0.71966	0.81262	0.73903	0.82975	0.76804	0.7879	0.82511	0.7573	0.8671		498.9	0.47	0.5593	0.53861	0.62264	0.60593	0.59007	0.52143	0.50769	0.60054	0.5414	0.53646	0.58604
620.5	0.78208	0.81372	0.75739	0.72094	0.81325	0.73977	0.83014	0.76888	0.78886	0.82533	0.75815	0.86768		499	0.46933	0.5585	0.53773	0.62176	0.6051	0.5891	0.52057	0.50691	0.59973	0.54072	0.53572	0.58515
620.45	0.78338	0.81438	0.759	0.72221	0.81388	0.74052	0.83053	0.76972	0.78982	0.82556	0.759	0.86827		499.1	0.4687	0.55775	0.5369	0.62093	0.60434	0.58818	0.51976	0.50617	0.59897	0.54008	0.53502	0.58431
620.4	0.78468	0.81504	0.76061	0.72349	0.81452	0.74127	0.83091	0.77056	0.79078	0.82578	0.75985	0.86886		499.2	0.46803	0.55693	0.53598	0.62004	0.60354	0.58718	0.51888	0.50538	0.59815	0.53939	0.53427	0.58341
620.35	0.78597	0.8157	0.76222	0.72476	0.81515	0.74201	0.8313	0.77141	0.79174	0.826	0.76071	0.86944		499.3	0.46775	0.55657	0.5355	0.61965	0.60324	0.58666	0.51844	0.50501	0.59782	0.53913	0.53396	0.58299
620.3	0.78707	0.81621	0.76345	0.72593	0.81569	0.74285	0.83171	0.77221	0.79261	0.82605	0.76144	0.86959		499.4	0.46733	0.55603	0.53482	0.61907	0.60276	0.58594	0.51782	0.50449	0.5973	0.5387	0.53347	0.58238
620.25	0.78807	0.81665	0.76452	0.72705	0.81619	0.74372	0.83213	0.773	0.79344	0.82603	0.76213	0.86954		499.5	0.46666	0.55519	0.53383	0.61815	0.60199	0.58491	0.51691	0.5037	0.59648	0.53798	0.5327	0.58146
620.2	0.78908	0.81709	0.76559	0.72816	0.81669	0.74459	0.83254	0.77379	0.79426	0.826	0.76282	0.8695		499.6	0.46599	0.55434	0.53282	0.61723	0.60121	0.58386	0.516	0.50292	0.59566	0.53726	0.53193	0.58054
620.15	0.79008	0.81754	0.76666	0.72928	0.81718	0.74546	0.83296	0.77458	0.7951	0.82598	0.7635	0.86946		499.7	0.46538	0.55356	0.53185	0.61638	0.6005	0.58289	0.51515	0.5022	0.5949	0.53658	0.53121	0.57968
620.1	0.79109	0.81798	0.76773	0.7304	0.81768	0.74634	0.83337	0.77537	0.79593	0.82595	0.76419	0.86942		499.8	0.46471	0.55272	0.53079	0.61545	0.59973	0.58183	0.51423	0.50143	0.59408	0.53585	0.53043	0.57876
620.05	0.79209	0.81842	0.76881	0.73151	0.81819	0.74721	0.83379	0.77616	0.79676	0.82593	0.76488	0.86937		499.9	0.4643	0.55218	0.53	0.61485	0.59927	0.58108	0.5136	0.50093	0.59357	0.53539	0.52993	0.57814
620	0.7931	0.81886	0.76987	0.73263	0.81869	0.74808	0.83421	0.77695	0.79759	0.8259	0.76556	0.86933		500	0.46392	0.55169	0.52923	0.61429	0.59885	0.58037	0.513	0.50048	0.59311	0.53496	0.52945	0.57756
619.95	0.7941	0.8193	0.77095	0.73375	0.81919	0.74895	0.83462	0.77774	0.79842	0.82588	0.76625	0.86929		500.1	0.4632	0.55081	0.52805	0.61329	0.598	0.57922	0.51204	0.49967	0.59223	0.53414	0.52859	0.57657
619.9	0.79511	0.81975	0.77202	0.73486	0.81968	0.74982	0.83504	0.77853	0.79924	0.82585	0.76694	0.86925		500.2	0.46252	0.54998	0.52694	0.61233	0.59718	0.57812	0.51113	0.49891	0.5914	0.53335	0.52777	0.57563
619.85	0.79611	0.82019	0.77309	0.73598	0.82018	0.75069	0.83545	0.77932	0.80007	0.82583	0.76763	0.86921		500.3	0.46178	0.5491	0.52575	0.6113	0.59629	0.57694	0.51017	0.49811	0.59053	0.5325	0.52688	0.57463
619.8	0.79712	0.82063	0.77416	0.7371	0.82068	0.75156	0.83587	0.78011	0.8009	0.82581	0.76831	0.86917		500.4	0.46125	0.54846	0.52478	0.61052	0.59565	0.57599	0.50943	0.49752	0.58992	0.53187	0.52622	0.57388
619.75	0.79812	0.82107	0.77523	0.73821	0.82119	0.75244	0.83628	0.7809	0.80173	0.82578	0.769	0.86912		500.5	0.46071	0.54783	0.52383	0.60975	0.59501	0.57504	0.5087	0.49693	0.58932	0.53124	0.52554	0.57315
619.7	0.79913	0.82152	0.7763	0.73933	0.82169	0.75331	0.8367	0.78169	0.80257	0.82576	0.76969	0.86908		500.6	0.45994	0.54695	0.52265	0.60869	0.59409	0.57384	0.50775	0.49612	0.58846	0.53035	0.52462	0.57216
619.65	0.80013	0.82196	0.77737	0.74045	0.82218	0.75418	0.83712	0.78248	0.8034	0.82573	0.77037	0.86904		500.7	0.4591	0.54598	0.52137	0.60752	0.59308	0.57253	0.50671	0.49523	0.58753	0.52937	0.52359	0.57108
619.6	0.80114	0.8224	0.77844	0.74157	0.82268	0.75505	0.83753	0.78326	0.80422	0.82571	0.77106	0.869		500.8	0.4583	0.54509	0.52017	0.60643	0.59215	0.5713	0.50575	0.49441	0.58667	0.52845	0.52262	0.57009
619.55	0.80214	0.82284	0.77951	0.74268	0.82318	0.75592	0.83794	0.78405	0.80505	0.82568	0.77175	0.86895		500.9	0.45764	0.54434	0.51912	0.6055	0.59139	0.57022	0.50493	0.49372	0.586	0.52767	0.52179	0.56927
619.5	0.80315	0.82328	0.78058	0.7438	0.82368	0.75679	0.83836	0.78484	0.80588	0.82566	0.77244	0.86891		501	0.45695	0.54358	0.51803	0.60455	0.59061	0.56911	0.50409	0.49302	0.5853	0.52685	0.52093	0.56843
619.45	0.80415	0.82373	0.78165	0.74492	0.82419	0.75766	0.83878	0.78563	0.80671	0.82563	0.77312	0.86887		501.1	0.4561	0.54262	0.51678	0.60338	0.58962	0.56781	0.50307	0.49214	0.58441	0.52584	0.51988	0.5674
619.4	0.80516	0.82417	0.78272	0.74603	0.82468	0.75854	0.83919	0.78642	0.80754	0.82561	0.77381	0.86883		501.2	0.45516	0.54156	0.5154	0.60209	0.58855	0.56639	0.50195	0.49116	0.58342	0.52473	0.51872	0.56627
619.35	0.80616	0.82461	0.78379	0.74715	0.82518	0.75941	0.83961	0.78721	0.80837	0.82558	0.7745	0.86878		501.3	0.45422	0.5405	0.51401	0.6008	0.58748	0.56498	0.50083	0.49018	0.58245	0.52361	0.51756	0.56515
619.3	0.80716	0.82505	0.78486	0.74827	0.82568	0.76028	0.84002	0.788	0.8092	0.82556	0.77518	0.86874		501.4	0.45346	0.53965	0.51282	0.59976	0.58665	0.56381	0.49992	0.48939	0.58169	0.52269	0.5166	0.56425
619.25	0.80817	0.82549	0.78593	0.74939	0.82618	0.76115	0.84044	0.78879	0.81003	0.82553	0.77587	0.8687		501.5	0.45265	0.53874	0.51155	0.59866	0.58577	0.56259	0.49895	0.48854	0.58086	0.52172	0.51558	0.5633
619.2	0.80917	0.82594	0.787	0.7505	0.82668	0.76202	0.84085	0.78958	0.81086	0.82551	0.77656	0.86866		501.6	0.45167	0.53761	0.51005	0.59734	0.58467	0.56115	0.49779	0.4875	0.57983	0.52055	0.51436	0.56214
619.15	0.81018	0.82638	0.78808	0.75162	0.82718	0.76289	0.84127	0.79037	0.81169	0.82548	0.77725	0.86861		501.7	0.45073	0.53654	0.50861	0.59609	0.58364	0.55978	0.49669	0.4865	0.57884	0.51944	0.5132	0.56103
619.1	0.81118	0.82682	0.78914	0.75274	0.82768	0.76376	0.84169	0.79116	0.81252	0.82546	0.77793	0.86857		501.8	0.44971	0.53536	0.50701	0.59473	0.5825	0.5583	0.49549	0.48541	0.57776	0.51822	0.51194	0.55982
619.05	0.81181	0.8274	0.79022	0.75355	0.82825	0.76415	0.84145	0.79169	0.81313	0.8255	0.7782	0.8684		501.9	0.44883	0.53434	0.50555	0.59356	0.58154	0.557	0.49444	0.48445	0.57684	0.51716	0.51086	0.55878
619	0.81243	0.82798	0.79129	0.75436	0.82882	0.76452	0.8412	0.7922	0.81374	0.82554	0.77846	0.86823		502	0.44792	0.53328	0.50404	0.59234	0.58054	0.55565	0.49334	0.48346	0.57589	0.51606	0.50974	0.55769
618.95	0.81306	0.82855	0.79235	0.75516	0.82939	0.76489	0.84095	0.79272	0.81435	0.82558	0.77873	0.86807		502.1	0.44686	0.53203	0.50232	0.59095	0.57937	0.55413	0.49208	0.4823	0.57476	0.51479	0.50845	0.55642
618.9	0.81368	0.82913	0.79342	0.75597	0.82996	0.76527	0.8407	0.79324	0.81495	0.82562	0.77899	0.86789		502.2	0.4458	0.53078	0.50058	0.58954	0.57819	0.55259	0.4908	0.48113	0.57363	0.51351	0.50716	0.55514
618.85	0.8143	0.82971	0.79449	0.75677	0.83053	0.76564	0.84045	0.79376	0.81556	0.82566	0.77925	0.86772		502.3	0.44481	0.5296	0.49896	0.58824	0.57709	0.55117	0.48961	0.48004	0.57258	0.51231	0.50595	0.55394
618.8	0.81492	0.83029	0.79556	0.75758	0.8311	0.76601	0.84021	0.79428	0.81617	0.8257	0.77951	0.86755		502.4	0.44383	0.52842	0.49729	0.58695	0.576	0.54974	0.4884	0.47895	0.57154	0.5111	0.50474	0.55274
618.75	0.81554	0.83087	0.79663	0.75839	0.83166	0.76639	0.83996	0.7948	0.81678	0.82574	0.77977	0.86738		502.5	0.44284	0.52724	0.49563	0.58564	0.5749	0.54831	0.48719	0.47784	0.57049	0.50988	0.50353	0.55154
618.7	0.81616	0.83145	0.7977	0.75919	0.83223	0.76676	0.83971	0.79532	0.81739	0.82578	0.78003	0.86721		502.6	0.44183	0.52603	0.49396	0.58431	0.57376	0.54686	0.48594	0.47672	0.5694	0.50863	0.5023	0.5503
618.65	0.81678	0.83203	0.79877	0.76	0.8328	0.76713	0.83946	0.79584	0.81799	0.82583	0.78029	0.86704		502.7	0.44075	0.52475	0.49218	0.58288	0.57256	0.54531	0.4846	0.47551	0.56824	0.50727	0.50098	0.54898
618.6	0.8174	0.83261	0.79984	0.76081	0.83337	0.7675	0.83921	0.79636	0.8186	0.82587	0.78055	0.86687		502.8	0.43974	0.52356	0.49057	0.58156	0.57144	0.54388	0.48336	0.4744	0.56718	0.50601	0.49975	0.54775
618.55	0.81802	0.83319	0.80091	0.76161	0.83394	0.76788	0.83896	0.79687	0.81921	0.82591	0.78081	0.8667		502.9	0.43874	0.52237	0.48894	0.58022	0.57033	0.54244	0.4821	0.47329	0.56612	0.50473	0.49851	0.54651
618.5	0.81865	0.83376	0.80198	0.76242	0.83451	0.76825	0.83871	0.79739	0.81981	0.82595	0.78107	0.86653		503	0.43769	0.52114	0.48728	0.57883	0.56918	0.54096	0.4808	0.47212	0.56501	0.50341	0.49722	0.54523
618.45	0.81927	0.83434	0.80305	0.76323	0.83508	0.76862	0.83847	0.79791	0.82042	0.82599	0.78133	0.86636		503.1	0.43662	0.5199	0.48565	0.57742	0.568	0.53947	0.47949	0.47095	0.56389	0.50207	0.4959	0.54393
618.4	0.81989	0.83492	0.80412	0.76403	0.83565	0.76899	0.83821	0.79843	0.82103	0.82603	0.78159	0.86619		503.2	0.43562	0.51873	0.48412	0.57609	0.5669	0.53808	0.47826	0.46984	0.56284	0.50081	0.49466	0.54271
618.35	0.82051	0.8355	0.80519	0.76484	0.83621	0.76937	0.83797	0.79895	0.82164	0.82607	0.78185	0.86602		503.3	0.43453	0.51747	0.48248	0.57465	0.56571	0.53659	0.47693	0.46864	0.5617	0.49945	0.49329	0.54139
618.3	0.82113	0.83608	0.80626	0.76565	0.83678	0.76974	0.83772	0.79947	0.82224	0.82611	0.78211	0.86585		503.4	0.43356	0.51636	0.48102	0.57337	0.56469	0.53527	0.47575	0.46758	0.56071	0.49824	0.49208	0.54022
618.25	0.82175	0.83666	0.80733	0.76645	0.83735	0.77011	0.83747	0.79999	0.82285	0.82615	0.78237	0.86567		503.5	0.43254	0.5152	0.47952	0.57204	0.56362	0.53391	0.47452	0.46647	0.55968	0.49698	0.49081	0.53899
618.2	0.82237	0.83724	0.80839	0.76726	0.83792	0.77048	0.83722	0.80051	0.82346	0.82619	0.78263	0.8655		503.6	0.43147	0.51397	0.47798	0.57063	0.5625	0.53249	0.47323	0.4653	0.55858	0.49566	0.48947	0.5377
618.15	0.823	0.83782	0.80946	0.76806	0.83849	0.77086	0.83697	0.80102	0.82407	0.82624	0.78289	0.86533		503.7	0.43045	0.51282	0.47653	0.5693	0.56144	0.53116	0.47202	0.46419	0.55756	0.49441	0.48821	0.53647
618.1	0.82362	0.8384	0.81053	0.76887	0.83906	0.77123	0.83672	0.80154	0.82468	0.82628	0.78315	0.86517		503.8	0.42934	0.51157	0.47497	0.56786	0.5603	0.52972	0.47072	0.463	0.55645	0.49307	0.48683	0.53515
618.05	0.82424	0.83897	0.8116	0.76968	0.83963	0.7716	0.83647	0.80206	0.82528	0.82632	0.78341	0.865		503.9	0.42823	0.51031	0.47342	0.56641	0.55917	0.52829	0.46942	0.4618	0.55533	0.49173	0.48546	0.53382
618	0.82486	0.83956	0.81267	0.77048	0.8402	0.77198	0.83623	0.80258	0.82589	0.82636	0.78367	0.86482		504	0.42722	0.50917	0.47201	0.5651	0.55817	0.527	0.46825	0.46071	0.55434	0.49051	0.4842	0.53261
617.95	0.82548	0.84014	0.81374	0.77129	0.84077	0.77235	0.83598	0.8031	0.8265	0.8264	0.78393	0.86465		504.1	0.42623	0.50805	0.47061	0.56382	0.55719	0.52573	0.4671	0.45964	0.55337	0.48932	0.48297	0.53143
617.9	0.8261	0.84071	0.81481	0.7721	0.84133	0.77272	0.83573	0.80362	0.8271	0.82644	0.78419	0.86448		504.2	0.42513	0.5068	0.46909	0.56239	0.55608	0.52432	0.46584	0.45845	0.55227	0.48799	0.48161	0.53011
617.85	0.82667	0.84122	0.8158	0.77283	0.84182	0.77309	0.83551	0.8041	0.82758	0.82657	0.78447	0.86434		504.3	0.42411	0.50563	0.46768	0.56107	0.55506	0.52301	0.46467	0.45735	0.55125	0.48676	0.48036	0.52887
617.8	0.82708	0.84151	0.81653	0.77334	0.84205	0.77342	0.83541	0.80447	0.82764	0.82698	0.78479	0.86427		504.4	0.42302	0.50438	0.46618	0.55965	0.55397	0.52161	0.46342	0.45618	0.55016	0.48544	0.47903	0.52756
617.75	0.82749	0.84181	0.81727	0.77386	0.84228	0.77376	0.8353	0.80484	0.8277	0.82739	0.78511	0.86421		504.5	0.42202	0.50322	0.46481	0.55836	0.55298	0.5203	0.46227	0.4551	0.54917	0.48422	0.47781	0.52635
617.7	0.8279	0.8421	0.818	0.77437	0.8425	0.7741	0.83519	0.8052	0.82777	0.8278	0.78543	0.86415		504.6	0.42104	0.50208	0.46347	0.55709	0.55201	0.51903	0.46115	0.45404	0.54819	0.48302	0.47662	0.52516
617.65	0.8283	0.84239	0.81874	0.77489	0.84273	0.77444	0.83508	0.80557	0.82783	0.82821	0.78575	0.86409		504.7	0.41993	0.50079	0.462	0.55567	0.5509	0.5176	0.45991	0.45285	0.54708	0.48167	0.4753	0.52382
617.6	0.82871	0.84269	0.81947	0.7754	0.84296	0.77478	0.83498	0.80594	0.82789	0.82863	0.78607	0.86403		504.8	0.41882	0.49948	0.46056	0.55425	0.54979	0.51617	0.45867	0.45167	0.54597	0.48032	0.47399	0.52248
617.55	0.82912	0.84298	0.8202	0.77591	0.84319	0.77512	0.83487	0.8063	0.82795	0.82904	0.78639	0.86396		504.9	0.41777	0.49826	0.45924	0.55294	0.54876	0.51485	0.45753	0.45056	0.54494	0.47906	0.47277	0.52123
617.5	0.82953	0.84327	0.82093	0.77643	0.84342	0.77545	0.83476	0.80667	0.82801	0.82945	0.78671	0.8639		505	0.41673	0.49704	0.45794	0.55165	0.54775	0.51355	0.4564	0.44947	0.54394	0.47781	0.47157	0.52001
617.45	0.82994	0.84356	0.82167	0.77694	0.84364	0.77579	0.83465	0.80704	0.82808	0.82986	0.78703	0.86384		505.1	0.41567	0.49581	0.45667	0.55038	0.54675	0.51225	0.45528	0.44838	0.54294	0.47655	0.47038	0.51878
617.4	0.83035	0.84385	0.8224	0.77745	0.84387	0.77613	0.83454	0.8074	0.82814	0.83027	0.78735	0.86378		505.2	0.41459	0.49456	0.4554	0.54909	0.54572	0.51095	0.45415	0.44728	0.54191	0.47528	0.46917	0.51755
617.35	0.83075	0.84415	0.82313	0.77797	0.8441	0.77647	0.83444	0.80777	0.8282	0.83068	0.78768	0.86372		505.3	0.41343	0.49322	0.45408	0.54773	0.54462	0.50957	0.45294	0.44609	0.5408	0.47392	0.46788	0.51623
617.3	0.83116	0.84444	0.82387	0.77848	0.84433	0.7768	0.83433	0.80814	0.82826	0.83109	0.78799	0.86365		505.4	0.41234	0.49196	0.45289	0.54646	0.54359	0.50829	0.45182	0.44499	0.53975	0.47264	0.46669	0.51502
617.25	0.83157	0.84473	0.8246	0.77899	0.84456	0.77714	0.83422	0.8085	0.82832	0.8315	0.78832	0.86359		505.5	0.41125	0.49072	0.45176	0.54521	0.5426	0.50703	0.45073	0.44391	0.53874	0.47137	0.46551	0.51383
617.2	0.83198	0.84502	0.82533	0.77951	0.84479	0.77748	0.83412	0.80887	0.82838	0.83191	0.78863	0.86353		505.6	0.41013	0.48942	0.45062	0.54393	0.54157	0.50574	0.4496	0.44279	0.53769	0.47007	0.46428	0.51261
617.15	0.83239	0.84532	0.82607	0.78002	0.84501	0.77782	0.83401	0.80924	0.82845	0.83232	0.78896	0.86346		505.7	0.40897	0.48808	0.44947	0.54259	0.54049	0.5044	0.44843	0.44163	0.53658	0.46871	0.46301	0.51134
617.1	0.8328	0.84561	0.8268	0.78053	0.84524	0.77816	0.8339	0.8096	0.8285	0.83274	0.78928	0.8634		505.8	0.40788	0.48681	0.44842	0.54135	0.53948	0.50315	0.44733	0.44055	0.53554	0.46744	0.4618	0.51017
617.05	0.83321	0.8459	0.82753	0.78105	0.84547	0.7785	0.83379	0.80997	0.82857	0.83315	0.7896	0.86334		505.9	0.40673	0.48545	0.44731	0.54002	0.5384	0.50181	0.44616	0.43939	0.53443	0.46607	0.46051	0.50892
617	0.83361	0.84619	0.82827	0.78156	0.8457	0.77883	0.83368	0.81034	0.82863	0.83356	0.78992	0.86328		506	0.4057	0.48423	0.44635	0.53883	0.53746	0.50062	0.44511	0.43837	0.53345	0.46483	0.45934	0.50781
616.95	0.83402	0.84648	0.829	0.78207	0.84593	0.77917	0.83357	0.81071	0.82869	0.83397	0.79024	0.86321		506.1	0.40467	0.48299	0.44539	0.53762	0.5365	0.49941	0.44404	0.43734	0.53245	0.46357	0.45815	0.50669
616.9	0.83443	0.84678	0.82973	0.78259	0.84616	0.77951	0.83347	0.81107	0.82875	0.83438	0.79056	0.86315		506.2	0.40355	0.48163	0.44434	0.53629	0.53543	0.49808	0.44288	0.43621	0.53133	0.46219	0.45685	0.50545
616.85	0.83484	0.84707	0.83047	0.7831	0.84638	0.77985	0.83336	0.81144	0.82881	0.83479	0.79088	0.86309		506.3	0.40252	0.48036	0.44338	0.53504	0.53442	0.49684	0.44179	0.43515	0.53029	0.46089	0.45562	0.50429
616.8	0.83524	0.84736	0.8312	0.78361	0.84661	0.78019	0.83325	0.81181	0.82888	0.8352	0.7912	0.86303		506.4	0.40141	0.47898	0.44236	0.53369	0.53334	0.4955	0.44062	0.43402	0.52917	0.45948	0.4543	0.50305
616.75	0.83566	0.84765	0.83193	0.78413	0.84684	0.78052	0.83315	0.81217	0.82894	0.83561	0.79152	0.86297		506.5	0.40031	0.47759	0.44134	0.53235	0.53225	0.49416	0.43946	0.43288	0.52804	0.45807	0.45297	0.5018
616.7	0.83606	0.84795	0.83267	0.78464	0.84707	0.78086	0.83304	0.81254	0.829	0.83602	0.79184	0.8629		506.6	0.3993	0.47631	0.44041	0.53111	0.53127	0.49293	0.43839	0.43183	0.52702	0.45675	0.45174	0.50067
616.65	0.83647	0.84824	0.8334	0.78515	0.8473	0.7812	0.83293	0.81291	0.82906	0.83643	0.79216	0.86284		506.7	0.39834	0.47509	0.43953	0.52994	0.53034	0.49178	0.43739	0.43085	0.52607	0.45549	0.45057	0.49959
616.6	0.83671	0.84852	0.83391	0.78567	0.84783	0.78162	0.83283	0.81319	0.82907	0.83668	0.79256	0.86274		506.8	0.39723	0.4737	0.43851	0.5286	0.52925	0.49045	0.43624	0.4297	0.52494	0.45405	0.44924	0.49835
616.55	0.83678	0.8488	0.83421	0.78619	0.84864	0.7821	0.83274	0.8134	0.82904	0.83676	0.79302	0.86261		506.9	0.39621	0.47241	0.43757	0.52735	0.52822	0.48924	0.4352	0.42865	0.52389	0.45272	0.44802	0.4972
616.5	0.83685	0.84907	0.8345	0.78671	0.84946	0.78258	0.83264	0.81361	0.829	0.83685	0.79349	0.86247		507	0.39513	0.47104	0.43658	0.52603	0.52713	0.48796	0.4341	0.42752	0.52276	0.4513	0.44673	0.49599
616.45	0.83692	0.84935	0.8348	0.78722	0.85027	0.78307	0.83255	0.81383	0.82897	0.83694	0.79396	0.86234		507.1	0.39411	0.46976	0.43565	0.52479	0.52611	0.48677	0.43308	0.42646	0.5217	0.44995	0.44552	0.49485
616.4	0.83699	0.84963	0.8351	0.78774	0.85109	0.78355	0.83246	0.81404	0.82894	0.83702	0.79443	0.8622		507.2	0.39314	0.46853	0.43478	0.52363	0.52515	0.48565	0.43211	0.42545	0.5207	0.44866	0.44437	0.49378
616.35	0.83706	0.84991	0.8354	0.78826	0.8519	0.78403	0.83237	0.81425	0.8289	0.83711	0.79489	0.86207		507.3	0.39203	0.46715	0.43377	0.52229	0.52403	0.48438	0.43101	0.42429	0.51952	0.4472	0.44306	0.49256
616.3	0.83713	0.85018	0.8357	0.78877	0.85272	0.78452	0.83227	0.81446	0.82887	0.8372	0.79536	0.86194		507.4	0.39092	0.46576	0.43278	0.52095	0.5229	0.48313	0.42992	0.42312	0.51833	0.44573	0.44176	0.49134
616.25	0.83721	0.85046	0.836	0.78929	0.85353	0.785	0.83218	0.81467	0.82883	0.83729	0.79583	0.8618		507.5	0.38981	0.46438	0.43179	0.51961	0.52178	0.4819	0.42884	0.42196	0.51713	0.44425	0.44047	0.49013
616.2	0.83728	0.85073	0.83629	0.78981	0.85434	0.78549	0.83209	0.81488	0.8288	0.83737	0.79629	0.86167		507.6	0.38875	0.46305	0.43088	0.51834	0.52073	0.48074	0.42782	0.42085	0.51599	0.44283	0.43924	0.48898
616.15	0.83735	0.85101	0.83659	0.79033	0.85515	0.78597	0.83199	0.81509	0.82876	0.83746	0.79676	0.86154		507.7	0.38769	0.46173	0.42997	0.51707	0.51968	0.47961	0.4268	0.41974	0.51484	0.44141	0.43801	0.48784
616.1	0.83742	0.85129	0.83689	0.79084	0.85597	0.78646	0.8319	0.8153	0.82873	0.83755	0.79723	0.8614		507.8	0.38656	0.46031	0.42899	0.51571	0.51853	0.4784	0.42571	0.41855	0.51359	0.43989	0.43669	0.48661
616.05	0.83749	0.85157	0.83719	0.79136	0.85678	0.78694	0.83181	0.81552	0.8287	0.83763	0.7977	0.86127		507.9	0.38535	0.45881	0.42796	0.51427	0.51732	0.47714	0.42456	0.41728	0.51225	0.43828	0.4353	0.48531
616	0.83756	0.85184	0.83749	0.79188	0.8576	0.78742	0.83172	0.81573	0.82866	0.83772	0.79816	0.86114		508	0.38425	0.45742	0.42703	0.51293	0.5162	0.47599	0.4235	0.41611	0.51101	0.43678	0.43401	0.48411
615.95	0.83764	0.85212	0.83779	0.7924	0.85841	0.78791	0.83162	0.81594	0.82863	0.83781	0.79863	0.861		508.1	0.38315	0.45603	0.42611	0.51159	0.51508	0.47486	0.42245	0.41494	0.50976	0.43529	0.43272	0.48292
615.9	0.83771	0.8524	0.83808	0.79292	0.85922	0.78839	0.83153	0.81615	0.82859	0.8379	0.7991	0.86087		508.2	0.38205	0.45464	0.42522	0.51025	0.51395	0.47373	0.4214	0.41377	0.50852	0.4338	0.43143	0.48172
615.85	0.83778	0.85267	0.83838	0.79343	0.86004	0.78887	0.83144	0.81636	0.82856	0.83798	0.79956	0.86073		508.3	0.38101	0.4533	0.4244	0.50896	0.51288	0.47268	0.42042	0.41266	0.50734	0.43237	0.43021	0.48059
615.8	0.83785	0.85295	0.83868	0.79395	0.86085	0.78936	0.83134	0.81657	0.82852	0.83807	0.80003	0.8606		508.4	0.38	0.45199	0.42362	0.5077	0.51183	0.47167	0.41946	0.41157	0.50619	0.43098	0.429	0.4795
615.75	0.83792	0.85323	0.83898	0.79447	0.86167	0.78984	0.83125	0.81678	0.82849	0.83816	0.8005	0.86047		508.5	0.37892	0.4506	0.42279	0.50635	0.51069	0.47059	0.41844	0.41042	0.50496	0.42951	0.42772	0.47832
615.7	0.83799	0.85351	0.83928	0.79498	0.86248	0.79033	0.83115	0.81699	0.82845	0.83824	0.80097	0.86033		508.6	0.37786	0.44921	0.42197	0.505	0.50955	0.46953	0.41743	0.40927	0.50374	0.42806	0.42645	0.47714
615.65	0.83806	0.85378	0.83958	0.7955	0.8633	0.79081	0.83106	0.81721	0.82842	0.83833	0.80143	0.8602		508.7	0.37681	0.44784	0.42118	0.50365	0.50841	0.46849	0.41643	0.40814	0.50253	0.42661	0.42518	0.47597
615.6	0.83814	0.85406	0.83988	0.79602	0.86411	0.7913	0.83097	0.81742	0.82839	0.83842	0.8019	0.86007		508.8	0.37585	0.44658	0.42051	0.50242	0.50738	0.46756	0.41554	0.40711	0.50145	0.42527	0.42402	0.47492
615.55	0.83821	0.85433	0.84018	0.79654	0.86492	0.79178	0.83087	0.81763	0.82835	0.83851	0.80237	0.85993		508.9	0.37483	0.44525	0.41982	0.5011	0.50626	0.46657	0.41458	0.40601	0.50029	0.42385	0.42278	0.47379
615.5	0.83828	0.85461	0.84047	0.79705	0.86573	0.79227	0.83078	0.81784	0.82832	0.83859	0.80284	0.85979		509	0.37375	0.44384	0.41908	0.49969	0.50505	0.46551	0.41354	0.40484	0.49906	0.42237	0.42147	0.47259
615.45	0.83835	0.85489	0.84077	0.79757	0.86655	0.79275	0.83069	0.81805	0.82828	0.83868	0.8033	0.85966		509.1	0.37273	0.44253	0.41842	0.49837	0.50391	0.46453	0.41257	0.40374	0.49791	0.42097	0.42024	0.47146
615.4	0.83842	0.85517	0.84107	0.79809	0.86736	0.79323	0.8306	0.81826	0.82825	0.83877	0.80377	0.85953		509.2	0.37172	0.44124	0.41778	0.49705	0.50278	0.46355	0.41161	0.40266	0.49677	0.41959	0.41902	0.47034
615.35	0.83844	0.85544	0.84129	0.79853	0.86773	0.79371	0.83043	0.81849	0.82833	0.83907	0.8042	0.85916		509.3	0.37071	0.43997	0.41718	0.49575	0.50166	0.4626	0.41065	0.40158	0.49564	0.41824	0.41781	0.46924
615.3	0.83843	0.85571	0.84149	0.79894	0.86792	0.79419	0.83022	0.81874	0.82846	0.83947	0.80462	0.85869		509.4	0.3697	0.4387	0.41659	0.49445	0.50052	0.46165	0.40969	0.4005	0.49449	0.41689	0.4166	0.46814
615.25	0.83843	0.85598	0.84169	0.79935	0.86811	0.79467	0.83002	0.81898	0.82859	0.83986	0.80504	0.85823		509.5	0.36881	0.43759	0.41616	0.49331	0.49954	0.46085	0.40886	0.39955	0.49351	0.41568	0.41554	0.46721
615.2	0.83842	0.85626	0.84189	0.79976	0.8683	0.79514	0.82982	0.81922	0.82872	0.84025	0.80546	0.85776		509.6	0.36792	0.4365	0.41574	0.49219	0.49858	0.46008	0.40804	0.39862	0.49254	0.4145	0.4145	0.46629
615.15	0.83841	0.85653	0.84208	0.80018	0.86849	0.79561	0.82961	0.81946	0.82885	0.84064	0.80588	0.8573		509.7	0.36693	0.43529	0.41523	0.49094	0.49747	0.4592	0.4071	0.39757	0.49143	0.41322	0.41335	0.46525
615.1	0.8384	0.85681	0.84228	0.80059	0.86868	0.79609	0.82941	0.8197	0.82899	0.84103	0.8063	0.85684		509.8	0.36595	0.4341	0.41473	0.48969	0.49636	0.45833	0.40616	0.39653	0.49033	0.41195	0.41222	0.46423
615.05	0.8384	0.85708	0.84248	0.801	0.86887	0.79657	0.8292	0.81995	0.82912	0.84142	0.80672	0.85638		509.9	0.36498	0.43292	0.41425	0.48846	0.49526	0.45748	0.40523	0.39549	0.48923	0.4107	0.41111	0.46323
615	0.83839	0.85735	0.84268	0.80141	0.86905	0.79704	0.829	0.82019	0.82924	0.84182	0.80714	0.85591		510	0.364	0.43174	0.41375	0.48723	0.49415	0.45664	0.40428	0.39445	0.48813	0.40946	0.41001	0.46223
614.95	0.83838	0.85763	0.84287	0.80182	0.86925	0.79752	0.8288	0.82043	0.82937	0.84221	0.80756	0.85544		510.1	0.36298	0.43051	0.41322	0.48594	0.49298	0.45576	0.40329	0.39335	0.48696	0.40816	0.40886	0.46118
614.9	0.83838	0.8579	0.84307	0.80223	0.86943	0.79799	0.82859	0.82067	0.8295	0.8426	0.80798	0.85498		510.2	0.36211	0.42944	0.41283	0.48485	0.49199	0.45507	0.40244	0.39241	0.48598	0.40704	0.40787	0.46033
614.85	0.83837	0.85817	0.84327	0.80264	0.86962	0.79847	0.82839	0.82091	0.82964	0.84299	0.8084	0.85452		510.3	0.36134	0.4285	0.41252	0.4839	0.49113	0.4545	0.4017	0.39158	0.48512	0.40604	0.40702	0.45959
614.8	0.83836	0.85844	0.84347	0.80305	0.86981	0.79895	0.82819	0.82116	0.82977	0.84338	0.80882	0.85406		510.4	0.36041	0.42737	0.41201	0.48274	0.49004	0.45373	0.40077	0.39058	0.48404	0.40486	0.40599	0.45866
614.75	0.83835	0.85872	0.84366	0.80347	0.87	0.79942	0.82799	0.8214	0.8299	0.84377	0.80925	0.85359		510.5	0.3595	0.42625	0.4115	0.4816	0.48895	0.45297	0.39985	0.38959	0.48296	0.40369	0.40498	0.45773
614.7	0.83835	0.85899	0.84386	0.80388	0.87019	0.7999	0.82778	0.82164	0.83003	0.84417	0.80967	0.85313		510.6	0.35859	0.42513	0.41097	0.48047	0.48784	0.4522	0.39892	0.38859	0.48187	0.40253	0.40397	0.4568
614.65	0.83834	0.85927	0.84406	0.80429	0.87038	0.80037	0.82758	0.82188	0.83016	0.84456	0.81009	0.85266		510.7	0.3577	0.42402	0.41045	0.47935	0.48672	0.45144	0.398	0.3876	0.48079	0.40139	0.40299	0.45586
614.6	0.83833	0.85954	0.84426	0.8047	0.87057	0.80085	0.82738	0.82212	0.83029	0.84495	0.81051	0.8522		510.8	0.35696	0.4231	0.41009	0.47844	0.48581	0.45086	0.39726	0.38677	0.4799	0.40043	0.40217	0.45512
614.55	0.83833	0.85981	0.84445	0.80511	0.87076	0.80133	0.82718	0.82237	0.83042	0.84534	0.81093	0.85174		510.9	0.3563	0.42226	0.40981	0.47764	0.48497	0.45038	0.39659	0.38603	0.4791	0.39956	0.40144	0.45446
614.5	0.83832	0.86008	0.84465	0.80552	0.87095	0.8018	0.82697	0.82261	0.83055	0.84573	0.81135	0.85127		511	0.35545	0.4212	0.40932	0.47658	0.48387	0.44964	0.39572	0.38508	0.47804	0.39848	0.4005	0.45355
614.45	0.83831	0.86036	0.84485	0.80593	0.87114	0.80228	0.82677	0.82285	0.83068	0.84612	0.81177	0.85081		511.1	0.35461	0.42015	0.40883	0.47554	0.48278	0.44892	0.39487	0.38415	0.47699	0.39742	0.39956	0.45265
614.4	0.8383	0.86063	0.84504	0.80634	0.87133	0.80275	0.82657	0.82309	0.83081	0.84652	0.81219	0.85034		511.2	0.35369	0.41901	0.40831	0.47441	0.48158	0.44812	0.39395	0.38313	0.47586	0.39628	0.39854	0.45167
614.35	0.8383	0.8609	0.84524	0.80676	0.87152	0.80323	0.82636	0.82333	0.83094	0.84691	0.81261	0.84988		511.3	0.35284	0.41795	0.40784	0.47336	0.48045	0.44737	0.3931	0.38218	0.4748	0.39521	0.39758	0.45075
614.3	0.83829	0.86118	0.84544	0.80717	0.87171	0.8037	0.82616	0.82358	0.83107	0.8473	0.81303	0.84942		511.4	0.35221	0.41717	0.40762	0.47259	0.47961	0.44689	0.39248	0.38148	0.47405	0.39439	0.39687	0.45011
614.25	0.83828	0.86145	0.84564	0.80758	0.8719	0.80418	0.82596	0.82382	0.8312	0.84769	0.81345	0.84895		511.5	0.35159	0.4164	0.40743	0.47184	0.47879	0.44642	0.39188	0.38078	0.47333	0.39359	0.39617	0.44948
614.2	0.83827	0.86173	0.84583	0.80799	0.87209	0.80466	0.82575	0.82406	0.83133	0.84808	0.81387	0.84849		511.6	0.35078	0.41541	0.40702	0.47083	0.47771	0.44571	0.39107	0.37987	0.47235	0.39258	0.39524	0.44862
614.15	0.83827	0.862	0.84603	0.8084	0.87228	0.80513	0.82555	0.8243	0.83146	0.84847	0.81429	0.84803		511.7	0.34995	0.41443	0.40661	0.46981	0.47662	0.44499	0.39026	0.37896	0.47138	0.39158	0.3943	0.44776
614.1	0.83814	0.86233	0.84616	0.80867	0.87267	0.80546	0.82533	0.8245	0.8313	0.84892	0.81456	0.84796		511.8	0.34913	0.41346	0.40621	0.4688	0.47555	0.44429	0.38946	0.37805	0.47043	0.39058	0.39336	0.44691
614.05	0.838	0.86267	0.84628	0.80893	0.87308	0.80576	0.82511	0.82469	0.83111	0.84936	0.8148	0.84794		511.9	0.34831	0.41251	0.4058	0.46778	0.47447	0.44359	0.38866	0.37713	0.46949	0.38958	0.39242	0.44608
614	0.83786	0.86301	0.8464	0.80919	0.87349	0.80607	0.8249	0.82488	0.83092	0.84981	0.81506	0.84792		512	0.34771	0.41183	0.40564	0.46705	0.47369	0.44316	0.38809	0.37645	0.46885	0.38882	0.39172	0.44553
613.95	0.83772	0.86334	0.84652	0.80945	0.8739	0.80638	0.82468	0.82507	0.83073	0.85026	0.8153	0.8479		512.1	0.3471	0.41116	0.40547	0.46631	0.4729	0.44272	0.38752	0.37577	0.46822	0.38807	0.39102	0.44499
613.9	0.83758	0.86368	0.84663	0.80971	0.87431	0.80669	0.82446	0.82527	0.83054	0.85071	0.81555	0.84787		512.2	0.34627	0.41024	0.40503	0.46526	0.47181	0.44201	0.38669	0.37484	0.46728	0.38706	0.39006	0.44416
613.85	0.83744	0.86402	0.84676	0.80996	0.87472	0.807	0.82424	0.82546	0.83035	0.85116	0.8158	0.84786		512.3	0.34539	0.40926	0.40455	0.46413	0.47065	0.44124	0.3858	0.37385	0.46627	0.38599	0.38905	0.44328
613.8	0.8373	0.86436	0.84687	0.81022	0.87513	0.8073	0.82403	0.82565	0.83016	0.8516	0.81605	0.84783		512.4	0.34457	0.40836	0.4041	0.46307	0.46956	0.44054	0.38499	0.37293	0.46534	0.38501	0.38812	0.44247
613.75	0.83716	0.8647	0.84699	0.81048	0.87554	0.80761	0.82381	0.82584	0.82997	0.85205	0.8163	0.84781		512.5	0.34374	0.40746	0.40364	0.462	0.46847	0.43983	0.38417	0.372	0.46441	0.38403	0.38718	0.44166
613.7	0.83703	0.86503	0.84711	0.81074	0.87595	0.80792	0.82359	0.82603	0.82978	0.8525	0.81655	0.84779		512.6	0.34317	0.40685	0.40344	0.46124	0.46771	0.43943	0.38362	0.37133	0.46381	0.38333	0.38652	0.44115
613.65	0.83688	0.86537	0.84723	0.81099	0.87636	0.80823	0.82337	0.82623	0.82959	0.85295	0.8168	0.84777		512.7	0.34253	0.40615	0.40313	0.46038	0.46684	0.43893	0.38299	0.37059	0.4631	0.38254	0.38577	0.44055
613.6	0.83675	0.86571	0.84735	0.81125	0.87677	0.80853	0.82315	0.82642	0.8294	0.85339	0.81705	0.84775		512.8	0.3417	0.40524	0.40259	0.45927	0.46573	0.43819	0.38216	0.36965	0.46215	0.38155	0.38482	0.43972
613.55	0.8366	0.86604	0.84747	0.81151	0.87718	0.80884	0.82294	0.82661	0.82921	0.85384	0.8173	0.84773		512.9	0.34086	0.40433	0.40204	0.45816	0.46462	0.43745	0.38133	0.36871	0.4612	0.38056	0.38387	0.43889
613.5	0.83647	0.86638	0.84759	0.81176	0.87759	0.80915	0.82272	0.8268	0.82902	0.85429	0.81754	0.84771		513	0.34002	0.40342	0.40146	0.45703	0.4635	0.43669	0.3805	0.36777	0.46022	0.37957	0.38292	0.43805
613.45	0.83633	0.86672	0.84771	0.81202	0.878	0.80945	0.8225	0.82699	0.82883	0.85474	0.81779	0.84769		513.1	0.33916	0.40251	0.40088	0.4559	0.46237	0.43592	0.37966	0.36681	0.45924	0.37858	0.38197	0.43721
613.4	0.83619	0.86706	0.84782	0.81228	0.87841	0.80976	0.82228	0.82719	0.82864	0.85519	0.81804	0.84766		513.2	0.33829	0.40159	0.40029	0.45476	0.46124	0.43514	0.37881	0.36585	0.45825	0.3776	0.381	0.43636
613.35	0.83605	0.8674	0.84795	0.81254	0.87882	0.81007	0.82206	0.82738	0.82845	0.85563	0.81829	0.84764		513.3	0.33757	0.40086	0.39987	0.45382	0.46031	0.43455	0.37814	0.36505	0.45745	0.37679	0.38021	0.43571
613.3	0.83591	0.86773	0.84806	0.8128	0.87923	0.81038	0.82185	0.82757	0.82826	0.85608	0.81854	0.84763		513.4	0.33686	0.40018	0.39949	0.45293	0.45941	0.43401	0.3775	0.36427	0.4567	0.37602	0.37945	0.43512
613.25	0.83577	0.86807	0.84818	0.81305	0.87964	0.81069	0.82163	0.82776	0.82807	0.85653	0.81879	0.8476		513.5	0.33588	0.39921	0.39882	0.45169	0.45816	0.43314	0.37657	0.36321	0.45559	0.37498	0.37839	0.4342
613.2	0.83563	0.86841	0.8483	0.81331	0.88005	0.81099	0.82141	0.82795	0.82788	0.85698	0.81904	0.84758		513.6	0.33495	0.39831	0.39817	0.45054	0.45697	0.43232	0.37569	0.36222	0.45454	0.374	0.3774	0.43334
613.15	0.83549	0.86875	0.84842	0.81357	0.88046	0.8113	0.82119	0.82814	0.82769	0.85743	0.81929	0.84756		513.7	0.334	0.39742	0.39752	0.44938	0.45576	0.43149	0.37479	0.36121	0.45347	0.37302	0.3764	0.43246
613.1	0.83535	0.86909	0.84854	0.81383	0.88087	0.81161	0.82098	0.82834	0.8275	0.85787	0.81954	0.84754		513.8	0.33304	0.39653	0.39685	0.44821	0.45453	0.43066	0.37387	0.36019	0.45238	0.37203	0.3754	0.43158
613.05	0.83521	0.86942	0.84866	0.81408	0.88129	0.81192	0.82076	0.82853	0.82731	0.85832	0.81979	0.84752		513.9	0.33221	0.39582	0.39635	0.44725	0.45349	0.43	0.3731	0.35933	0.45148	0.37122	0.37454	0.43088
613	0.83507	0.86976	0.84878	0.81434	0.8817	0.81222	0.82054	0.82872	0.82712	0.85877	0.82003	0.8475		514	0.33138	0.39511	0.39583	0.44627	0.45243	0.42935	0.37231	0.35845	0.45056	0.37041	0.37368	0.43017
612.95	0.83493	0.8701	0.8489	0.8146	0.88211	0.81253	0.82032	0.82891	0.82693	0.85922	0.82029	0.84748		514.1	0.33039	0.39422	0.39512	0.44508	0.45115	0.42849	0.37134	0.3574	0.44943	0.36943	0.37263	0.42926
612.9	0.83479	0.87045	0.84901	0.81486	0.88254	0.81289	0.82013	0.82913	0.82676	0.85973	0.82057	0.8475		514.2	0.32937	0.39333	0.39439	0.44388	0.44985	0.42762	0.37034	0.35634	0.44829	0.36844	0.37157	0.42834
612.85	0.8346	0.87093	0.84914	0.81519	0.88317	0.81369	0.82023	0.82955	0.8268	0.8608	0.8212	0.84789		514.3	0.32835	0.39242	0.39361	0.44266	0.44853	0.42674	0.36931	0.35526	0.44714	0.36744	0.37049	0.4274
612.8	0.83442	0.87141	0.84927	0.81552	0.88379	0.81449	0.82032	0.82997	0.82683	0.86188	0.82184	0.84829		514.4	0.32731	0.3915	0.3928	0.44141	0.44719	0.42586	0.36826	0.35418	0.44597	0.36643	0.3694	0.42645
612.75	0.83424	0.87189	0.8494	0.81585	0.88442	0.81529	0.82041	0.8304	0.82687	0.86295	0.82247	0.84868		514.5	0.32622	0.39053	0.39191	0.44009	0.44575	0.42491	0.36712	0.35302	0.44473	0.36537	0.36823	0.42542
612.7	0.83405	0.87237	0.84952	0.81618	0.88505	0.81609	0.82051	0.83082	0.82691	0.86403	0.8231	0.84908		514.6	0.32523	0.38966	0.3911	0.43888	0.44444	0.42407	0.36607	0.35195	0.44361	0.36441	0.36717	0.42452
612.65	0.83387	0.87285	0.84964	0.81651	0.88568	0.81689	0.8206	0.83125	0.82694	0.8651	0.82374	0.84947		514.7	0.32431	0.38888	0.39033	0.43776	0.44322	0.4233	0.36509	0.35096	0.44259	0.36354	0.36618	0.42369
612.6	0.83368	0.87333	0.84977	0.81684	0.8863	0.81769	0.8207	0.83167	0.82697	0.86618	0.82437	0.84986		514.8	0.32327	0.38793	0.38939	0.43645	0.44181	0.42235	0.36394	0.34981	0.44138	0.36253	0.36505	0.42269
612.55	0.8335	0.87381	0.8499	0.81717	0.88693	0.81849	0.82079	0.8321	0.82701	0.86726	0.82501	0.85026		514.9	0.32221	0.38696	0.38841	0.43512	0.44039	0.42139	0.36277	0.34864	0.44015	0.36151	0.3639	0.42167
612.5	0.83332	0.87429	0.85002	0.8175	0.88756	0.81929	0.82088	0.83252	0.82704	0.86833	0.82564	0.85065		515	0.32114	0.38598	0.38741	0.43377	0.43896	0.4204	0.36158	0.34746	0.43892	0.36048	0.36275	0.42064
612.45	0.83313	0.87477	0.85015	0.81783	0.88819	0.82009	0.82098	0.83295	0.82708	0.86941	0.82627	0.85105		515.1	0.32015	0.38509	0.38647	0.43251	0.43761	0.4195	0.36046	0.34635	0.43778	0.35954	0.36168	0.4197
612.4	0.83295	0.87525	0.85028	0.81816	0.88882	0.82089	0.82107	0.83337	0.82712	0.87048	0.82691	0.85144		515.2	0.31913	0.38416	0.38546	0.43121	0.43623	0.41855	0.35931	0.34519	0.43661	0.35858	0.36058	0.41871
612.35	0.83276	0.87573	0.8504	0.81848	0.88944	0.82169	0.82116	0.83379	0.82715	0.87156	0.82754	0.85184		515.3	0.31805	0.38316	0.38436	0.42983	0.43478	0.41753	0.35808	0.34396	0.43536	0.35756	0.35942	0.41765
612.3	0.83258	0.87621	0.85053	0.81881	0.89007	0.82248	0.82126	0.83422	0.82718	0.87263	0.82818	0.85223		515.4	0.31696	0.38217	0.38322	0.42845	0.43332	0.41648	0.35686	0.34272	0.4341	0.35653	0.35826	0.41656
612.25	0.8324	0.87668	0.85065	0.81914	0.8907	0.82328	0.82135	0.83464	0.82722	0.87371	0.82881	0.85263		515.5	0.31587	0.38117	0.38204	0.42706	0.43186	0.41542	0.35562	0.34147	0.43282	0.35551	0.3571	0.41547
612.2	0.83222	0.87717	0.85078	0.81947	0.89133	0.82408	0.82144	0.83507	0.82725	0.87478	0.82944	0.85302		515.6	0.31467	0.38009	0.38072	0.42555	0.43029	0.41426	0.35429	0.3401	0.43142	0.3544	0.35585	0.41428
612.15	0.83203	0.87765	0.85091	0.8198	0.89196	0.82488	0.82154	0.83549	0.82729	0.87586	0.83008	0.85342		515.7	0.31352	0.37907	0.37947	0.42414	0.42881	0.41316	0.35303	0.33881	0.4301	0.35335	0.35467	0.41315
612.1	0.83185	0.87812	0.85103	0.82013	0.89258	0.82568	0.82163	0.83591	0.82733	0.87693	0.83071	0.85381		515.8	0.31242	0.37811	0.37825	0.42279	0.42742	0.41211	0.35184	0.33756	0.42884	0.35237	0.35357	0.41208
612.05	0.83166	0.87861	0.85116	0.82046	0.89321	0.82648	0.82172	0.83634	0.82736	0.87801	0.83135	0.85421		515.9	0.31131	0.37715	0.37701	0.42144	0.42603	0.41105	0.35065	0.33632	0.42757	0.35138	0.35246	0.411
612	0.83148	0.87908	0.85128	0.82079	0.89384	0.82728	0.82182	0.83676	0.82739	0.87908	0.83198	0.8546		516	0.31016	0.37615	0.3757	0.42005	0.4246	0.40994	0.34941	0.33503	0.42626	0.35035	0.35133	0.40986
611.95	0.8313	0.87956	0.85141	0.82112	0.89447	0.82808	0.82191	0.83719	0.82743	0.88016	0.83261	0.855		516.1	0.309	0.37516	0.37438	0.41866	0.42317	0.40882	0.34818	0.33375	0.42493	0.34933	0.35019	0.40872
611.9	0.83111	0.88004	0.85154	0.82145	0.8951	0.82888	0.82201	0.83761	0.82747	0.88123	0.83325	0.85539		516.2	0.30783	0.37417	0.37305	0.41727	0.42175	0.4077	0.34695	0.33248	0.4236	0.3483	0.34907	0.40758
611.85	0.83093	0.88052	0.85166	0.82178	0.89573	0.82968	0.8221	0.83804	0.8275	0.88231	0.83388	0.85579		516.3	0.30667	0.37319	0.37172	0.41589	0.42034	0.40658	0.34572	0.33121	0.42226	0.34727	0.34794	0.40643
611.8	0.83074	0.881	0.85179	0.82211	0.89635	0.83048	0.82219	0.83846	0.82754	0.88339	0.83452	0.85618		516.4	0.30552	0.37222	0.37042	0.41454	0.41896	0.40548	0.34452	0.32997	0.42096	0.34626	0.34684	0.40531
611.75	0.83056	0.88148	0.85191	0.82243	0.89698	0.83128	0.82228	0.83888	0.82757	0.88446	0.83515	0.85658		516.5	0.30438	0.37127	0.36912	0.41321	0.41758	0.40438	0.34332	0.32873	0.41966	0.34525	0.34573	0.40418
611.7	0.83038	0.88196	0.85204	0.82276	0.89761	0.83208	0.82238	0.83931	0.8276	0.88554	0.83578	0.85697		516.6	0.30321	0.37028	0.3678	0.41185	0.41619	0.40325	0.3421	0.32748	0.41834	0.34421	0.3446	0.40303
611.65	0.8303	0.8824	0.85213	0.82312	0.89823	0.83288	0.82258	0.83975	0.82766	0.88658	0.83642	0.85727		516.7	0.30205	0.3693	0.36649	0.41051	0.4148	0.40211	0.34088	0.32624	0.41704	0.34318	0.34347	0.40189
611.6	0.83046	0.88273	0.85214	0.82353	0.89885	0.83368	0.82302	0.84026	0.82776	0.88754	0.83706	0.85732		516.8	0.3008	0.36824	0.36506	0.40905	0.41329	0.40088	0.33956	0.3249	0.41563	0.34206	0.34224	0.40065
611.55	0.83062	0.88306	0.85214	0.82395	0.89946	0.83447	0.82347	0.84076	0.82786	0.8885	0.83771	0.85739		516.9	0.29962	0.36725	0.36373	0.4077	0.41187	0.39972	0.33833	0.32365	0.41433	0.34102	0.34109	0.39948
611.5	0.83078	0.88339	0.85215	0.82436	0.90007	0.83527	0.82392	0.84126	0.82796	0.88946	0.83835	0.85744		517	0.29846	0.36627	0.36242	0.40638	0.41048	0.39859	0.33713	0.32244	0.41306	0.34001	0.33995	0.39834
611.45	0.83094	0.88372	0.85215	0.82477	0.90068	0.83606	0.82437	0.84176	0.82806	0.89042	0.839	0.8575		517.1	0.29734	0.36535	0.36115	0.40512	0.40915	0.39752	0.33599	0.32126	0.41186	0.33904	0.33885	0.39725
611.4	0.8311	0.88405	0.85216	0.82519	0.9013	0.83686	0.82482	0.84226	0.82816	0.89138	0.83964	0.85755		517.2	0.29624	0.36446	0.35992	0.40391	0.40785	0.39649	0.33487	0.32012	0.4107	0.33812	0.33778	0.3962
611.35	0.83126	0.88438	0.85217	0.8256	0.90191	0.83765	0.82526	0.84276	0.82826	0.89234	0.84028	0.85762		517.3	0.29511	0.36353	0.35864	0.40264	0.4065	0.39541	0.33372	0.31894	0.4095	0.33717	0.33667	0.3951
611.3	0.83142	0.88471	0.85217	0.82602	0.90252	0.83845	0.82571	0.84326	0.82836	0.8933	0.84093	0.85767		517.4	0.29398	0.36262	0.35738	0.4014	0.40517	0.39435	0.33259	0.31778	0.40832	0.33624	0.33558	0.39402
611.25	0.83158	0.88504	0.85218	0.82643	0.90314	0.83925	0.82616	0.84376	0.82846	0.89426	0.84157	0.85773		517.5	0.29284	0.36171	0.35612	0.40016	0.40385	0.39329	0.33146	0.31661	0.40716	0.33531	0.33449	0.39294
611.2	0.83174	0.88537	0.85219	0.82684	0.90375	0.84004	0.8266	0.84426	0.82856	0.89523	0.84222	0.85779		517.6	0.29179	0.36091	0.35496	0.39904	0.40266	0.39236	0.33043	0.31555	0.40613	0.3345	0.33351	0.39198
611.15	0.8319	0.8857	0.85219	0.82726	0.90436	0.84084	0.82705	0.84476	0.82866	0.89619	0.84286	0.85785		517.7	0.29072	0.36011	0.35381	0.39792	0.40147	0.39143	0.3294	0.31448	0.4051	0.33369	0.33253	0.39102
611.1	0.83206	0.88603	0.8522	0.82767	0.90498	0.84164	0.8275	0.84526	0.82876	0.89715	0.8435	0.8579		517.8	0.28959	0.35925	0.35257	0.39673	0.40021	0.39043	0.3283	0.31334	0.404	0.33283	0.33148	0.38999
611.05	0.83222	0.88636	0.8522	0.82808	0.90559	0.84243	0.82794	0.84576	0.82886	0.89811	0.84415	0.85796		517.9	0.28842	0.35837	0.3513	0.39551	0.39893	0.38942	0.32717	0.31217	0.40289	0.33194	0.3304	0.38894
611	0.83238	0.88669	0.85221	0.8285	0.9062	0.84323	0.82839	0.84626	0.82896	0.89907	0.84479	0.85802		518	0.28733	0.35757	0.35014	0.3944	0.39776	0.3885	0.32613	0.3111	0.40187	0.33114	0.32942	0.38799
610.95	0.83254	0.88702	0.85222	0.82891	0.90682	0.84402	0.82884	0.84676	0.82906	0.90003	0.84543	0.85808		518.1	0.28624	0.35678	0.34896	0.39331	0.3966	0.38759	0.32507	0.31003	0.40086	0.33034	0.32844	0.38705
610.9	0.8327	0.88735	0.85222	0.82933	0.90743	0.84482	0.82929	0.84726	0.82916	0.901	0.84608	0.85814		518.2	0.28517	0.35601	0.34779	0.39224	0.39547	0.38669	0.32403	0.30898	0.39987	0.32955	0.32748	0.38613
610.85	0.83286	0.88768	0.85223	0.82974	0.90804	0.84561	0.82973	0.84776	0.82926	0.90196	0.84672	0.85819		518.3	0.28424	0.35542	0.34678	0.39138	0.39454	0.386	0.32313	0.30808	0.39909	0.32893	0.32668	0.38541
610.8	0.83302	0.88801	0.85223	0.83015	0.90866	0.84641	0.83018	0.84826	0.82936	0.90292	0.84737	0.85825		518.4	0.28334	0.35486	0.3458	0.39055	0.39365	0.38534	0.32226	0.30722	0.39834	0.32833	0.32592	0.38472
610.75	0.83318	0.88834	0.85224	0.83057	0.90927	0.84721	0.83063	0.84876	0.82946	0.90388	0.84801	0.85831		518.5	0.28232	0.35417	0.34468	0.38959	0.39263	0.38454	0.32127	0.30624	0.39745	0.32762	0.32503	0.3839
610.7	0.83334	0.88867	0.85225	0.83098	0.90988	0.848	0.83108	0.84926	0.82956	0.90484	0.84866	0.85837		518.6	0.28132	0.3535	0.34357	0.38865	0.39163	0.38377	0.32029	0.30529	0.39658	0.32693	0.32416	0.3831
610.65	0.8335	0.889	0.85225	0.8314	0.91049	0.8488	0.83153	0.84976	0.82966	0.9058	0.8493	0.85842		518.7	0.28032	0.35283	0.34245	0.38771	0.39063	0.383	0.31931	0.30435	0.3957	0.32622	0.32329	0.3823
610.6	0.83366	0.88933	0.85226	0.83181	0.91111	0.84959	0.83197	0.85026	0.82976	0.90676	0.84995	0.85848		518.8	0.27933	0.35217	0.34133	0.3868	0.38964	0.38225	0.31834	0.30342	0.39484	0.32554	0.32243	0.38152
610.55	0.83382	0.88966	0.85227	0.83222	0.91172	0.85039	0.83242	0.85076	0.82986	0.90773	0.85059	0.85854		518.9	0.2785	0.35173	0.34041	0.38612	0.38889	0.38175	0.31756	0.30267	0.39421	0.32504	0.32176	0.38098
610.5	0.83398	0.88999	0.85227	0.83264	0.91234	0.85118	0.83287	0.85126	0.82996	0.90869	0.85123	0.8586		519	0.27768	0.35127	0.33949	0.38544	0.38814	0.38124	0.31677	0.30193	0.39357	0.32454	0.32109	0.38042
610.45	0.83414	0.89032	0.85228	0.83305	0.91295	0.85198	0.83331	0.85176	0.83006	0.90965	0.85188	0.85865		519.1	0.27675	0.35066	0.33847	0.38461	0.38723	0.38058	0.31587	0.30107	0.39276	0.3239	0.32028	0.3797
610.4	0.83437	0.8908	0.85244	0.83354	0.91356	0.85282	0.83375	0.85229	0.83029	0.91046	0.85264	0.859		519.2	0.27582	0.35005	0.33747	0.38378	0.38633	0.37991	0.31499	0.30023	0.39196	0.32325	0.31947	0.37898
610.35	0.8347	0.89142	0.85276	0.8341	0.91417	0.85371	0.83417	0.85285	0.83067	0.9111	0.85352	0.85966		519.3	0.27491	0.34945	0.3365	0.38297	0.38545	0.37927	0.31412	0.2994	0.39117	0.32262	0.31866	0.37828
610.3	0.83502	0.89205	0.85308	0.83466	0.91478	0.8546	0.8346	0.85341	0.83105	0.91174	0.85441	0.86032		519.4	0.274	0.34885	0.33557	0.38218	0.38459	0.37864	0.31328	0.29859	0.39041	0.32199	0.31785	0.3776
610.25	0.83534	0.89268	0.8534	0.83522	0.91538	0.85549	0.83502	0.85397	0.83143	0.91238	0.85529	0.86098		519.5	0.27311	0.34826	0.33467	0.38141	0.38373	0.37802	0.31245	0.29779	0.38966	0.32137	0.31705	0.37694
610.2	0.83566	0.89331	0.85372	0.83578	0.91599	0.85638	0.83544	0.85454	0.83181	0.91302	0.85618	0.86165		519.6	0.27239	0.34788	0.334	0.38087	0.38312	0.37764	0.31183	0.29719	0.38916	0.32095	0.31645	0.37651
610.15	0.83598	0.89394	0.85404	0.83634	0.9166	0.85727	0.83587	0.8551	0.83218	0.91366	0.85707	0.86231		519.7	0.27174	0.34759	0.33344	0.38045	0.38261	0.37735	0.31129	0.29666	0.38876	0.32061	0.31593	0.37618
610.1	0.8363	0.89456	0.85437	0.83691	0.91721	0.85816	0.83629	0.85566	0.83256	0.9143	0.85795	0.86297		519.8	0.27086	0.347	0.33263	0.3797	0.38178	0.37674	0.31049	0.29589	0.38805	0.31999	0.31515	0.37553
610.05	0.83662	0.89519	0.85469	0.83747	0.91782	0.85905	0.83671	0.85622	0.83294	0.91494	0.85883	0.86363		519.9	0.26999	0.34642	0.33185	0.37897	0.38095	0.37614	0.30969	0.29513	0.38736	0.31938	0.31437	0.37489
610	0.83694	0.89582	0.85501	0.83803	0.91843	0.85994	0.83714	0.85678	0.83331	0.91558	0.85972	0.8643		520	0.26912	0.34584	0.33108	0.37824	0.38012	0.37554	0.3089	0.29437	0.38668	0.31877	0.31359	0.37425
609.95	0.83727	0.89645	0.85533	0.83859	0.91904	0.86083	0.83756	0.85734	0.83369	0.91622	0.8606	0.86496		520.1	0.2682	0.34522	0.33027	0.37747	0.37924	0.3749	0.30806	0.29356	0.38597	0.31812	0.31277	0.37358
609.9	0.83759	0.89708	0.85565	0.83915	0.91964	0.86172	0.83798	0.85791	0.83407	0.91686	0.86149	0.86562		520.2	0.26751	0.34485	0.32971	0.37698	0.37865	0.37455	0.30746	0.29298	0.38556	0.31769	0.31218	0.37318
609.85	0.83791	0.89771	0.85597	0.83971	0.92025	0.86261	0.8384	0.85847	0.83445	0.9175	0.86237	0.86628		520.3	0.26684	0.3445	0.32917	0.37651	0.37808	0.37421	0.30688	0.29243	0.38517	0.31728	0.31163	0.37279
609.8	0.83823	0.89833	0.8563	0.84027	0.92086	0.8635	0.83883	0.85903	0.83482	0.91814	0.86326	0.86694		520.4	0.26597	0.3439	0.32839	0.37577	0.37723	0.3736	0.30608	0.29167	0.38452	0.31662	0.31085	0.37213
609.75	0.83855	0.89896	0.85662	0.84084	0.92147	0.86439	0.83925	0.85959	0.8352	0.91878	0.86415	0.8676		520.5	0.26511	0.3433	0.32761	0.37503	0.37639	0.373	0.30528	0.29091	0.38387	0.31596	0.31008	0.37148
609.7	0.83887	0.89959	0.85694	0.8414	0.92208	0.86528	0.83967	0.86015	0.83558	0.91942	0.86503	0.86826		520.6	0.26426	0.34269	0.32681	0.37427	0.37555	0.3724	0.30448	0.29015	0.38321	0.31527	0.3093	0.37082
609.65	0.83919	0.90022	0.85726	0.84196	0.92269	0.86617	0.8401	0.86071	0.83596	0.92006	0.86592	0.86892		520.7	0.26341	0.34207	0.32599	0.37351	0.37469	0.37179	0.30366	0.28938	0.38255	0.31457	0.30851	0.37014
609.6	0.83951	0.90085	0.85758	0.84252	0.92329	0.86706	0.84052	0.86128	0.83633	0.9207	0.8668	0.86958		520.8	0.26272	0.34163	0.32535	0.37296	0.37405	0.37139	0.30302	0.28878	0.3821	0.31405	0.3079	0.36967
609.55	0.83984	0.90148	0.8579	0.84308	0.9239	0.86795	0.84094	0.86184	0.83671	0.92134	0.86769	0.87025		520.9	0.26203	0.34119	0.32469	0.37239	0.37341	0.37098	0.30238	0.28817	0.38165	0.31351	0.30729	0.3692
609.5	0.84016	0.9021	0.85823	0.84364	0.92451	0.86884	0.84137	0.8624	0.83709	0.92198	0.86857	0.87091		521	0.26118	0.34052	0.32384	0.3716	0.37254	0.37036	0.30156	0.2874	0.38095	0.31277	0.3065	0.3685
609.45	0.84048	0.90273	0.85855	0.84421	0.92512	0.86973	0.84179	0.86296	0.83746	0.92262	0.86946	0.87157		521.1	0.26031	0.33984	0.32297	0.37079	0.37165	0.36972	0.30074	0.28662	0.38024	0.31201	0.3057	0.36779
609.4	0.8408	0.90336	0.85887	0.84476	0.92573	0.87062	0.84221	0.86352	0.83784	0.92326	0.87034	0.87223		521.2	0.25936	0.33908	0.322	0.36989	0.37068	0.369	0.29983	0.28575	0.37943	0.31115	0.30483	0.36699
609.35	0.84112	0.90399	0.85919	0.84533	0.92633	0.87151	0.84264	0.86408	0.83822	0.9239	0.87123	0.87289		521.3	0.25848	0.33834	0.32111	0.36903	0.36976	0.3683	0.29897	0.28494	0.37866	0.31035	0.30402	0.36623
609.3	0.84144	0.90462	0.85951	0.84589	0.92694	0.8724	0.84306	0.86464	0.8386	0.92454	0.87211	0.87355		521.4	0.25773	0.33776	0.32038	0.36836	0.36903	0.36778	0.29827	0.28427	0.37805	0.30969	0.30337	0.36563
609.25	0.84176	0.90524	0.85983	0.84645	0.92755	0.87329	0.84348	0.8652	0.83898	0.92518	0.873	0.87422		521.5	0.25694	0.33712	0.31962	0.36763	0.36824	0.36719	0.29752	0.28356	0.37737	0.30899	0.30267	0.36498
609.2	0.84208	0.90587	0.86016	0.84701	0.92816	0.87418	0.84391	0.86577	0.83935	0.92582	0.87388	0.87488		521.6	0.25605	0.33633	0.31874	0.36677	0.36731	0.36645	0.29666	0.28274	0.37653	0.30817	0.30186	0.36417
609.15	0.84229	0.90658	0.86043	0.84759	0.92876	0.87514	0.84467	0.86634	0.83971	0.92667	0.87474	0.87557		521.7	0.25515	0.33552	0.31787	0.36589	0.36637	0.36569	0.2958	0.28191	0.37568	0.30734	0.30105	0.36334
609.1	0.84245	0.90732	0.86068	0.84817	0.92935	0.87612	0.8456	0.86691	0.84006	0.9276	0.87559	0.8763		521.8	0.25424	0.33467	0.31699	0.365	0.36542	0.36491	0.29493	0.28107	0.3748	0.3065	0.30023	0.3625
609.05	0.84261	0.90806	0.86094	0.84874	0.92995	0.87711	0.84652	0.86749	0.84041	0.92854	0.87644	0.87702		521.9	0.25332	0.33381	0.31611	0.3641	0.36445	0.36409	0.29405	0.28022	0.37391	0.30565	0.29939	0.36163
609	0.84277	0.9088	0.86119	0.84932	0.93055	0.87809	0.84745	0.86806	0.84076	0.92948	0.87729	0.87774		522	0.25239	0.33293	0.31521	0.3632	0.36347	0.36325	0.29316	0.27936	0.373	0.3048	0.29855	0.36074
608.95	0.84293	0.90954	0.86144	0.8499	0.93114	0.87908	0.84837	0.86864	0.84112	0.93042	0.87814	0.87846		522.1	0.25152	0.33212	0.31439	0.36238	0.36256	0.36248	0.29233	0.27856	0.37217	0.30401	0.29777	0.35992
608.9	0.84309	0.91028	0.86169	0.85048	0.93173	0.88007	0.84929	0.86921	0.84146	0.93135	0.87899	0.87917		522.2	0.25066	0.33131	0.31357	0.36158	0.36165	0.36169	0.2915	0.27777	0.37133	0.30324	0.29698	0.3591
608.85	0.84325	0.91102	0.86195	0.85106	0.93233	0.88106	0.85022	0.86978	0.84181	0.93229	0.87984	0.8799		522.3	0.24967	0.33034	0.31261	0.36063	0.36056	0.36073	0.29053	0.27684	0.37032	0.30232	0.29605	0.3581
608.8	0.8434	0.91176	0.8622	0.85164	0.93293	0.88204	0.85115	0.87036	0.84216	0.93323	0.88069	0.88061		522.4	0.24874	0.32942	0.31171	0.35973	0.35953	0.35982	0.28961	0.27598	0.36937	0.30146	0.29517	0.35716
608.75	0.84356	0.9125	0.86245	0.85222	0.93352	0.88303	0.85207	0.87093	0.84252	0.93417	0.88154	0.88134		522.5	0.2478	0.32848	0.31082	0.35883	0.35847	0.35888	0.28868	0.2751	0.36841	0.30059	0.29427	0.35621
608.7	0.84372	0.91324	0.8627	0.8528	0.93412	0.88401	0.853	0.87151	0.84287	0.9351	0.88239	0.88205		522.6	0.24687	0.32754	0.30993	0.35793	0.3574	0.35793	0.28774	0.27423	0.36745	0.29972	0.29337	0.35525
608.65	0.84388	0.91398	0.86295	0.85338	0.93471	0.885	0.85392	0.87208	0.84321	0.93604	0.88324	0.88277		522.7	0.24598	0.32663	0.30909	0.35709	0.35636	0.35702	0.28684	0.27339	0.36654	0.29889	0.2925	0.35433
608.6	0.84404	0.91472	0.86321	0.85396	0.93531	0.88599	0.85485	0.87266	0.84357	0.93698	0.88409	0.8835		522.8	0.24509	0.32572	0.30824	0.35625	0.35531	0.3561	0.28594	0.27256	0.36563	0.29806	0.29162	0.35341
608.55	0.8442	0.91547	0.86346	0.85454	0.9359	0.88697	0.85577	0.87323	0.84392	0.93791	0.88494	0.88421		522.9	0.24417	0.32475	0.30733	0.35535	0.35419	0.35511	0.28498	0.27168	0.36466	0.29718	0.29069	0.35242
608.5	0.84436	0.91621	0.86371	0.85512	0.9365	0.88796	0.8567	0.87381	0.84427	0.93885	0.88579	0.88493		523	0.24326	0.32377	0.30642	0.35445	0.35305	0.35411	0.28401	0.2708	0.36368	0.29628	0.28975	0.35142
608.45	0.84452	0.91695	0.86396	0.8557	0.93709	0.88895	0.85762	0.87438	0.84462	0.93979	0.88664	0.88565		523.1	0.24235	0.32277	0.3055	0.35355	0.35189	0.3531	0.28304	0.26991	0.3627	0.29538	0.28879	0.35042
608.4	0.84468	0.91769	0.86422	0.85627	0.93769	0.88993	0.85855	0.87496	0.84497	0.94073	0.88748	0.88637		523.2	0.24144	0.32175	0.30457	0.35264	0.35073	0.35208	0.28207	0.26901	0.36172	0.29447	0.28782	0.34942
608.35	0.84483	0.91843	0.86447	0.85685	0.93828	0.89092	0.85947	0.87553	0.84532	0.94166	0.88834	0.88709		523.3	0.24057	0.32074	0.30367	0.35176	0.34959	0.35109	0.28113	0.26813	0.36079	0.29359	0.28687	0.34846
608.3	0.84499	0.91917	0.86472	0.85744	0.93888	0.89191	0.8604	0.87611	0.84567	0.9426	0.88918	0.88781		523.4	0.23967	0.31969	0.30272	0.35084	0.34841	0.35006	0.28017	0.26722	0.35983	0.29269	0.2859	0.34746
608.25	0.84515	0.91991	0.86497	0.85801	0.93948	0.89289	0.86132	0.87668	0.84602	0.94354	0.89003	0.88853		523.5	0.23872	0.31857	0.30171	0.34986	0.34716	0.34896	0.27916	0.26625	0.35881	0.29173	0.28487	0.3464
608.2	0.84531	0.92065	0.86522	0.85859	0.94007	0.89388	0.86225	0.87726	0.84637	0.94448	0.89088	0.88925		523.6	0.23784	0.3175	0.30076	0.34893	0.34599	0.34792	0.27821	0.26533	0.35786	0.29083	0.2839	0.34541
608.15	0.84547	0.92139	0.86547	0.85917	0.94067	0.89487	0.86317	0.87783	0.84672	0.94541	0.89173	0.88997		523.7	0.23697	0.31643	0.2998	0.348	0.34481	0.34686	0.27727	0.26442	0.35691	0.28994	0.28294	0.34442
608.1	0.84563	0.92213	0.86573	0.85975	0.94126	0.89586	0.8641	0.8784	0.84707	0.94635	0.89258	0.89069		523.8	0.2361	0.31536	0.29886	0.34706	0.34364	0.3458	0.27634	0.2635	0.35597	0.28906	0.28199	0.34343
608.05	0.84579	0.92287	0.86598	0.86033	0.94186	0.89684	0.86503	0.87898	0.84742	0.94729	0.89343	0.89141		523.9	0.23525	0.31431	0.29795	0.34613	0.34251	0.34476	0.27544	0.26259	0.35504	0.2882	0.28105	0.34246
608	0.84595	0.92361	0.86623	0.86091	0.94245	0.89783	0.86595	0.87955	0.84777	0.94823	0.89428	0.89213		524	0.23441	0.31324	0.29706	0.3452	0.34138	0.3437	0.27454	0.26168	0.35411	0.28735	0.28012	0.34149
607.95	0.8461	0.92435	0.86648	0.86149	0.94305	0.89881	0.86687	0.88013	0.84812	0.94916	0.89513	0.89285		524.1	0.23355	0.31217	0.29618	0.34426	0.34025	0.34261	0.27363	0.26077	0.35317	0.2865	0.2792	0.3405
607.9	0.84677	0.92497	0.867	0.86217	0.94389	0.89957	0.86792	0.88105	0.84886	0.95007	0.89584	0.89375		524.2	0.2327	0.31109	0.29532	0.34332	0.33913	0.34151	0.27273	0.25986	0.35222	0.28565	0.27828	0.33952
607.85	0.84752	0.92556	0.86756	0.86287	0.94478	0.9003	0.86898	0.88202	0.84966	0.95097	0.89652	0.89467		524.3	0.23185	0.31001	0.29449	0.34237	0.33802	0.3404	0.27184	0.25896	0.35127	0.28481	0.27736	0.33853
607.8	0.84826	0.92615	0.86812	0.86357	0.94566	0.90102	0.87004	0.883	0.85046	0.95187	0.89721	0.8956		524.4	0.23101	0.30893	0.29368	0.34142	0.33694	0.33928	0.27095	0.25808	0.35033	0.28398	0.27646	0.33754
607.75	0.84901	0.92674	0.86869	0.86427	0.94654	0.90174	0.8711	0.88397	0.85125	0.95277	0.89789	0.89653		524.5	0.23011	0.30779	0.29283	0.34041	0.3358	0.33808	0.27001	0.25715	0.34932	0.2831	0.27549	0.33648
607.7	0.84975	0.92734	0.86925	0.86497	0.94743	0.90246	0.87216	0.88495	0.85206	0.95367	0.89858	0.89745		524.6	0.22924	0.30666	0.29201	0.33943	0.3347	0.33688	0.26909	0.25626	0.34832	0.28223	0.27454	0.33543
[truncated: 7,154 more rows]

## Sheet: Figure 3a+Supp.Fig 1 – MeFuPAI
Wavelength	norm. Intensity	norm. Intensity	norm. Intensity	norm. Intensity	norm. Intensity	norm. Intensity	norm. Intensity	norm. Intensity	norm. Intensity	norm. Intensity	norm. Intensity	norm. Intensity		Wavelength	norm. Intensity	norm. Intensity	norm. Intensity	norm. Intensity	norm. Intensity	norm. Intensity	norm. Intensity	norm. Intensity	norm. Intensity	norm. Intensity	norm. Intensity	norm. Intensity
[truncated: 4,202 more rows]

[truncated: 16 more sheets: Figure 3a+Supp.Fig 1 – BeThPAI, Figure 3a+Supp.Fig 1 – MeThPAI, Figure 3b, Figure 3c, Figure 3d, Figure 3e + Supp.Fig. 2a, Figure 4a+b, Figure 4c – BeFuPAI, Figure 4c – MeFuPAI, Figure 5b, Figure 5c, Figure 5d, Supp. Figure 2b, Supp. Figure 9 – BeFuPAI, Supp. Figure 9 – MeFuPAI, Supp. Figure 9 – MeThPAI]
