# Supplementary material for: Hot exciplexes in U-shaped TADF molecules with emission from locally excited states
Source: Nat Commun. 2021 Oct 26;12:6179. doi: 10.1038/s41467-021-26439-w (PMC8548444; doi:10.1038/s41467-021-26439-w)
Supplement: Supplementary file 2 — Source Data [file 41467_2021_26439_MOESM2_ESM.zip › Source Data/optimized_geometries/Benzofuran-out-T3.xyz]

59
Energy =
C     2.5125221   -3.6378083    0.1395958 
C     3.1021164   -2.4022875    0.1731099 
C     2.3176041   -1.2277211    0.0690471 
C     2.9067342    0.0460575    0.0158222 
C     2.1046526    1.1973673   -0.1280963 
C     2.6936130    2.4702383   -0.2892536 
C     1.9129202    3.5764091   -0.5080124 
C     0.5220087    3.4737020   -0.5300629 
C    -0.1136108    2.2554030   -0.3400754 
C    -1.5545238    2.2401513   -0.2436438 
C    -2.4273919    1.5088036    0.5107723 
C    -3.7197609    2.0590614    0.2796872 
C    -3.5207958    3.1085275   -0.6221765 
C    -4.5430022    3.8992395   -1.1096131 
C    -5.8136700    3.6076477   -0.6412436 
C    -6.0425029    2.5707628    0.2739881 
C    -5.0103375    1.7868851    0.7458189 
H    -5.1878820    0.9915219    1.4568957 
H    -7.0516197    2.3835990    0.6144976 
H    -6.6506430    4.1977722   -0.9895562 
H    -4.3629525    4.7004008   -1.8128134 
O    -2.2112559    3.2173923   -0.9284085 
H    -2.1782208    0.7025678    1.1804737 
C     0.6808723    1.0739224   -0.1973336 
C     0.1192325   -0.2065575   -0.2029214 
C     0.8992511   -1.3531851   -0.0285303 
C     0.3022979   -2.6464847    0.0042818 
C     1.1195753   -3.7599882    0.0505829 
H     0.6631140   -4.7402455    0.0779189 
C    -1.1512493   -2.8045923    0.0693527 
C    -1.8061259   -3.6071396   -0.8251210 
C    -3.2243717   -3.7711196   -0.7454654 
C    -3.9339732   -3.0945717    0.2823738 
C    -3.2764735   -2.3027741    1.1877105 
C    -4.0105448   -1.6121789    2.1848579 
N    -4.5829133   -1.0154737    2.9926593 
C    -1.8504335   -2.1343429    1.1181445 
H    -1.3136059   -1.6657895    1.9293256 
H    -5.0083965   -3.2055389    0.3425216 
C    -3.9113895   -4.5565252   -1.6822035 
N    -4.4718310   -5.2104564   -2.4600689 
H    -1.2663539   -4.0813603   -1.6334686 
H    -0.9334365   -0.3261523   -0.4154608 
H    -0.0679006    4.3696545   -0.6621609 
H     2.3755563    4.5437703   -0.6477071 
H     3.7696993    2.5677319   -0.2660642 
C     4.3801016    0.1819615    0.0818299 
C     4.9922588    0.6126211    1.2556740 
C     6.3717541    0.7384856    1.3195293 
C     7.1502486    0.4413525    0.2106774 
C     6.5455372    0.0149173   -0.9627534 
C     5.1668495   -0.1172390   -1.0273486 
H     4.6948307   -0.4478835   -1.9440975 
H     7.1477033   -0.2153637   -1.8315362 
H     8.2261866    0.5417107    0.2608319 
H     6.8382326    1.0682956    2.2382313 
H     4.3848779    0.8429607    2.1219493 
H     4.1751802   -2.3198586    0.2736197 
H     3.1216382   -4.5282562    0.2134163 
