# Supplementary material for: Hot exciplexes in U-shaped TADF molecules with emission from locally excited states
Source: Nat Commun. 2021 Oct 26;12:6179. doi: 10.1038/s41467-021-26439-w (PMC8548444; doi:10.1038/s41467-021-26439-w)
Supplement: Supplementary file 2 — Source Data [file 41467_2021_26439_MOESM2_ESM.zip › Source Data/optimized_geometries/Benzofuran-out-T2.xyz]

59
Energy =
C     2.5208962   -3.6197750    0.2857766 
C     3.0973264   -2.3613079    0.2655653 
C     2.3033880   -1.1976817    0.1046286 
C     2.8762604    0.0738761   -0.0148010 
C     2.0713740    1.2271310   -0.2110369 
C     2.6697427    2.4979988   -0.4566825 
C     1.8871636    3.5833708   -0.7519458 
C     0.4981469    3.4934032   -0.7412660 
C    -0.1485298    2.2891169   -0.4194917 
C    -1.5497932    2.2998161   -0.2370355 
C    -2.4526128    1.4954539    0.4950628 
C    -3.7084205    2.1175700    0.4263829 
C    -3.5216917    3.2739754   -0.3534542 
C    -4.5266975    4.1557974   -0.6553110 
C    -5.7910002    3.8595704   -0.1353160 
C    -6.0088203    2.7278471    0.6547775 
C    -4.9857435    1.8476504    0.9493104 
H    -5.1601432    0.9792743    1.5698321 
H    -6.9998728    2.5406116    1.0451363 
H    -6.6154958    4.5267319   -0.3465382 
H    -4.3530866    5.0367283   -1.2574634 
O    -2.2290859    3.3730868   -0.7385217 
H    -2.1967860    0.6264574    1.0748260 
C     0.6637507    1.1011274   -0.2335134 
C     0.1071707   -0.1904586   -0.1634885 
C     0.8806014   -1.3345262    0.0181994 
C     0.3139589   -2.6477016    0.0735527 
C     1.1443271   -3.7623081    0.1776355 
H     0.7016471   -4.7491410    0.2246703 
C    -1.1398832   -2.8688061    0.0405380 
C    -1.6997169   -3.7297461   -0.9005345 
C    -3.0682866   -3.9872996   -0.9077893 
C    -3.9069705   -3.3860279    0.0220491 
C    -3.3502375   -2.5302572    0.9665242 
C    -4.1896786   -1.9019587    1.9361196 
N    -4.8617884   -1.3778359    2.7101188 
C    -1.9823217   -2.2775065    0.9792285 
H    -1.5629584   -1.6365969    1.7442691 
H    -4.9700153   -3.5807365    0.0131458 
C    -3.6156527   -4.8745253   -1.8853039 
N    -4.0530032   -5.5927000   -2.6710090 
H    -1.0660391   -4.1931559   -1.6453480 
H    -0.9519351   -0.3055734   -0.3368476 
H    -0.0854524    4.3827152   -0.9273416 
H     2.3511545    4.5347812   -0.9756593 
H     3.7459411    2.5905529   -0.4482961 
C     4.3506441    0.2197133    0.0301998 
C     4.9819972    0.6453017    1.1955469 
C     6.3614129    0.7842644    1.2384010 
C     7.1249295    0.5016942    0.1153351 
C     6.5034300    0.0789176   -1.0506091 
C     5.1243325   -0.0620605   -1.0926069 
H     4.6385431   -0.3897925   -2.0031938 
H     7.0931000   -0.1407871   -1.9309762 
H     8.2008488    0.6111948    0.1484036 
H     6.8401085    1.1134721    2.1513367 
H     4.3858805    0.8667825    2.0719303 
H     4.1690827   -2.2620463    0.3622451 
H     3.1445601   -4.4956730    0.4006328 
