# Supplementary material for: Hot exciplexes in U-shaped TADF molecules with emission from locally excited states
Source: Nat Commun. 2021 Oct 26;12:6179. doi: 10.1038/s41467-021-26439-w (PMC8548444; doi:10.1038/s41467-021-26439-w)
Supplement: Supplementary file 2 — Source Data [file 41467_2021_26439_MOESM2_ESM.zip › Source Data/optimized_geometries/Benzofuran-out-T1.xyz]

59
Energy =
C     2.6084480   -3.5472824    0.3547860 
C     3.1582239   -2.2674145    0.2921553 
C     2.3481549   -1.1437276    0.1178291 
C     2.8957280    0.1707660   -0.0017690 
C     2.0622841    1.3071745   -0.1939437 
C     2.5984479    2.5754452   -0.4132599 
C     1.7667649    3.6840441   -0.6440098 
C     0.4078241    3.5463053   -0.6240921 
C    -0.1850512    2.2814136   -0.3639317 
C    -1.6186622    2.2271153   -0.2101778 
C    -2.4419635    1.5038191    0.6029244 
C    -3.7664807    1.9895107    0.3830904 
C    -3.6323044    2.9975543   -0.5747344 
C    -4.6964950    3.7273343   -1.0694787 
C    -5.9441819    3.4181070   -0.5548652 
C    -6.1086848    2.4211504    0.4146945 
C    -5.0334423    1.6997046    0.8948912 
H    -5.1704845    0.9348775    1.6475825 
H    -7.1000982    2.2147876    0.7947523 
H    -6.8103219    3.9618095   -0.9074032 
H    -4.5612471    4.4996320   -1.8140982 
O    -2.3377447    3.1391438   -0.9238762 
H    -2.1298052    0.7671060    1.3239552 
C     0.6384744    1.1395510   -0.2154098 
C     0.1208512   -0.1650660   -0.1579252 
C     0.9345686   -1.3130041    0.0397254 
C     0.3972596   -2.6088378    0.1285183 
C     1.2454990   -3.7181906    0.2642399 
H     0.8149638   -4.7089370    0.3340770 
C    -1.0585862   -2.8495984    0.0995113 
C    -1.6150800   -3.6920112   -0.8572460 
C    -2.9834178   -3.9536474   -0.8668152 
C    -3.8209132   -3.3737191    0.0775410 
C    -3.2656452   -2.5364167    1.0381635 
C    -4.1032346   -1.9297681    2.0232016 
N    -4.7711056   -1.4253795    2.8136650 
C    -1.8976168   -2.2818264    1.0530308 
H    -1.4780109   -1.6492879    1.8246124 
H    -4.8835222   -3.5710218    0.0665848 
C    -3.5306379   -4.8233016   -1.8600102 
N    -3.9674033   -5.5277605   -2.6583669 
H    -0.9807325   -4.1394782   -1.6113539 
H    -0.9328172   -0.3054194   -0.3498840 
H    -0.2246491    4.4094056   -0.7740046 
H     2.2105065    4.6531308   -0.8268791 
H     3.6711393    2.7066006   -0.4357730 
C     4.3618171    0.3519168    0.0628370 
C     4.9605331    0.8695872    1.2089470 
C     6.3353800    1.0407539    1.2701021 
C     7.1285476    0.6999963    0.1844109 
C     6.5409462    0.1862808   -0.9624948 
C     5.1666827    0.0116315   -1.0223365 
H     4.7083814   -0.3870454   -1.9188351 
H     7.1535435   -0.0776625   -1.8145917 
H     8.2010532    0.8348064    0.2315955 
H     6.7874321    1.4406460    2.1682863 
H     4.3416436    1.1358041    2.0566338 
H     4.2295317   -2.1471287    0.3716462 
H     3.2557095   -4.4039789    0.4835751 
