# Supplementary material for: Hot exciplexes in U-shaped TADF molecules with emission from locally excited states
Source: Nat Commun. 2021 Oct 26;12:6179. doi: 10.1038/s41467-021-26439-w (PMC8548444; doi:10.1038/s41467-021-26439-w)
Supplement: Supplementary file 2 — Source Data [file 41467_2021_26439_MOESM2_ESM.zip › Source Data/optimized_geometries/Benzothiophene-out-S0.xyz]

59
Energy =
C     2.7533160   -3.5599545    0.1303030 
C     3.3820624   -2.3584264    0.0538441 
C     2.6368537   -1.1451027    0.0073928 
C     3.2658627    0.1048169   -0.0347438 
C     2.5105318    1.2849444   -0.0454138 
C     3.1291858    2.5671036   -0.0599526 
C     2.3787742    3.6993026   -0.0268384 
C     0.9671195    3.6292511    0.0011126 
C     0.3185779    2.4275289   -0.0086491 
C     1.0819792    1.2108865   -0.0130999 
C     0.4714789   -0.0366614    0.0425909 
C     1.2083413   -1.2154244    0.0342376 
C     0.5782993   -2.5032560    0.0805659 
C     1.3399371   -3.6328025    0.1402220 
H     0.8590768   -4.6029295    0.1646348 
C    -0.8952517   -2.6204713    0.0414665 
C    -1.5884802   -3.2076452    1.0918730 
C    -2.9752316   -3.3434609    1.0398478 
C    -3.6891290   -2.8886183   -0.0607199 
C    -2.9950077   -2.3042398   -1.1142349 
C    -1.6109206   -2.1723263   -1.0644264 
H    -1.0850656   -1.7249596   -1.8978975 
C    -3.7036199   -1.8392523   -2.2641109 
N    -4.2641487   -1.4573471   -3.1942204 
H    -4.7648567   -2.9865325   -0.0978283 
C    -3.6675864   -3.9524894    2.1314740 
N    -4.2210050   -4.4484531    3.0102312 
H    -1.0488988   -3.5512779    1.9645608 
H    -0.6049378   -0.0800227    0.1239012 
C    -1.1495709    2.3944677   -0.0077626 
C    -1.9878569    1.8651104   -0.9318946 
C    -3.3705736    2.0498043   -0.6129456 
C    -4.5048430    1.6517929   -1.3288981 
C    -5.7559751    1.9349414   -0.8257357 
C    -5.9038320    2.6183406    0.3866020 
C    -4.8009490    3.0283628    1.1075428 
C    -3.5378968    2.7412214    0.5991406 
S    -2.0104478    3.1413674    1.3068945 
H    -4.9180477    3.5595266    2.0428746 
H    -6.8952960    2.8305907    0.7638103 
H    -6.6353562    1.6267527   -1.3751156 
H    -4.3992964    1.1241425   -2.2678801 
H    -1.6396681    1.3777524   -1.8325683 
H     0.3899820    4.5452329    0.0054806 
H     2.8591467    4.6685279   -0.0328035 
H     4.2079824    2.6329194   -0.0913375 
C     4.7483281    0.1802869   -0.0516190 
C     5.4419068    0.1558332   -1.2576703 
C     6.8272069    0.2241868   -1.2738020 
C     7.5333282    0.3175881   -0.0836193 
C     6.8488242    0.3429833    1.1226092 
C     5.4636757    0.2749494    1.1383985 
H     4.9285554    0.2953637    2.0795962 
H     7.3940434    0.4160963    2.0544685 
H     8.6139434    0.3707964   -0.0960515 
H     7.3554317    0.2046643   -2.2180658 
H     4.8901974    0.0834294   -2.1866044 
H     4.4622194   -2.3140423    0.0343445 
H     3.3303663   -4.4738644    0.1698089 
