# Supplementary material for: Hot exciplexes in U-shaped TADF molecules with emission from locally excited states
Source: Nat Commun. 2021 Oct 26;12:6179. doi: 10.1038/s41467-021-26439-w (PMC8548444; doi:10.1038/s41467-021-26439-w)
Supplement: Supplementary file 2 — Source Data [file 41467_2021_26439_MOESM2_ESM.zip › Source Data/optimized_geometries/Methylfuran-in-S1.xyz]

56
Energy =
C    -1.3976320   -3.6858219   -0.3267387 
C    -2.3062071   -2.6436175   -0.2334398 
C    -1.8618557   -1.3148718   -0.1049066 
C    -2.7550192   -0.2230028   -0.0067944 
C    -2.2859741    1.1093360    0.0052100 
C    -3.1784389    2.1838393    0.1514531 
C    -2.7538538    3.5025818    0.0735865 
C    -1.4215223    3.7779394   -0.1352062 
C    -0.4630975    2.7459907   -0.2241638 
C     0.8832262    3.2052826   -0.3894620 
C     1.3611347    4.4269242   -0.8336363 
C     2.7599406    4.3498445   -0.8147601 
C     3.0750292    3.1001547   -0.3540604 
O     1.9449979    2.4184571   -0.1046904 
C     4.3623106    2.4374307   -0.0793763 
H     4.4083123    1.4467979   -0.5348814 
H     4.5255261    2.3117290    0.9934351 
H     5.1792072    3.0364984   -0.4750503 
H     3.4634778    5.1127596   -1.1029044 
H     0.7692093    5.2617790   -1.1683440 
C    -0.8831468    1.3792868   -0.1370704 
C    -0.0174361    0.2857128   -0.2078792 
C    -0.4527578   -1.0477124   -0.1159069 
C     0.4576310   -2.1409039   -0.1147913 
C    -0.0370978   -3.4433435   -0.2600068 
H     0.6541832   -4.2763212   -0.2662736 
C     1.8988747   -1.9555901    0.0526387 
C     2.4149390   -1.1216428    1.0476597 
C     3.7837709   -1.0241008    1.2673762 
C     4.6893894   -1.7563594    0.4950138 
C     4.1825732   -2.5873556   -0.4950659 
C     5.0840960   -3.3456862   -1.3053689 
N     5.8093648   -3.9548585   -1.9596631 
C     2.8121133   -2.6888444   -0.7168344 
H     2.4503840   -3.3315700   -1.5083399 
H     5.7531795   -1.6843552    0.6697879 
C     4.2687191   -0.1677798    2.3000620 
N     4.6649010    0.5474449    3.1123361 
H     1.7383406   -0.5678713    1.6853386 
H     1.0323312    0.4491198   -0.3770811 
H    -1.0991969    4.8085340   -0.1728599 
H    -3.4649536    4.3086025    0.1877427 
H    -4.2255568    1.9811655    0.3280434 
C    -4.2068038   -0.4878712    0.0631170 
C    -4.7650554   -1.0909154    1.1901622 
C    -6.1266083   -1.3394257    1.2577404 
C    -6.9525784   -0.9973780    0.1958687 
C    -6.4077190   -0.4046069   -0.9335451 
C    -5.0461119   -0.1509052   -0.9988495 
H    -4.6209346    0.3019427   -1.8860460 
H    -7.0432834   -0.1427826   -1.7694801 
H    -8.0152126   -1.1944814    0.2480316 
H    -6.5445158   -1.8005163    2.1431666 
H    -4.1221841   -1.3591651    2.0191154 
H    -3.3649004   -2.8520392   -0.2848865 
H    -1.7565046   -4.7010712   -0.4300129 
