# Supplementary material for: Hot exciplexes in U-shaped TADF molecules with emission from locally excited states
Source: Nat Commun. 2021 Oct 26;12:6179. doi: 10.1038/s41467-021-26439-w (PMC8548444; doi:10.1038/s41467-021-26439-w)
Supplement: Supplementary file 2 — Source Data [file 41467_2021_26439_MOESM2_ESM.zip › Source Data/optimized_geometries/Methylfuran-in-S0.xyz]

56
Energy =
C    -1.4348026   -3.6698612   -0.0903164 
C    -2.3224289   -2.6434051   -0.0364851 
C    -1.8753349   -1.2907299   -0.0329372 
C    -2.7725264   -0.2182214    0.0017251 
C    -2.3102313    1.1040661   -0.0384089 
C    -3.2208072    2.1977661   -0.0107881 
C    -2.7678862    3.4755668   -0.0879963 
C    -1.3857893    3.7414101   -0.1875646 
C    -0.4586780    2.7343812   -0.2200129 
C     0.9365283    3.1215955   -0.3962494 
C     1.4877795    4.0969600   -1.1651501 
C     2.8856605    4.0762464   -0.9047998 
C     3.0935460    3.0879045   -0.0011029 
O     1.9150502    2.5062481    0.3104997 
C     4.3157037    2.5568633    0.6423112 
H     4.5509625    1.5497147    0.2914859 
H     4.2258504    2.5132281    1.7282851 
H     5.1635929    3.1944806    0.4009263 
H     3.6419799    4.7080418   -1.3403732 
H     0.9599334    4.7358168   -1.8537800 
C    -0.9040915    1.3671975   -0.1356225 
C    -0.0258613    0.2878212   -0.1683134 
C    -0.4713120   -1.0278856   -0.0916147 
C     0.4376524   -2.1374610   -0.0944752 
C    -0.0433572   -3.4139433   -0.1090719 
H     0.6483623   -4.2471663   -0.0985581 
C     1.9005856   -1.9293059   -0.0325421 
C     2.4788864   -1.3107287    1.0723827 
C     3.8617101   -1.1927409    1.1732054 
C     4.6897091   -1.6772278    0.1659030 
C     4.1128556   -2.2823734   -0.9427024 
C     4.9464066   -2.7815347   -1.9905010 
N     5.6164691   -3.1853594   -2.8346194 
C     2.7277112   -2.4080325   -1.0406842 
H     2.2924572   -2.8777014   -1.9128858 
H     5.7639478   -1.5863943    0.2462172 
C     4.4388769   -0.5775317    2.3267033 
N     4.9046597   -0.0756643    3.2519525 
H     1.8496788   -0.9345055    1.8683113 
H     1.0320059    0.4690216   -0.2721208 
H    -1.0487076    4.7691158   -0.2153510 
H    -3.4647784    4.3024333   -0.0590657 
H    -4.2803140    2.0015941    0.0749068 
C    -4.2314941   -0.4865524    0.0688770 
C    -4.8575408   -0.6780870    1.2968890 
C    -6.2203731   -0.9288704    1.3602248 
C    -6.9713281   -0.9917827    0.1957063 
C    -6.3542154   -0.8028430   -1.0322744 
C    -4.9917163   -0.5511663   -1.0951338 
H    -4.5092984   -0.4028018   -2.0531234 
H    -6.9345570   -0.8511604   -1.9443255 
H    -8.0343783   -1.1873078    0.2448931 
H    -6.6959928   -1.0746265    2.3212392 
H    -4.2708982   -0.6277862    2.2056368 
H    -3.3836798   -2.8472869   -0.0024252 
H    -1.7851794   -4.6930412   -0.0983977 
