# Supplementary material for: Hot exciplexes in U-shaped TADF molecules with emission from locally excited states
Source: Nat Commun. 2021 Oct 26;12:6179. doi: 10.1038/s41467-021-26439-w (PMC8548444; doi:10.1038/s41467-021-26439-w)
Supplement: Supplementary file 2 — Source Data [file 41467_2021_26439_MOESM2_ESM.zip › Source Data/optimized_geometries/Benzothiophene-in-T1.xyz]

59
Energy =
C     2.5171853   -3.6242380   -0.2490615 
C     3.1247679   -2.3638792   -0.2129665 
C     2.3632204   -1.2008834   -0.1056743 
C     2.9649273    0.0942586   -0.0422271 
C     2.1738557    1.2792126    0.0644431 
C     2.7522058    2.5420098    0.1782797 
C     1.9588434    3.6903248    0.3064856 
C     0.5909731    3.5877687    0.3101326 
C    -0.0348157    2.3284352    0.1956254 
C     0.7508717    1.1647380    0.1039360 
C     0.1761083   -0.1259314    0.1032038 
C     0.9402641   -1.3082851   -0.0554836 
C     0.3448808   -2.5789073   -0.1366172 
C     1.1490411   -3.7322533   -0.2071674 
H     0.6768601   -4.7043131   -0.2696641 
C    -1.1194634   -2.7436188   -0.1822594 
C    -1.7649689   -3.5958599    0.7082842 
C    -3.1446015   -3.7783619    0.6466358 
C    -3.9047024   -3.1107718   -0.3057286 
C    -3.2604758   -2.2643472   -1.2005643 
C    -1.8822202   -2.0855179   -1.1437062 
H    -1.3998191   -1.4350064   -1.8607367 
C    -4.0161208   -1.5712974   -2.1949131 
N    -4.6203695   -1.0081014   -2.9966313 
H    -4.9759560   -3.2473092   -0.3498170 
C    -3.7833842   -4.6557536    1.5762772 
N    -4.2928773   -5.3662887    2.3247315 
H    -1.1933337   -4.1107504    1.4694304 
H    -0.8850419   -0.2120313    0.2837670 
C    -1.4973720    2.2955977    0.1734225 
C    -2.3357168    2.8528809    1.0813779 
C    -3.7173895    2.7234027    0.7382835 
C    -4.8457651    3.1647756    1.4369352 
C    -6.0991437    2.9377962    0.9120968 
C    -6.2526722    2.2723827   -0.3093663 
C    -5.1566613    1.8233951   -1.0183224 
C    -3.8925834    2.0509506   -0.4828993 
S    -2.3693453    1.5983154   -1.1724449 
H    -5.2795263    1.3055534   -1.9597296 
H    -7.2449914    2.1055025   -0.7064349 
H    -6.9756450    3.2777780    1.4473213 
H    -4.7295881    3.6818933    2.3809835 
H    -1.9831718    3.3319587    1.9845450 
H    -0.0272250    4.4731379    0.3741416 
H     2.4316558    4.6593093    0.3915529 
H     3.8288714    2.6403157    0.1845210 
C     4.4373875    0.2107568   -0.0926923 
C     5.2109817   -0.0990306    1.0238892 
C     6.5922816    0.0134661    0.9773872 
C     7.2181424    0.4336064   -0.1872068 
C     6.4562725    0.7430950   -1.3042828 
C     5.0746146    0.6342138   -1.2568043 
H     4.4804915    0.8750181   -2.1294570 
H     6.9381741    1.0693866   -2.2165699 
H     8.2960329    0.5198681   -0.2238997 
H     7.1804576   -0.2260753    1.8535555 
H     4.7229246   -0.4248904    1.9339844 
H     4.2022772   -2.2957834   -0.2656612 
H     3.1303770   -4.5116176   -0.3262401 
