# Supplementary material for: Hot exciplexes in U-shaped TADF molecules with emission from locally excited states
Source: Nat Commun. 2021 Oct 26;12:6179. doi: 10.1038/s41467-021-26439-w (PMC8548444; doi:10.1038/s41467-021-26439-w)
Supplement: Supplementary file 2 — Source Data [file 41467_2021_26439_MOESM2_ESM.zip › Source Data/optimized_geometries/Benzothiophene-out-S1.xyz]

59
Energy =
C     2.7613042   -3.5781666    0.3662179 
C     3.3858487   -2.3440959    0.2363631 
C     2.6340416   -1.1666510    0.0877811 
C     3.2435664    0.1080044   -0.0179362 
C     2.4730078    1.2949856   -0.0146953 
C     3.0664209    2.5634664   -0.0970603 
C     2.3136409    3.7271382    0.0229927 
C     0.9456620    3.6535095    0.1800243 
C     0.2886694    2.4089356    0.1674635 
C     1.0459685    1.2075770    0.0960786 
C     0.4613809   -0.0593302    0.1835129 
C     1.2014916   -1.2524174    0.1131319 
C     0.5887944   -2.5303845    0.1654141 
C     1.3835506   -3.6744662    0.3274639 
H     0.9098974   -4.6467115    0.3741830 
C    -0.8589876   -2.6989967    0.0301337 
C    -1.5715584   -3.5398202    0.8910128 
C    -2.9333525   -3.7630160    0.7070891 
C    -3.6214875   -3.1629251   -0.3394913 
C    -2.9119990   -2.3321304   -1.2069266 
C    -1.5542182   -2.1015369   -1.0217543 
H    -1.0178211   -1.4839268   -1.7305741 
C    -3.5763536   -1.7252744   -2.3138328 
N    -4.1060716   -1.2175113   -3.2021395 
H    -4.6774250   -3.3409838   -0.4830247 
C    -3.6344872   -4.6211210    1.6103911 
N    -4.1965626   -5.3140697    2.3375629 
H    -1.0635712   -4.0094845    1.7228439 
H    -0.5980801   -0.1230178    0.3910407 
C    -1.1588040    2.4198858    0.1767652 
C    -2.0308806    1.7588971   -0.6475308 
C    -3.3917348    2.1066401   -0.4260425 
C    -4.5390725    1.6649412   -1.1008907 
C    -5.7722581    2.1378813   -0.7132494 
C    -5.8910827    3.0542946    0.3381193 
C    -4.7748672    3.5182246    1.0090916 
C    -3.5310676    3.0461065    0.6140898 
S    -1.9936909    3.4831634    1.2778473 
H    -4.8718847    4.2355761    1.8129681 
H    -6.8701610    3.4130544    0.6259778 
H    -6.6606972    1.7994107   -1.2285557 
H    -4.4535226    0.9626538   -1.9190997 
H    -1.7022200    1.0973525   -1.4367221 
H     0.3594634    4.5610908    0.2374692 
H     2.8021689    4.6902988   -0.0284663 
H     4.1342295    2.6445637   -0.2437266 
C     4.7134368    0.1928813   -0.1033648 
C     5.3867444   -0.2945425   -1.2242105 
C     6.7670585   -0.2140003   -1.3094527 
C     7.4995647    0.3431066   -0.2703911 
C     6.8420086    0.8214313    0.8535723 
C     5.4602047    0.7505574    0.9353197 
H     4.9502449    1.1151797    1.8183771 
H     7.4064993    1.2479941    1.6724592 
H     8.5779399    0.4018035   -0.3357074 
H     7.2725117   -0.5864259   -2.1908812 
H     4.8173507   -0.7296689   -2.0358448 
H     4.4634931   -2.2878195    0.2880981 
H     3.3605410   -4.4708056    0.4840347 
