# Supplementary material for: Hot exciplexes in U-shaped TADF molecules with emission from locally excited states
Source: Nat Commun. 2021 Oct 26;12:6179. doi: 10.1038/s41467-021-26439-w (PMC8548444; doi:10.1038/s41467-021-26439-w)
Supplement: Supplementary file 2 — Source Data [file 41467_2021_26439_MOESM2_ESM.zip › Source Data/optimized_geometries/Benzothiophene-in-T3.xyz]

59
Energy =
C     2.5307226   -3.5818614    0.0493648 
C     3.1335477   -2.3549987   -0.0303385 
C     2.3480428   -1.1615136   -0.0691761 
C     2.9563867    0.1067434   -0.0746434 
C     2.1790541    1.2742400   -0.0313571 
C     2.7682242    2.5664596   -0.0249243 
C     1.9862440    3.6903369    0.0654761 
C     0.5894996    3.5871614    0.1241624 
C    -0.0379062    2.3588437    0.1076006 
C     0.7556757    1.1655184    0.0429849 
C     0.1741598   -0.0984505    0.0691755 
C     0.9320512   -1.2669790   -0.0365541 
C     0.3177461   -2.5765342   -0.0457695 
C     1.1362580   -3.6948770    0.0378784 
H     0.6915776   -4.6817165    0.0240089 
C    -1.1184628   -2.7579687   -0.1914915 
C    -1.7933811   -3.7411943    0.5501277 
C    -3.1567026   -3.9451397    0.3982271 
C    -3.9000727   -3.1794192   -0.5066694 
C    -3.2314247   -2.2131017   -1.2609922 
C    -1.8679818   -2.0056316   -1.1150887 
H    -1.3763644   -1.2790929   -1.7462420 
C    -3.9579313   -1.4280654   -2.2061752 
N    -4.5452829   -0.7896095   -2.9636586 
H    -4.9629024   -3.3347019   -0.6204210 
C    -3.8103769   -4.9410183    1.1842110 
N    -4.3363387   -5.7479856    1.8155002 
H    -1.2521903   -4.3269728    1.2811498 
H    -0.8929743   -0.1696690    0.2200242 
C    -1.4981954    2.3058212    0.1550279 
C    -2.3266208    2.8472584    1.1425218 
C    -3.6959206    2.7456427    0.8479877 
C    -4.8099562    3.1666559    1.6102188 
C    -6.0879507    2.9586391    1.1222570 
C    -6.2921148    2.3410548   -0.1072677 
C    -5.2025638    1.9084692   -0.8857161 
C    -3.9323577    2.1155742   -0.3974684 
S    -2.4283848    1.6784323   -1.1719925 
H    -5.3656689    1.4205017   -1.8368067 
H    -7.2969682    2.1875275   -0.4754477 
H    -6.9405503    3.2814268    1.7046886 
H    -4.6566418    3.6487051    2.5668044 
H    -1.9294072    3.2831689    2.0485190 
H    -0.0133403    4.4854848    0.1551112 
H     2.4477309    4.6686676    0.0721685 
H     3.8429818    2.6606188   -0.0920004 
C     4.4354512    0.2121273   -0.1063200 
C     5.1534794    0.4249513    1.0671522 
C     6.5367391    0.5200662    1.0374953 
C     7.2167290    0.4062703   -0.1662567 
C     6.5081053    0.1965128   -1.3400220 
C     5.1247055    0.0993288   -1.3101517 
H     4.5712199   -0.0629246   -2.2265552 
H     7.0326622    0.1091008   -2.2824515 
H     8.2958511    0.4812103   -0.1895206 
H     7.0840049    0.6827990    1.9566799 
H     4.6220119    0.5135428    2.0064472 
H     4.2115459   -2.2812444   -0.0426959 
H     3.1345263   -4.4781913    0.0912037 
