# Supplementary material for: Hot exciplexes in U-shaped TADF molecules with emission from locally excited states
Source: Nat Commun. 2021 Oct 26;12:6179. doi: 10.1038/s41467-021-26439-w (PMC8548444; doi:10.1038/s41467-021-26439-w)
Supplement: Supplementary file 2 — Source Data [file 41467_2021_26439_MOESM2_ESM.zip › Source Data/optimized_geometries/Benzothiophene-in-T2.xyz]

59
Energy =
C     2.6024133   -3.6129886   -0.5810113 
C     3.1672362   -2.3588563   -0.4888425 
C     2.3662445   -1.2152436   -0.2428881 
C     2.9296360    0.0549255   -0.0655503 
C     2.1163035    1.1862210    0.1993817 
C     2.7031389    2.4502512    0.4846657 
C     1.9127297    3.5152937    0.8134145 
C     0.5201990    3.4036574    0.8095915 
C    -0.1208429    2.2075021    0.4810708 
C     0.7064708    1.0425361    0.2430413 
C     0.1647113   -0.2496298    0.1323433 
C     0.9474192   -1.3729429   -0.1321686 
C     0.3909139   -2.6837399   -0.2580367 
C     1.2241026   -3.7751823   -0.4570218 
H     0.7899289   -4.7613703   -0.5625682 
C    -1.0631632   -2.9143990   -0.2048212 
C    -1.5969780   -3.8370159    0.6901666 
C    -2.9655748   -4.0955858    0.7169364 
C    -3.8273459   -3.4301674   -0.1454601 
C    -3.2953008   -2.5092836   -1.0408440 
C    -1.9280017   -2.2570511   -1.0757889 
H    -1.5335464   -1.5527492   -1.7959674 
C    -4.1603282   -1.8051539   -1.9323059 
N    -4.8549220   -1.2250367   -2.6438469 
H    -4.8904238   -3.6235665   -0.1197267 
C    -3.4882806   -5.0467166    1.6463632 
N    -3.9063195   -5.8154344    2.3939666 
H    -0.9439801   -4.3494910    1.3844765 
H    -0.8879190   -0.3903568    0.3285071 
C    -1.5415288    2.2262392    0.3627446 
C    -2.4051407    3.1717270    0.9935948 
C    -3.7380129    3.0942944    0.5837818 
C    -4.8433140    3.8624622    1.0061806 
C    -6.0882058    3.6221411    0.4596681 
C    -6.2644480    2.6294329   -0.5016067 
C    -5.1858994    1.8459962   -0.9347762 
C    -3.9485067    2.0861143   -0.3883069 
S    -2.4571823    1.2487933   -0.7622579 
H    -5.3340278    1.0755462   -1.6794562 
H    -7.2450498    2.4537350   -0.9219638 
H    -6.9368016    4.2114924    0.7799546 
H    -4.7070456    4.6361112    1.7504660 
H    -2.0568597    3.8484980    1.7599866 
H    -0.0682191    4.2921085    0.9904255 
H     2.3639514    4.4693855    1.0514730 
H     3.7781645    2.5558938    0.4671275 
C     4.4015821    0.2183734   -0.1312124 
C     5.1988217   -0.1052781    0.9634100 
C     6.5754849    0.0512979    0.9023228 
C     7.1709360    0.5315542   -0.2549233 
C     6.3838691    0.8556064   -1.3501485 
C     5.0068407    0.7009788   -1.2881211 
H     4.3921414    0.9545532   -2.1426993 
H     6.8422335    1.2294373   -2.2563244 
H     8.2450044    0.6531488   -0.3029258 
H     7.1836998   -0.2015072    1.7609255 
H     4.7333945   -0.4786131    1.8670432 
H     4.2364177   -2.2430449   -0.5967296 
H     3.2291796   -4.4749032   -0.7647291 
