# Supplementary material for: Hot exciplexes in U-shaped TADF molecules with emission from locally excited states
Source: Nat Commun. 2021 Oct 26;12:6179. doi: 10.1038/s41467-021-26439-w (PMC8548444; doi:10.1038/s41467-021-26439-w)
Supplement: Supplementary file 2 — Source Data [file 41467_2021_26439_MOESM2_ESM.zip › Source Data/optimized_geometries/Benzothiophene-in-S1.xyz]

59
Energy =
C     2.5741912   -3.6482854   -0.4010706 
C     3.1520444   -2.3887728   -0.3635057 
C     2.3703743   -1.2385634   -0.1538219 
C     2.9393197    0.0534400   -0.0399821 
C     2.1339645    1.1963360    0.1816471 
C     2.6987823    2.4514187    0.4445628 
C     1.9072741    3.5679262    0.7049266 
C     0.5353320    3.4582895    0.6998655 
C    -0.0941448    2.2237301    0.4288933 
C     0.7055823    1.0573224    0.2367905 
C     0.1692306   -0.2271836    0.1831528 
C     0.9468244   -1.3800425   -0.0506052 
C     0.3769028   -2.6722923   -0.1461814 
C     1.2036214   -3.7933031   -0.2804879 
H     0.7566116   -4.7766246   -0.3518273 
C    -1.0770361   -2.8814181   -0.1390073 
C    -1.6575442   -3.8231248    0.7107894 
C    -3.0281600   -4.0646820    0.6812765 
C    -3.8538752   -3.3707624   -0.1952809 
C    -3.2766148   -2.4356443   -1.0490077 
C    -1.9070352   -2.1972633   -1.0256717 
H    -1.4777540   -1.4898682   -1.7225254 
C    -4.0944518   -1.7113291   -1.9678338 
N    -4.7495238   -1.1158035   -2.7042551 
H    -4.9184892   -3.5550152   -0.2146531 
C    -3.5937058   -5.0306213    1.5698978 
N    -4.0462813   -5.8103537    2.2854908 
H    -1.0374477   -4.3613776    1.4156699 
H    -0.8805791   -0.3584261    0.4026866 
C    -1.5306231    2.2549696    0.3071854 
C    -2.3723433    3.0968755    0.9978640 
C    -3.7254107    3.0145983    0.5954570 
C    -4.8369895    3.7190496    1.0848397 
C    -6.0739989    3.4955116    0.5281938 
C    -6.2312846    2.5745437   -0.5165274 
C    -5.1561907    1.8619108   -1.0147963 
C    -3.9081145    2.0860936   -0.4492348 
S    -2.4132358    1.3284801   -0.8853059 
H    -5.2879681    1.1513299   -1.8192483 
H    -7.2124166    2.4149706   -0.9430967 
H    -6.9362938    4.0346738    0.8963568 
H    -4.7130008    4.4315647    1.8901022 
H    -2.0286069    3.7385741    1.7972208 
H    -0.0722388    4.3418769    0.8375657 
H     2.3742362    4.5239934    0.8969466 
H     3.7743493    2.5528793    0.4837675 
C     4.4014650    0.2170709   -0.1425270 
C     5.2507942   -0.3087983    0.8323171 
C     6.6226919   -0.1398992    0.7399281 
C     7.1710374    0.5492407   -0.3330617 
C     6.3374942    1.0727603   -1.3106617 
C     4.9642594    0.9117841   -1.2141099 
H     4.3154408    1.3158668   -1.9812816 
H     6.7573594    1.6060367   -2.1535883 
H     8.2429198    0.6772872   -0.4064241 
H     7.2660206   -0.5452584    1.5099969 
H     4.8253694   -0.8418390    1.6733681 
H     4.2203845   -2.2941305   -0.4923634 
H     3.1974814   -4.5197226   -0.5488148 
