# Supplementary material for: Hot exciplexes in U-shaped TADF molecules with emission from locally excited states
Source: Nat Commun. 2021 Oct 26;12:6179. doi: 10.1038/s41467-021-26439-w (PMC8548444; doi:10.1038/s41467-021-26439-w)
Supplement: Supplementary file 2 — Source Data [file 41467_2021_26439_MOESM2_ESM.zip › Source Data/optimized_geometries/Benzothiophene-out-T1.xyz]

59
Energy =
C     2.7447268   -3.6064440    0.1393992 
C     3.3754798   -2.3592354    0.0751369 
C     2.6340070   -1.1795309    0.0229242 
C     3.2595652    0.1050746   -0.0172586 
C     2.4920734    1.3081369    0.0031052 
C     3.0970093    2.5637274   -0.0114944 
C     2.3312535    3.7357160    0.0604471 
C     0.9642746    3.6635041    0.1207232 
C     0.3082890    2.4123568    0.0888856 
C     1.0654513    1.2253785    0.0551113 
C     0.4640922   -0.0516431    0.1083827 
C     1.2090765   -1.2556230    0.0512195 
C     0.5926900   -2.5179602    0.0767386 
C     1.3731616   -3.6863260    0.1392304 
H     0.8820747   -4.6509160    0.1583714 
C    -0.8744597   -2.6596853    0.0169979 
C    -1.5640247   -3.3405740    1.0143689 
C    -2.9451149   -3.5085811    0.9369479 
C    -3.6599737   -3.0033235   -0.1414062 
C    -2.9706753   -2.3308177   -1.1440503 
C    -1.5922489   -2.1586672   -1.0651073 
H    -1.0693196   -1.6462828   -1.8621880 
C    -3.6774472   -1.8217453   -2.2760562 
N    -4.2367667   -1.4041830   -3.1915305 
H    -4.7313300   -3.1327940   -0.2011852 
C    -3.6322768   -4.2055260    1.9781954 
N    -4.1818770   -4.7704680    2.8167686 
H    -1.0255627   -3.7317317    1.8677490 
H    -0.6038599   -0.1048435    0.2612957 
C    -1.1521939    2.4003341    0.0780868 
C    -1.9944721    1.8153962   -0.8124387 
C    -3.3746108    2.0763635   -0.5449452 
C    -4.5078419    1.6602717   -1.2526662 
C    -5.7575314    2.0330229   -0.8078905 
C    -5.9050544    2.8240149    0.3369548 
C    -4.8027396    3.2563670    1.0462433 
C    -3.5416461    2.8815904    0.5948813 
S    -2.0166524    3.2965177    1.2990187 
H    -4.9192943    3.8733070    1.9273949 
H    -6.8954224    3.1051685    0.6692564 
H    -6.6358963    1.7120252   -1.3514620 
H    -4.4028335    1.0524117   -2.1417163 
H    -1.6455155    1.2493584   -1.6654555 
H     0.3699692    4.5671826    0.1543296 
H     2.8252944    4.6977483    0.0572495 
H     4.1738162    2.6395981   -0.0699407 
C     4.7346865    0.1849354   -0.0675522 
C     5.4163149   -0.0661338   -1.2560211 
C     6.8002709    0.0075812   -1.3037730 
C     7.5204025    0.3291954   -0.1626542 
C     6.8503349    0.5780442    1.0262027 
C     5.4662217    0.5078559    1.0732402 
H     4.9436167    0.7005813    2.0018574 
H     7.4061704    0.8265894    1.9207565 
H     8.6002596    0.3857104   -0.1997054 
H     7.3166499   -0.1852631   -2.2349981 
H     4.8547918   -0.3161586   -2.1474590 
H     4.4554718   -2.3122831    0.0841215 
H     3.3419311   -4.5070202    0.1806824 
