# Supplementary material for: Hot exciplexes in U-shaped TADF molecules with emission from locally excited states
Source: Nat Commun. 2021 Oct 26;12:6179. doi: 10.1038/s41467-021-26439-w (PMC8548444; doi:10.1038/s41467-021-26439-w)
Supplement: Supplementary file 2 — Source Data [file 41467_2021_26439_MOESM2_ESM.zip › Source Data/optimized_geometries/Methylfuran-in-T1.xyz]

56
Energy =
C    -1.4025952   -3.7035538   -0.0505107 
C    -2.3059822   -2.6463815   -0.0291715 
C    -1.8598380   -1.3219735   -0.0189497 
C    -2.7637070   -0.2183101   -0.0069516 
C    -2.3031835    1.1193437   -0.0460438 
C    -3.2109010    2.1810617   -0.0314096 
C    -2.7683696    3.5114556   -0.1123819 
C    -1.4386338    3.7849104   -0.2072382 
C    -0.4564280    2.7449651   -0.2102703 
C     0.9002029    3.1980684   -0.3167829 
C     1.4034380    4.4232624   -0.6923980 
C     2.8103522    4.3261007   -0.6339060 
C     3.0950749    3.0618297   -0.2244263 
O     1.9459809    2.3824767   -0.0344024 
C     4.3654117    2.3576088    0.0483671 
H     4.4369462    1.4226598   -0.5107670 
H     4.4795188    2.1217511    1.1083834 
H     5.2038566    2.9871391   -0.2418492 
H     3.5287066    5.0945577   -0.8664128 
H     0.8370846    5.2838724   -1.0047035 
C    -0.8882587    1.3886187   -0.1211402 
C    -0.0189371    0.2904839   -0.1282973 
C    -0.4626800   -1.0563426   -0.0413487 
C     0.4360557   -2.1391557   -0.0181252 
C    -0.0456013   -3.4530804   -0.0413173 
H     0.6573444   -4.2762592   -0.0196423 
C     1.8970358   -1.9422773    0.0616255 
C     2.4676563   -1.2501247    1.1270218 
C     3.8499350   -1.1360686    1.2390795 
C     4.6893045   -1.7021640    0.2855415 
C     4.1223753   -2.3861545   -0.7819631 
C     4.9668068   -2.9698529   -1.7761457 
N     5.6466083   -3.4397018   -2.5772407 
C     2.7383943   -2.5065607   -0.8914908 
H     2.3135683   -3.0378020   -1.7331702 
H     5.7629814   -1.6143720    0.3756779 
C     4.4168777   -0.4357538    2.3479347 
N     4.8772654    0.1379365    3.2334694 
H     1.8309691   -0.8131105    1.8850963 
H     1.0378981    0.4563302   -0.2383313 
H    -1.1141500    4.8144717   -0.2434716 
H    -3.4888308    4.3176740   -0.0913636 
H    -4.2698011    1.9786443    0.0412782 
C    -4.2188196   -0.4900889    0.0374019 
C    -4.8505629   -0.7634108    1.2477801 
C    -6.2124711   -1.0230891    1.2890221 
C    -6.9585127   -1.0151366    0.1196500 
C    -6.3369439   -0.7460028   -1.0910249 
C    -4.9754574   -0.4846791   -1.1316792 
H    -4.4897459   -0.2746677   -2.0763974 
H    -6.9130379   -0.7396857   -2.0070962 
H    -8.0208533   -1.2180210    0.1515995 
H    -6.6914337   -1.2311005    2.2368544 
H    -4.2681203   -0.7690511    2.1606317 
H    -3.3672994   -2.8526521   -0.0296771 
H    -1.7654910   -4.7222506   -0.0604082 
