# Supplementary material for: Hot exciplexes in U-shaped TADF molecules with emission from locally excited states
Source: Nat Commun. 2021 Oct 26;12:6179. doi: 10.1038/s41467-021-26439-w (PMC8548444; doi:10.1038/s41467-021-26439-w)
Supplement: Supplementary file 2 — Source Data [file 41467_2021_26439_MOESM2_ESM.zip › Source Data/optimized_geometries/Benzothiophene-in-S0.xyz]

59
Energy =
C     2.4707952    3.5961448    0.2046664 
C     3.0960055    2.3901183    0.1863780 
C     2.3471542    1.1801837    0.1225246 
C     2.9719347   -0.0726774    0.0770512 
C     2.2120984   -1.2471380    0.0005895 
C     2.8205232   -2.5332421   -0.0658022 
C     2.0609207   -3.6552995   -0.1664696 
C     0.6481327   -3.5738589   -0.1826168 
C     0.0113329   -2.3686955   -0.1158888 
C     0.7856700   -1.1626850   -0.0423972 
C     0.1809060    0.0876375   -0.0320548 
C     0.9194885    1.2595845    0.0808749 
C     0.2912733    2.5482627    0.1400495 
C     1.0581828    3.6754643    0.1870400 
H     0.5816776    4.6461328    0.2476659 
C    -1.1819043    2.6632224    0.1788091 
C    -1.8598547    3.4097139   -0.7769095 
C    -3.2478084    3.5322235   -0.7303620 
C    -3.9798219    2.9017402    0.2672334 
C    -3.3017741    2.1562645    1.2249769 
C    -1.9162008    2.0421892    1.1855309 
H    -1.4082026    1.4630049    1.9449946 
C    -4.0309607    1.4943933    2.2597166 
N    -4.6141738    0.9550292    3.0927390 
H    -5.0569869    2.9858200    0.2961640 
C    -3.9233239    4.3029183   -1.7261416 
N    -4.4632941    4.9271689   -2.5282570 
H    -1.3075156    3.8869280   -1.5756824 
H    -0.8922599    0.1433890   -0.1390658 
C    -1.4567868   -2.3271765   -0.1188538 
C    -2.2837765   -2.7480701   -1.1034481 
C    -3.6716079   -2.6101843   -0.7791800 
C    -4.7945892   -2.9320648   -1.5471370 
C    -6.0538706   -2.7132074   -1.0316616 
C    -6.2180521   -2.1737961    0.2486813 
C    -5.1265003   -1.8458859    1.0277712 
C    -3.8571545   -2.0657788    0.5021909 
S    -2.3385916   -1.7470684    1.2739319 
H    -5.2567142   -1.4232105    2.0147831 
H    -7.2145198   -2.0095972    0.6364251 
H    -6.9263924   -2.9605942   -1.6214123 
H    -4.6709211   -3.3505251   -2.5379850 
H    -1.9198467   -3.1330700   -2.0459812 
H     0.0608984   -4.4819904   -0.2227629 
H     2.5340333   -4.6267541   -0.2188862 
H     3.8988401   -2.6096040   -0.0387491 
C     4.4537823   -0.1563447    0.1036017 
C     5.1854024   -0.1100635   -1.0792982 
C     6.5699303   -0.1877493   -1.0531856 
C     7.2374796   -0.3125765    0.1563820 
C     6.5150867   -0.3598518    1.3394947 
C     5.1304375   -0.2823861    1.3130455 
H     4.5658201   -0.3199792    2.2362731 
H     7.0299822   -0.4575138    2.2862517 
H     8.3175887   -0.3731109    0.1768180 
H     7.1279602   -0.1510102   -1.9795986 
H     4.6635951   -0.0131234   -2.0231622 
H     4.1756597    2.3405296    0.2183389 
H     3.0508130    4.5078202    0.2519557 
