# Supplementary material for: Hot exciplexes in U-shaped TADF molecules with emission from locally excited states
Source: Nat Commun. 2021 Oct 26;12:6179. doi: 10.1038/s41467-021-26439-w (PMC8548444; doi:10.1038/s41467-021-26439-w)
Supplement: Supplementary file 2 — Source Data [file 41467_2021_26439_MOESM2_ESM.zip › Source Data/optimized_geometries/Benzothiophene-out-T2.xyz]

59
Energy =
C     2.7630405   -3.5916502   -0.1481720 
C     3.3789207   -2.3604495   -0.1934001 
C     2.6257800   -1.1634396   -0.0885012 
C     3.2383087    0.0958119   -0.0471619 
C     2.4686382    1.2776535    0.0939839 
C     3.1026884    2.5396916    0.2670930 
C     2.3542478    3.6582953    0.5066610 
C     0.9588978    3.5999849    0.5188197 
C     0.2733069    2.4063406    0.2895507 
C     1.0533670    1.1943395    0.1386528 
C     0.4580876   -0.0779156    0.1360086 
C     1.2009796   -1.2507068    0.0160909 
C     0.5928410   -2.5426083    0.0328724 
C     1.3754347   -3.6824472   -0.0255439 
H     0.8993395   -4.6547896   -0.0148035 
C    -0.8743488   -2.6990638    0.0884955 
C    -1.4788690   -3.3192257    1.1757644 
C    -2.8572499   -3.5265365    1.2002483 
C    -3.6513185   -3.1204456    0.1361474 
C    -3.0467485   -2.5034382   -0.9537314 
C    -1.6717507   -2.2878997   -0.9750516 
H    -1.2135673   -1.8223560   -1.8383335 
C    -3.8404627   -2.1035727   -2.0715954 
N    -4.4738318   -1.7739956   -2.9748256 
H    -4.7195217   -3.2844643    0.1524806 
C    -3.4582839   -4.1655698    2.3282545 
N    -3.9398699   -4.6838075    3.2359668 
H    -0.8739439   -3.6376332    2.0145399 
H    -0.6064190   -0.1542022    0.3023336 
C    -1.1473934    2.4224004    0.1950823 
C    -2.0102654    1.6437018   -0.6385966 
C    -3.3495980    2.0360553   -0.5890587 
C    -4.4562683    1.5170964   -1.2975075 
C    -5.7100054    2.0594771   -1.0952592 
C    -5.8968650    3.1172695   -0.2088594 
C    -4.8113224    3.6648241    0.4923062 
C    -3.5651864    3.1252217    0.2941308 
S    -2.0710024    3.6401258    1.0412318 
H    -4.9617671    4.4968908    1.1671522 
H    -6.8851203    3.5305358   -0.0615107 
H    -6.5564033    1.6582592   -1.6359718 
H    -4.3201513    0.7038350   -1.9970364 
H    -1.6360785    0.8912420   -1.3166297 
H     0.4021397    4.5205106    0.6373588 
H     2.8427701    4.6108101    0.6633401 
H     4.1809587    2.6029519    0.2424011 
C     4.7157061    0.1939889   -0.1176795 
C     5.3429786    0.5382753   -1.3117542 
C     6.7252453    0.6308855   -1.3797370 
C     7.4959227    0.3827186   -0.2534560 
C     6.8786081    0.0410726    0.9409831 
C     5.4965981   -0.0536478    1.0081755 
H     5.0143004   -0.3178575    1.9409801 
H     7.4739229   -0.1509976    1.8239913 
H     8.5741452    0.4559630   -0.3061392 
H     7.2005216    0.8970184   -2.3147467 
H     4.7413523    0.7328853   -2.1907166 
H     4.4528106   -2.3020707   -0.3012407 
H     3.3545395   -4.4940362   -0.2207572 
