# Supplementary material for: Hot exciplexes in U-shaped TADF molecules with emission from locally excited states
Source: Nat Commun. 2021 Oct 26;12:6179. doi: 10.1038/s41467-021-26439-w (PMC8548444; doi:10.1038/s41467-021-26439-w)
Supplement: Supplementary file 2 — Source Data [file 41467_2021_26439_MOESM2_ESM.zip › Source Data/optimized_geometries/Methylfuran-in-T3.xyz]

56
Energy =
C    -1.4451829   -3.7011387    0.0819184 
C    -2.3425453   -2.6684741    0.0662781 
C    -1.8824169   -1.3293260    0.0411735 
C    -2.7708701   -0.2424349    0.0016998 
C    -2.2863016    1.0774256   -0.0805783 
C    -3.1893926    2.1556292   -0.1152042 
C    -2.7368063    3.4503801   -0.2416657 
C    -1.3793746    3.7091513   -0.3228224 
C    -0.4192849    2.6911408   -0.2681396 
C     0.9425030    3.1238608   -0.3386769 
C     1.4818132    4.3417613   -0.7124819 
C     2.8720243    4.2161131   -0.6187744 
C     3.1213753    2.9383663   -0.1867453 
O     1.9585233    2.2934310   -0.0253966 
C     4.3667237    2.2155834    0.1183094 
H     4.4282222    1.2806258   -0.4400589 
H     4.4295429    1.9597246    1.1776416 
H     5.2248937    2.8326615   -0.1359974 
H     3.6149170    4.9633647   -0.8400885 
H     0.9417904    5.2131898   -1.0422981 
C    -0.8708106    1.3299103   -0.1426760 
C    -0.0119023    0.2366497   -0.0948911 
C    -0.4787914   -1.0796860    0.0214512 
C     0.4354892   -2.1657105    0.0741450 
C    -0.0638634   -3.4515073    0.0919947 
H     0.6330639   -4.2773586    0.1304294 
C     1.8955736   -1.9476836    0.1287150 
C     2.4454192   -1.3622531    1.2688555 
C     3.8710173   -1.1533263    1.3061339 
C     4.6492403   -1.5339014    0.2263459 
C     4.0845373   -2.1112602   -0.9128508 
C     4.8978264   -2.4507395   -2.0107709 
N     5.5548323   -2.7283289   -2.9248957 
C     2.6626309   -2.3343754   -0.9505335 
H     2.2094828   -2.7651347   -1.8312191 
H     5.7197111   -1.3734465    0.2607227 
C     4.4730591   -0.5081422    2.4072490 
N     4.9468433    0.0595200    3.2997833 
H     1.8363220   -1.1169003    2.1250673 
H     1.0543300    0.3653333   -0.1568338 
H    -1.0577667    4.7379396   -0.3948140 
H    -3.4399827    4.2709278   -0.2644117 
H    -4.2505999    1.9657729   -0.0401366 
C    -4.2313675   -0.4923999    0.0334959 
C    -4.8666799   -0.7781089    1.2385416 
C    -6.2327104   -1.0146514    1.2685766 
C    -6.9725547   -0.9750080    0.0958814 
C    -6.3431436   -0.6964675   -1.1084353 
C    -4.9782089   -0.4537655   -1.1405943 
H    -4.4857980   -0.2407477   -2.0812054 
H    -6.9146088   -0.6696921   -2.0266404 
H    -8.0375869   -1.1628475    0.1201964 
H    -6.7187006   -1.2316623    2.2103796 
H    -4.2884647   -0.8116594    2.1533966 
H    -3.4041325   -2.8714473    0.0622693 
H    -1.8008553   -4.7224903    0.0976944 
