# Supplementary material for: Hot exciplexes in U-shaped TADF molecules with emission from locally excited states
Source: Nat Commun. 2021 Oct 26;12:6179. doi: 10.1038/s41467-021-26439-w (PMC8548444; doi:10.1038/s41467-021-26439-w)
Supplement: Supplementary file 2 — Source Data [file 41467_2021_26439_MOESM2_ESM.zip › Source Data/optimized_geometries/Methylfuran-in-T2.xyz]

56
Energy =
C    -1.3947576   -3.6885131   -0.2225298 
C    -2.3045826   -2.6439180   -0.1341728 
C    -1.8593254   -1.2980864   -0.0538361 
C    -2.7525966   -0.2253449   -0.0034233 
C    -2.2931218    1.1193853   -0.0058903 
C    -3.2305558    2.1931270    0.0632572 
C    -2.7948326    3.4913306    0.0147252 
C    -1.4427932    3.7840136   -0.1005148 
C    -0.4613378    2.7751194   -0.1561416 
C     0.8778067    3.2152615   -0.2819093 
C     1.3907473    4.5053670   -0.5102258 
C     2.7805310    4.3891371   -0.5604416 
C     3.0827526    3.0685054   -0.3625910 
O     1.9371119    2.3639086   -0.1944227 
C     4.3585837    2.3333712   -0.2786896 
H     4.3569362    1.4466287   -0.9157383 
H     4.5688594    2.0068909    0.7428064 
H     5.1777950    2.9762769   -0.5935379 
H     3.4957398    5.1781781   -0.7250459 
H     0.8198538    5.4065745   -0.6494675 
C    -0.9062184    1.3893963   -0.0932428 
C    -0.0233307    0.2901988   -0.1306179 
C    -0.4553995   -1.0289588   -0.0694176 
C     0.4616160   -2.1338885   -0.0811180 
C    -0.0329776   -3.4395227   -0.1946929 
H     0.6611186   -4.2701908   -0.2027268 
C     1.9074971   -1.9513204    0.0655478 
C     2.4424083   -1.1603068    1.0857173 
C     3.8172140   -1.0598835    1.2614466 
C     4.6976823   -1.7344166    0.4194479 
C     4.1708597   -2.5194250   -0.5993496 
C     5.0522877   -3.2169095   -1.4821404 
N     5.7610871   -3.7789089   -2.1938382 
C     2.7947592   -2.6294253   -0.7728752 
H     2.4097223   -3.2343897   -1.5832453 
H     5.7663979   -1.6534336    0.5584963 
C     4.3367085   -0.2595233    2.3249786 
N     4.7609432    0.3953307    3.1716628 
H     1.7810035   -0.6428194    1.7677820 
H     1.0304844    0.4712731   -0.2403877 
H    -1.1429687    4.8213235   -0.1214024 
H    -3.5085477    4.3024679    0.0715140 
H    -4.2841299    1.9762278    0.1579561 
C    -4.2100077   -0.4957945    0.0379271 
C    -4.8312806   -0.8380395    1.2355938 
C    -6.1941698   -1.0940787    1.2740919 
C    -6.9506099   -1.0131367    0.1144071 
C    -6.3388217   -0.6741350   -1.0838355 
C    -4.9768147   -0.4158010   -1.1215211 
H    -4.4991373   -0.1505341   -2.0563992 
H    -6.9230678   -0.6113125   -1.9925625 
H    -8.0134719   -1.2135850    0.1439374 
H    -6.6652653   -1.3567776    2.2122044 
H    -4.2403752   -0.9003622    2.1408274 
H    -3.3645674   -2.8533164   -0.1475708 
H    -1.7524381   -4.7068484   -0.2902965 
