# Supplementary material for: Hot exciplexes in U-shaped TADF molecules with emission from locally excited states
Source: Nat Commun. 2021 Oct 26;12:6179. doi: 10.1038/s41467-021-26439-w (PMC8548444; doi:10.1038/s41467-021-26439-w)
Supplement: Supplementary file 2 — Source Data [file 41467_2021_26439_MOESM2_ESM.zip › Source Data/optimized_geometries/Benzothiophene-out-T3.xyz]

59
Energy =
C     2.7765529   -3.5673920    0.3077584 
C     3.3966850   -2.3561895    0.1578537 
C     2.6390597   -1.1628741    0.0576254 
C     3.2561587    0.0947466   -0.0341496 
C     2.4798722    1.2715489   -0.0348744 
C     3.0919299    2.5461347   -0.0897905 
C     2.3354290    3.6830273   -0.0005806 
C     0.9428426    3.6062878    0.1099275 
C     0.2838316    2.3907754    0.1148431 
C     1.0565346    1.1861860    0.0689550 
C     0.4614054   -0.0756444    0.1782895 
C     1.2156951   -1.2476069    0.1235242 
C     0.5901607   -2.5271974    0.1993684 
C     1.3768959   -3.6546840    0.3206311 
H     0.8994987   -4.6240730    0.3747328 
C    -0.8598033   -2.6574276    0.0608958 
C    -1.6018666   -3.3657325    0.9669546 
C    -3.0076648   -3.5219979    0.7845790 
C    -3.6202200   -2.9626591   -0.3722423 
C    -2.8747613   -2.2689816   -1.2894691 
C    -1.4679186   -2.0802604   -1.0981226 
H    -0.8623313   -1.6513739   -1.8819583 
C    -3.4967915   -1.7246778   -2.4436396 
N    -3.9774719   -1.2553938   -3.3831576 
H    -4.6832118   -3.0928285   -0.5234872 
C    -3.7832364   -4.2052408    1.7331470 
N    -4.4184250   -4.7743577    2.5195167 
H    -1.1366320   -3.7769022    1.8525061 
H    -0.5994184   -0.1451690    0.3738270 
C    -1.1698655    2.3781786    0.1471735 
C    -2.0418293    1.6893269   -0.6556523 
C    -3.4054254    2.0059316   -0.4061514 
C    -4.5560904    1.5177011   -1.0427078 
C    -5.7931621    1.9641223   -0.6315784 
C    -5.9126439    2.8949823    0.4048476 
C    -4.7916739    3.4017066    1.0409572 
C    -3.5462949    2.9563217    0.6233475 
S    -2.0041931    3.4373542    1.2511117 
H    -4.8893377    4.1271027    1.8375121 
H    -6.8940265    3.2294224    0.7132389 
H    -6.6839479    1.5896245   -1.1171729 
H    -4.4694227    0.8039203   -1.8508853 
H    -1.7223859    1.0094065   -1.4330647 
H     0.3648250    4.5207893    0.1423724 
H     2.8117880    4.6533391   -0.0359979 
H     4.1651064    2.6192356   -0.1943231 
C     4.7332510    0.1849317   -0.1017664 
C     5.3977028   -0.0819648   -1.2954013 
C     6.7805254    0.0011492   -1.3607342 
C     7.5113774    0.3455520   -0.2334100 
C     6.8551022    0.6089633    0.9601371 
C     5.4723734    0.5317783    1.0260253 
H     4.9602220    0.7358033    1.9579985 
H     7.4203829    0.8745786    1.8435415 
H     8.5901616    0.4083208   -0.2845513 
H     7.2867757   -0.2033158   -2.2947729 
H     4.8272058   -0.3498028   -2.1758308 
H     4.4762587   -2.3038548    0.1345704 
H     3.3672273   -4.4693420    0.3910236 
