# Supplementary material for: Hot exciplexes in U-shaped TADF molecules with emission from locally excited states
Source: Nat Commun. 2021 Oct 26;12:6179. doi: 10.1038/s41467-021-26439-w (PMC8548444; doi:10.1038/s41467-021-26439-w)
Supplement: Supplementary file 2 — Source Data [file 41467_2021_26439_MOESM2_ESM.zip › Source Data/optimized_geometries/Benzofuran-out-S1.xyz]

59
Energy =
C     2.4861896   -3.6463982    0.2945484 
C     3.0758429   -2.3942229    0.2669650 
C     2.3028135   -1.2314750    0.0827192 
C     2.8857695    0.0525935   -0.0279187 
C     2.0905412    1.2044357   -0.2404329 
C     2.6658686    2.4517143   -0.5208278 
C     1.8899540    3.5769983   -0.7898488 
C     0.5164341    3.4913704   -0.7622185 
C    -0.1170295    2.2682032   -0.4551650 
C    -1.5334052    2.2952625   -0.2552018 
C    -2.3816544    1.5827073    0.5660189 
C    -3.6662423    2.1609684    0.4290519 
C    -3.5071921    3.2060754   -0.4926821 
C    -4.5379773    4.0244390   -0.9038360 
C    -5.7796900    3.7709701   -0.3415761 
C    -5.9701603    2.7425173    0.5938184 
C    -4.9300994    1.9314131    0.9918612 
H    -5.0834043    1.1420300    1.7148184 
H    -6.9561850    2.5868355    1.0095042 
H    -6.6222934    4.3855902   -0.6283443 
H    -4.3862065    4.8210875   -1.6187010 
O    -2.2230725    3.2805516   -0.8924585 
H    -2.0890463    0.7922454    1.2354492 
C     0.6623565    1.0836258   -0.2735546 
C     0.1066369   -0.1908311   -0.2122610 
C     0.8752015   -1.3560920   -0.0044177 
C     0.2958378   -2.6460325    0.0742603 
C     1.1124316   -3.7761051    0.1838740 
H     0.6564025   -4.7562541    0.2416639 
C    -1.1593723   -2.8461991    0.0582742 
C    -1.7451736   -3.7510782   -0.8277271 
C    -3.1167148   -3.9894961   -0.8061612 
C    -3.9404436   -3.3291583    0.0973643 
C    -3.3585882   -2.4316774    0.9887383 
C    -4.1709550   -1.7438037    1.9397540 
N    -4.8163694   -1.1676412    2.7000133 
C    -1.9879377   -2.1981186    0.9723964 
H    -1.5505735   -1.5294156    1.7027103 
H    -5.0054581   -3.5111713    0.1108576 
C    -3.6856902   -4.9190239   -1.7309009 
N    -4.1414716   -5.6694723   -2.4751197 
H    -1.1266327   -4.2637927   -1.5526801 
H    -0.9490859   -0.3022931   -0.4159862 
H    -0.0788461    4.3767449   -0.9323358 
H     2.3704402    4.5198356   -1.0106806 
H     3.7425966    2.5376923   -0.5708896 
C     4.3513763    0.2016648    0.0596671 
C     4.9325893    0.8721587    1.1362937 
C     6.3082162    1.0231049    1.2179882 
C     7.1256285    0.5116955    0.2207850 
C     6.5587801   -0.1543395   -0.8571458 
C     5.1844672   -0.3114303   -0.9353669 
H     4.7445299   -0.8267600   -1.7800004 
H     7.1894863   -0.5506675   -1.6422471 
H     8.1992390    0.6310826    0.2827216 
H     6.7423469    1.5387460    2.0646972 
H     4.2963170    1.2665444    1.9189044 
H     4.1470765   -2.3114111    0.3781742 
H     3.1016010   -4.5265432    0.4227932 
