# Supplementary material for: Hot exciplexes in U-shaped TADF molecules with emission from locally excited states
Source: Nat Commun. 2021 Oct 26;12:6179. doi: 10.1038/s41467-021-26439-w (PMC8548444; doi:10.1038/s41467-021-26439-w)
Supplement: Supplementary file 2 — Source Data [file 41467_2021_26439_MOESM2_ESM.zip › Source Data/optimized_geometries/Benzofuran-out-S0.xyz]

59
Energy =
C     2.5063589   -3.5958271    0.3332730 
C     3.0990872   -2.3754329    0.2707387 
C     2.3197539   -1.1904860    0.1364175 
C     2.9131161    0.0711877    0.0138859 
C     2.1260170    1.2213539   -0.1338832 
C     2.7146468    2.5029833   -0.3232235 
C     1.9363766    3.6004801   -0.5147207 
C     0.5286702    3.5022632   -0.4846814 
C    -0.0937346    2.3017265   -0.2746685 
C    -1.5477552    2.2693110   -0.1612671 
C    -2.3907691    1.6375265    0.6935108 
C    -3.7107484    2.0926571    0.3755309 
C    -3.5418601    2.9907485   -0.6793255 
C    -4.5881870    3.6569436   -1.2899783 
C    -5.8538921    3.3981857   -0.7925892 
C    -6.0529034    2.5100693    0.2711026 
C    -4.9944155    1.8507345    0.8663060 
H    -5.1577840    1.1688233    1.6903753 
H    -7.0577293    2.3392085    0.6334146 
H    -6.7070921    3.8949958   -1.2345847 
H    -4.4261216    4.3439202   -2.1092023 
O    -2.2340813    3.0958951   -0.9965358 
H    -2.1048107    0.9722581    1.4914370 
C     0.6987078    1.1095130   -0.1382280 
C     0.1268096   -0.1551235   -0.0568535 
C     0.8947424   -1.3049765    0.0938472 
C     0.3026431   -2.6091806    0.1816893 
C     1.0971441   -3.7130464    0.2847504 
H     0.6440016   -4.6935455    0.3626391 
C    -1.1668317   -2.7717069    0.1733191 
C    -1.7890064   -3.5180797   -0.8196202 
C    -3.1727207   -3.6882847   -0.8195872 
C    -3.9564581   -3.1036280    0.1663193 
C    -3.3342236   -2.3579206    1.1611869 
C    -4.1174062   -1.7361151    2.1811585 
N    -4.7400218   -1.2168216    2.9984349 
C    -1.9519538   -2.2002259    1.1694818 
H    -1.4823106   -1.6319488    1.9618769 
H    -5.0305883   -3.2236874    0.1590230 
C    -3.7905186   -4.4619651   -1.8500282 
N    -4.2843074   -5.0891770   -2.6790106 
H    -1.1952952   -3.9597308   -1.6091253 
H    -0.9444111   -0.2441356   -0.1582454 
H    -0.0609672    4.4019770   -0.5978842 
H     2.3934983    4.5681014   -0.6721620 
H     3.7918296    2.5951030   -0.3268620 
C     4.3929049    0.1899607    0.0198570 
C     5.0713838    0.4835807    1.1988592 
C     6.4540682    0.5945063    1.2056617 
C     7.1724472    0.4141377    0.0329616 
C     6.5029718    0.1220520   -1.1464610 
C     5.1205952    0.0100575   -1.1528136 
H     4.5973690   -0.2166893   -2.0732940 
H     7.0577873   -0.0182757   -2.0648632 
H     8.2508847    0.5013841    0.0378916 
H     6.9703903    0.8224038    2.1289020 
H     4.5099315    0.6251706    2.1138414 
H     4.1761913   -2.2945881    0.3190890 
H     3.1085765   -4.4886210    0.4329164 
