# Supplementary material for: Hot exciplexes in U-shaped TADF molecules with emission from locally excited states
Source: Nat Commun. 2021 Oct 26;12:6179. doi: 10.1038/s41467-021-26439-w (PMC8548444; doi:10.1038/s41467-021-26439-w)
Supplement: Supplementary file 2 — Source Data [file 41467_2021_26439_MOESM2_ESM.zip › Source Data/optimized_geometries/Methylfuran-out-T1.xyz]

56
Energy =
C     1.4589510    3.8421692   -0.4924018 
C     2.2641350    2.7093391   -0.3864617 
C     1.7067847    1.4457325   -0.1791482 
C     2.5173652    0.2791928   -0.0114029 
C     1.9383775   -1.0020001    0.1964522 
C     2.7194776   -2.1257360    0.4677105 
C     2.1291296   -3.3792963    0.7052218 
C     0.7738157   -3.5331132    0.6317939 
C    -0.0614811   -2.4265182    0.3162908 
C    -1.4609862   -2.6631953    0.0826423 
C    -2.3839585   -2.1058106   -0.7618839 
C    -3.5792062   -2.8497112   -0.6133654 
C    -3.3152774   -3.8172556    0.3038585 
O    -2.0380836   -3.7121848    0.7201649 
C    -4.1402817   -4.8947606    0.8927905 
H    -3.7150887   -5.8814599    0.7001880 
H    -5.1390549   -4.8701512    0.4627955 
H    -4.2368414   -4.7849482    1.9745886 
H    -4.5099979   -2.6900126   -1.1327056 
H    -2.2042407   -1.3059698   -1.4589383 
C     0.5113222   -1.1375289    0.1824664 
C    -0.2661380    0.0269561    0.1033399 
C     0.2878136    1.3166090   -0.1148626 
C    -0.5098671    2.4693593   -0.2415281 
C     0.0892924    3.7263009   -0.4095475 
H    -0.5375264    4.6031078   -0.5118198 
C    -1.9827634    2.3960949   -0.2041234 
C    -2.6858352    1.5792880   -1.0847670 
C    -4.0737138    1.4974575   -1.0300449 
C    -4.7922849    2.2606158   -0.1169885 
C    -4.0965655    3.1024240    0.7420058 
C    -4.8147069    3.9000388    1.6857164 
N    -5.3910627    4.5453091    2.4446804 
C    -2.7052442    3.1635579    0.7044272 
H    -2.1805239    3.8013095    1.4037098 
H    -5.8705392    2.1993307   -0.0746619 
C    -4.7583616    0.6009632   -1.9070133 
N    -5.2959760   -0.1449063   -2.5998953 
H    -2.1444954    1.0056579   -1.8253313 
H    -1.3259138   -0.0576242    0.2919073 
H     0.3315179   -4.5081165    0.7792601 
H     2.7592804   -4.2285270    0.9317568 
H     3.7943808   -2.0291348    0.5276500 
C     3.9894650    0.4100804   -0.0485559 
C     4.6797046    0.9750298    1.0219034 
C     6.0607529    1.0934704    0.9872003 
C     6.7702432    0.6521048   -0.1202123 
C     6.0921260    0.0889976   -1.1911693 
C     4.7112937   -0.0330782   -1.1545399 
H     4.1825617   -0.4728522   -1.9909187 
H     6.6389042   -0.2559541   -2.0590017 
H     7.8477871    0.7460396   -0.1479706 
H     6.5836996    1.5296860    1.8282605 
H     4.1270403    1.3173436    1.8880062 
H     3.3375351    2.8151420   -0.4592505 
H     1.9132593    4.8111377   -0.6482776 
