# Supplementary material for: Hot exciplexes in U-shaped TADF molecules with emission from locally excited states
Source: Nat Commun. 2021 Oct 26;12:6179. doi: 10.1038/s41467-021-26439-w (PMC8548444; doi:10.1038/s41467-021-26439-w)
Supplement: Supplementary file 2 — Source Data [file 41467_2021_26439_MOESM2_ESM.zip › Source Data/optimized_geometries/Benzofuran-in-T3.xyz]

59
Energy =
C    -2.5778353    3.5221163   -0.4498276 
C    -3.2279239    2.3397179   -0.2331833 
C    -2.5038860    1.1265341   -0.1034494 
C    -3.1565225   -0.1032066    0.0499994 
C    -2.4198508   -1.3015107    0.1001440 
C    -3.0829342   -2.5516936    0.1919976 
C    -2.3735387   -3.7179444    0.1620410 
C    -0.9752133   -3.6954908    0.0763163 
C    -0.2722915   -2.5095380    0.0162322 
C     1.1730423   -2.6051929   -0.0427401 
C     1.9603169   -3.5021504   -0.7059381 
C     3.3064452   -3.1872974   -0.3667720 
C     3.2233821   -2.0979827    0.5066871 
C     4.3224283   -1.5076071    1.0968748 
C     5.5576738   -2.0402629    0.7598838 
C     5.6765171   -3.1179274   -0.1263360 
C     4.5636581   -3.7035812   -0.6952184 
H     4.6610459   -4.5416294   -1.3722998 
H     6.6608568   -3.4990147   -0.3625188 
H     6.4491538   -1.6111893    1.1966032 
H     4.2320115   -0.6870386    1.7939580 
O     1.9297956   -1.7448327    0.6883522 
H     1.6122100   -4.2698881   -1.3777896 
C    -0.9932853   -1.2684503    0.0047635 
C    -0.3598126   -0.0320167   -0.1616126 
C    -1.0784187    1.1610962   -0.1886397 
C    -0.4213183    2.4189594   -0.3549770 
C    -1.1748052    3.5614013   -0.5105873 
H    -0.6703071    4.5110478   -0.6308374 
C     1.0379512    2.5277914   -0.2935046 
C     1.6942652    2.0678998    0.8992886 
C     3.1048911    2.2995221    1.0351538 
C     3.8166546    2.8987412    0.0334128 
C     3.1600747    3.3198310   -1.1673339 
C     3.8993409    3.8980916   -2.2040163 
N     4.5086904    4.3830916   -3.0657878 
C     1.7447769    3.1403491   -1.2873958 
H     1.2480948    3.4687445   -2.1900718 
H     4.8794247    3.0660234    0.1420259 
C     3.7653882    1.9104853    2.2310367 
N     4.2891702    1.5778989    3.2044754 
H     1.1249710    1.6631955    1.7216994 
H     0.7069619    0.0082253   -0.3213342 
H    -0.4298979   -4.6294510    0.1047570 
H    -2.8868819   -4.6675841    0.2275180 
H    -4.1602533   -2.5760688    0.2749957 
C    -4.6370781   -0.1440105    0.1282633 
C    -5.3997671   -0.3401972   -1.0193598 
C    -6.7840187   -0.3742398   -0.9432419 
C    -7.4181760   -0.2140474    0.2800893 
C    -6.6635388   -0.0183116    1.4272131 
C    -5.2789344    0.0175366    1.3521434 
H    -4.6895165    0.1701445    2.2474329 
H    -7.1527580    0.1071807    2.3841037 
H    -8.4981184   -0.2413611    0.3391436 
H    -7.3677054   -0.5257380   -1.8415769 
H    -4.9040478   -0.4650613   -1.9739180 
H    -4.3073369    2.3208257   -0.1730238 
H    -3.1413519    4.4391987   -0.5537789 
