# Supplementary material for: Hot exciplexes in U-shaped TADF molecules with emission from locally excited states
Source: Nat Commun. 2021 Oct 26;12:6179. doi: 10.1038/s41467-021-26439-w (PMC8548444; doi:10.1038/s41467-021-26439-w)
Supplement: Supplementary file 2 — Source Data [file 41467_2021_26439_MOESM2_ESM.zip › Source Data/optimized_geometries/Methylthiophene-out-S1.xyz]

56
Energy =
C     1.9489308    3.7127489    0.2218755 
C     2.7142119    2.5550505    0.2203497 
C     2.1098194    1.2919830    0.0935475 
C     2.8678092    0.0970064    0.0103856 
C     2.2431934   -1.1617333   -0.1455069 
C     2.9837035   -2.3301779   -0.3859633 
C     2.3634722   -3.5575999   -0.5960974 
C     0.9888309   -3.6561301   -0.5520452 
C     0.1960487   -2.5214796   -0.2913391 
C     0.8146107   -1.2433397   -0.1632684 
C     0.0846826   -0.0542430   -0.1384336 
C     0.6763966    1.2101684    0.0341856 
C    -0.0866655    2.4074048    0.0968640 
C     0.5708766    3.6445850    0.1458395 
H    -0.0145801    4.5541197    0.1909365 
C    -1.5507489    2.3979046    0.1195892 
C    -2.2851690    3.2615132   -0.7007623 
C    -3.6749381    3.2922776   -0.6482296 
C    -4.3782997    2.4620787    0.2173904 
C    -3.6514344    1.6081856    1.0458618 
C    -2.2627429    1.5853662    1.0033430 
H    -1.7218666    0.9514343    1.6930090 
C    -4.3332837    0.7423034    1.9530067 
N    -4.8716275    0.0206777    2.6719544 
H    -5.4579321    2.4820556    0.2505231 
C    -4.3921109    4.1815525   -1.5076975 
N    -4.9690382    4.8987627   -2.1989595 
H    -1.7666498    3.8999939   -1.4037876 
H    -0.9768933   -0.1063070   -0.3344396 
C    -1.2173790   -2.7067525   -0.0920956 
C    -2.0516821   -2.1136887    0.8352317 
C    -3.3683644   -2.6008566    0.7974935 
C    -3.5605072   -3.5661735   -0.1572996 
S    -2.1034672   -3.8852178   -1.0090175 
C    -4.8213205   -4.2793275   -0.4934543 
H    -4.7131617   -5.3608230   -0.3996127 
H    -5.6185231   -3.9623550    0.1761407 
H    -5.1418005   -4.0709695   -1.5156197 
H    -4.1522998   -2.2609368    1.4592238 
H    -1.6961334   -1.3981922    1.5612625 
H     0.5161039   -4.6239663   -0.6569803 
H     2.9640623   -4.4376583   -0.7792611 
H     4.0615292   -2.2720562   -0.4486237 
C     4.3408214    0.1612337    0.0721285 
C     5.0749178    0.7480223   -0.9593402 
C     6.4587099    0.7881647   -0.9067651 
C     7.1323256    0.2515674    0.1820029 
C     6.4130844   -0.3296867    1.2156243 
C     5.0286480   -0.3777939    1.1593480 
H     4.4682140   -0.8264421    1.9700921 
H     6.9302847   -0.7449164    2.0707811 
H     8.2129033    0.2871710    0.2240343 
H     7.0135452    1.2377464   -1.7199452 
H     4.5518367    1.1638505   -1.8113761 
H     3.7882030    2.6303613    0.3063491 
H     2.4355821    4.6751935    0.3055969 
