# Supplementary material for: Hot exciplexes in U-shaped TADF molecules with emission from locally excited states
Source: Nat Commun. 2021 Oct 26;12:6179. doi: 10.1038/s41467-021-26439-w (PMC8548444; doi:10.1038/s41467-021-26439-w)
Supplement: Supplementary file 2 — Source Data [file 41467_2021_26439_MOESM2_ESM.zip › Source Data/optimized_geometries/Methylthiophene-out-S0.xyz]

56
Energy =
C     1.9666512    3.6597880    0.3390206 
C     2.7269551    2.5366083    0.2629310 
C     2.1233134    1.2513086    0.1494885 
C     2.8898063    0.0855550    0.0271509 
C     2.2733268   -1.1676149   -0.0881709 
C     3.0290694   -2.3621794   -0.2571088 
C     2.4046193   -3.5614523   -0.3935401 
C     0.9953382   -3.6557159   -0.3333830 
C     0.2175299   -2.5458201   -0.1597594 
C     0.8456690   -1.2560281   -0.0698764 
C     0.0991204   -0.0864724    0.0054315 
C     0.6952563    1.1623762    0.1357085 
C    -0.0769919    2.3685236    0.2369517 
C     0.5545328    3.5746791    0.3242202 
H    -0.0310114    4.4811492    0.4163856 
C    -1.5542049    2.3195883    0.2550893 
C    -2.2923436    3.0225917   -0.6895105 
C    -3.6857821    2.9916283   -0.6713799 
C    -4.3636979    2.2433800    0.2819498 
C    -3.6268658    1.5385807    1.2270787 
C    -2.2365574    1.5856618    1.2212284 
H    -1.6813613    1.0454253    1.9766493 
C    -4.2992942    0.7437310    2.2054954 
N    -4.8332028    0.0868600    2.9856940 
H    -5.4439242    2.2064907    0.2866060 
C    -4.4225426    3.7232755   -1.6531810 
N    -5.0131280    4.3155661   -2.4437358 
H    -1.7801298    3.5863936   -1.4579040 
H    -0.9753031   -0.1630475   -0.0684450 
C    -1.2387333   -2.6756444   -0.0462196 
C    -2.0617792   -2.2621993    0.9610900 
C    -3.4223989   -2.6000636    0.7471977 
C    -3.6333857   -3.2688625   -0.4210352 
S    -2.1496951   -3.4839135   -1.2681093 
C    -4.9213187   -3.7747151   -0.9753624 
H    -4.9095443   -4.8568504   -1.1116753 
H    -5.7362988   -3.5363767   -0.2937762 
H    -5.1551169   -3.3248662   -1.9413121 
H    -4.2148163   -2.3581900    1.4420659 
H    -1.6990223   -1.7583619    1.8464466 
H     0.5263400   -4.6294942   -0.3946366 
H     2.9876296   -4.4626132   -0.5286669 
H     4.1084040   -2.3064793   -0.2843493 
C     4.3711694    0.1792122    0.0053810 
C     5.0444094    0.4406523   -1.1843775 
C     6.4285546    0.5266250   -1.2052481 
C     7.1544782    0.3528742   -0.0359988 
C     6.4907224    0.0921932    1.1537661 
C     5.1064868    0.0051937    1.1740059 
H     4.5879623   -0.1991444    2.1023369 
H     7.0513139   -0.0440376    2.0692871 
H     8.2342694    0.4200223   -0.0520673 
H     6.9405139    0.7289422   -2.1368813 
H     4.4770972    0.5750980   -2.0968282 
H     3.8054456    2.6119413    0.2867646 
H     2.4372035    4.6298880    0.4251676 
