# Supplementary material for: Hot exciplexes in U-shaped TADF molecules with emission from locally excited states
Source: Nat Commun. 2021 Oct 26;12:6179. doi: 10.1038/s41467-021-26439-w (PMC8548444; doi:10.1038/s41467-021-26439-w)
Supplement: Supplementary file 2 — Source Data [file 41467_2021_26439_MOESM2_ESM.zip › Source Data/optimized_geometries/Benzofuran-in-T2.xyz]

59
Energy =
C    -2.5791026    3.5682276   -0.3798007 
C    -3.2410352    2.3562814   -0.2546766 
C    -2.5174585    1.1457332   -0.1069526 
C    -3.1544831   -0.0945926   -0.0009944 
C    -2.4075048   -1.3036667    0.0836460 
C    -3.0820593   -2.5489224    0.2365116 
C    -2.3686364   -3.7143881    0.3016237 
C    -0.9800038   -3.7042834    0.2207372 
C    -0.2496880   -2.5134983    0.0799434 
C     1.1605506   -2.6421098    0.0257838 
C     1.9686467   -3.7942991    0.1419671 
C     3.3033523   -3.3787029    0.0164007 
C     3.2561917   -1.9878889   -0.1738904 
C     4.3674401   -1.2024450   -0.3430018 
C     5.6002689   -1.8583182   -0.3122409 
C     5.6867385   -3.2398571   -0.1223698 
C     4.5549737   -4.0150609    0.0424046 
H     4.6295114   -5.0840066    0.1890511 
H     6.6615661   -3.7079391   -0.1034426 
H     6.5063297   -1.2816884   -0.4363561 
H     4.2957336   -0.1339611   -0.4930925 
O     1.9711146   -1.5627504   -0.1648932 
H     1.6247426   -4.8004270    0.3076879 
C    -0.9943604   -1.2655970    0.0165747 
C    -0.3760907   -0.0021073   -0.0893519 
C    -1.0882250    1.1904502   -0.1041908 
C    -0.4327354    2.4631148   -0.1705419 
C    -1.1940119    3.6229729   -0.3346249 
H    -0.6954451    4.5829596   -0.3798173 
C     1.0249166    2.5904774   -0.0459659 
C     1.7206408    1.9902020    1.0054140 
C     3.0951181    2.1539877    1.1359151 
C     3.8102571    2.9218653    0.2214615 
C     3.1217844    3.5253731   -0.8240513 
C     3.8355142    4.3144523   -1.7782636 
N     4.4090038    4.9507499   -2.5469774 
C     1.7456165    3.3626339   -0.9563776 
H     1.2342977    3.8247911   -1.7905306 
H     4.8784417    3.0505862    0.3257642 
C     3.7823851    1.5346287    2.2253401 
N     4.3409923    1.0357387    3.0991877 
H     1.1843392    1.4064565    1.7415439 
H     0.6917233    0.0483291   -0.1873052 
H    -0.4599060   -4.6495675    0.2690009 
H    -2.8842266   -4.6581913    0.4185586 
H    -4.1595449   -2.5673386    0.3086816 
C    -4.6352853   -0.1514230    0.0184665 
C    -5.3445848   -0.4996461   -1.1280426 
C    -6.7304110   -0.5481763   -1.1109326 
C    -7.4235059   -0.2515836    0.0537181 
C    -6.7246511    0.0954867    1.2004362 
C    -5.3385624    0.1466890    1.1823113 
H    -4.7927825    0.4164753    2.0777531 
H    -7.2589479    0.3264697    2.1126861 
H    -8.5046885   -0.2908581    0.0673607 
H    -7.2696623   -0.8172130   -2.0097285 
H    -4.8036385   -0.7311522   -2.0370414 
H    -4.3209179    2.3299881   -0.2865647 
H    -3.1481665    4.4806726   -0.4943769 
