# Supplementary material for: Hot exciplexes in U-shaped TADF molecules with emission from locally excited states
Source: Nat Commun. 2021 Oct 26;12:6179. doi: 10.1038/s41467-021-26439-w (PMC8548444; doi:10.1038/s41467-021-26439-w)
Supplement: Supplementary file 2 — Source Data [file 41467_2021_26439_MOESM2_ESM.zip › Source Data/optimized_geometries/Methylfuran-out-T2.xyz]

56
Energy =
C     1.4729541    3.8435243   -0.4543972 
C     2.2696513    2.7081207   -0.3974681 
C     1.6971633    1.4242151   -0.2005905 
C     2.4902950    0.2827891   -0.0370811 
C     1.9094336   -0.9921786    0.1873203 
C     2.7236129   -2.1320679    0.4719939 
C     2.1419408   -3.3347309    0.7882784 
C     0.7619298   -3.4993699    0.7578638 
C    -0.0854862   -2.4355700    0.3934057 
C    -1.4552925   -2.6937528    0.1651617 
C    -2.4645926   -2.0672720   -0.5834106 
C    -3.5886310   -2.8934671   -0.5318275 
C    -3.2487261   -3.9805450    0.2316997 
O    -1.9659107   -3.8638319    0.6453387 
C    -3.9960096   -5.1784123    0.6592548 
H    -3.5139802   -6.0970394    0.3171046 
H    -5.0036343   -5.1535464    0.2507585 
H    -4.0728840   -5.2393416    1.7473448 
H    -4.5382957   -2.7217064   -1.0122791 
H    -2.3597185   -1.1722173   -1.1674153 
C     0.5039194   -1.1221493    0.1980024 
C    -0.2759597    0.0455430    0.0998694 
C     0.2728864    1.3048534   -0.1201179 
C    -0.5266922    2.4944952   -0.2175139 
C     0.0963179    3.7408899   -0.3511196 
H    -0.5143483    4.6310689   -0.4329388 
C    -1.9919314    2.4500462   -0.1902605 
C    -2.7118248    1.5930912   -1.0229398 
C    -4.1007910    1.5506724   -0.9795308 
C    -4.8115765    2.3914309   -0.1292019 
C    -4.1015490    3.2745051    0.6764619 
C    -4.8083908    4.1533781    1.5543968 
N    -5.3761168    4.8640688    2.2595163 
C    -2.7103387    3.2992661    0.6526233 
H    -2.1799665    3.9693243    1.3163546 
H    -5.8911943    2.3587512   -0.0948482 
C    -4.7969541    0.6109521   -1.8004275 
N    -5.3427329   -0.1740101   -2.4420363 
H    -2.1807580    0.9679924   -1.7283967 
H    -1.3367816   -0.0341918    0.2795354 
H     0.3435361   -4.4744964    0.9589250 
H     2.7673368   -4.1798983    1.0439366 
H     3.7987902   -2.0300810    0.4789640 
C     3.9671612    0.4065847   -0.0694608 
C     4.6639765    0.8659048    1.0448964 
C     6.0462036    0.9766810    1.0149688 
C     6.7477661    0.6306361   -0.1305571 
C     6.0611923    0.1719989   -1.2452438 
C     4.6791482    0.0590940   -1.2140488 
H     4.1434101   -0.3005692   -2.0836115 
H     6.6022809   -0.0986480   -2.1424948 
H     7.8260045    0.7175674   -0.1543599 
H     6.5757751    1.3329006    1.8888968 
H     4.1160139    1.1334887    1.9397180 
H     3.3420267    2.8021273   -0.4922594 
H     1.9303414    4.8131315   -0.5967531 
