# Supplementary material for: Hot exciplexes in U-shaped TADF molecules with emission from locally excited states
Source: Nat Commun. 2021 Oct 26;12:6179. doi: 10.1038/s41467-021-26439-w (PMC8548444; doi:10.1038/s41467-021-26439-w)
Supplement: Supplementary file 2 — Source Data [file 41467_2021_26439_MOESM2_ESM.zip › Source Data/optimized_geometries/Methylthiophene-in-S0.xyz]

56
Energy =
C     1.5001259    3.7087008   -0.5222133 
C     2.3164122    2.6280230   -0.4181361 
C     1.7814389    1.3261608   -0.1996986 
C     2.6106735    0.2071320   -0.0539418 
C     2.0640021   -1.0615673    0.1765096 
C     2.8880223   -2.2081319    0.3621145 
C     2.3355826   -3.4235090    0.6130902 
C     0.9307516   -3.5812874    0.6653900 
C     0.0906242   -2.5192902    0.4885309 
C     0.6441435   -1.2143898    0.2609098 
C    -0.1654760   -0.0906889    0.1450532 
C     0.3617875    1.1719336   -0.1037893 
C    -0.4710057    2.3318643   -0.2461059 
C     0.0963871    3.5581488   -0.4369310 
H    -0.5370278    4.4280339   -0.5592888 
C    -1.9443721    2.2212746   -0.2083565 
C    -2.6787084    2.9566573    0.7144460 
C    -4.0709315    2.8945477    0.7287590 
C    -4.7501107    2.0889753   -0.1755165 
C    -4.0160406    1.3496264   -1.0962860 
C    -2.6265675    1.4155065   -1.1156482 
H    -2.0754752    0.8391167   -1.8469769 
C    -4.6968757    0.5142499   -2.0337602 
N    -5.2489620   -0.1624865   -2.7837383 
H    -5.8296390    2.0361501   -0.1626270 
C    -4.8045161    3.6599099    1.6868813 
N    -5.3927605    4.2792913    2.4582279 
H    -2.1635236    3.5746070    1.4379106 
H    -1.2306221   -0.2079928    0.2826736 
C    -1.3594372   -2.7448973    0.5388354 
C    -2.0894244   -3.2251171    1.5827306 
C    -3.4604416   -3.4171515    1.2672137 
C    -3.7723064   -3.0897048   -0.0164923 
S    -2.3709963   -2.5290901   -0.8506736 
C    -5.0866244   -3.2168551   -0.7078616 
H    -5.8648956   -3.4489071    0.0175302 
H    -5.3741318   -2.3052233   -1.2298921 
H    -5.0724168   -4.0201345   -1.4462810 
H    -4.1920830   -3.7921206    1.9692048 
H    -1.6549524   -3.4273054    2.5515194 
H     0.5100668   -4.5657348    0.8227091 
H     2.9698813   -4.2879344    0.7571757 
H     3.9624827   -2.1013290    0.3068652 
C     4.0843003    0.3691731   -0.1333462 
C     4.7477048    0.1970066   -1.3443426 
C     6.1243267    0.3491108   -1.4199894 
C     6.8521525    0.6744228   -0.2848747 
C     6.1979869    0.8466979    0.9261144 
C     4.8214154    0.6949151    1.0012441 
H     4.3099921    0.8284181    1.9462748 
H     6.7601959    1.0995156    1.8154623 
H     7.9260328    0.7930098   -0.3437742 
H     6.6288572    0.2131774   -2.3676428 
H     4.1791481   -0.0575210   -2.2299531 
H     3.3877784    2.7504317   -0.4983301 
H     1.9180510    4.6925808   -0.6869080 
