# Supplementary material for: Hot exciplexes in U-shaped TADF molecules with emission from locally excited states
Source: Nat Commun. 2021 Oct 26;12:6179. doi: 10.1038/s41467-021-26439-w (PMC8548444; doi:10.1038/s41467-021-26439-w)
Supplement: Supplementary file 2 — Source Data [file 41467_2021_26439_MOESM2_ESM.zip › Source Data/optimized_geometries/Methylthiophene-in-S1.xyz]

56
Energy =
C     1.1443323    3.8777872   -0.5332385 
C     2.0637690    2.8426043   -0.4485982 
C     1.6451525    1.5259749   -0.1850199 
C     2.5593243    0.4552526   -0.0372049 
C     2.1184987   -0.8541742    0.2622084 
C     3.0296731   -1.8865752    0.5322999 
C     2.6036096   -3.1629870    0.8840050 
C     1.2572379   -3.4407769    0.9692375 
C     0.2910309   -2.4495860    0.6955847 
C     0.7157602   -1.1208780    0.3932284 
C    -0.1672260   -0.0453196    0.2901901 
C     0.2413224    1.2572937   -0.0563130 
C    -0.6819006    2.3201401   -0.2286378 
C    -0.2102914    3.6257560   -0.4163632 
H    -0.9202121    4.4339476   -0.5378277 
C    -2.1285804    2.0889042   -0.2555198 
C    -3.0042549    2.9008544    0.4710815 
C    -4.3822328    2.7221182    0.3864739 
C    -4.9265999    1.7310116   -0.4209314 
C    -4.0567960    0.9235243   -1.1526814 
C    -2.6810221    1.1037518   -1.0741798 
H    -2.0303498    0.4902460   -1.6829920 
C    -4.5762887   -0.0996277   -2.0014198 
N    -4.9862463   -0.9392475   -2.6756090 
H    -5.9965369    1.5942717   -0.4844753 
C    -5.2498649    3.5639647    1.1493386 
N    -5.9473767    4.2424093    1.7643721 
H    -2.6067701    3.6676042    1.1231327 
H    -1.2017162   -0.1929924    0.5644040 
C    -1.0813933   -2.8875816    0.6958717 
C    -1.6175346   -3.8942058    1.4801131 
C    -2.9566767   -4.1816030    1.1871578 
C    -3.4674703   -3.4179149    0.1666334 
S    -2.2850422   -2.3262221   -0.4250995 
C    -4.8458930   -3.4493038   -0.3883914 
H    -5.3683084   -4.3361531   -0.0336840 
H    -5.4188802   -2.5747517   -0.0758257 
H    -4.8531359   -3.4556235   -1.4775397 
H    -3.5417724   -4.9271177    1.7063255 
H    -1.0588240   -4.3819288    2.2658389 
H     0.9324016   -4.4490396    1.1851587 
H     3.3311909   -3.9387441    1.0783725 
H     4.0904313   -1.6796307    0.5002189 
C     4.0061589    0.7101168   -0.1885277 
C     4.7031594    0.2128584   -1.2891026 
C     6.0630269    0.4447456   -1.4290824 
C     6.7480151    1.1726127   -0.4675287 
C     6.0646844    1.6706445    0.6332272 
C     4.7042910    1.4452103    0.7695655 
H     4.1732189    1.8320315    1.6303686 
H     6.5936118    2.2351744    1.3900571 
H     7.8096082    1.3521536   -0.5751429 
H     6.5874144    0.0580770   -2.2932024 
H     4.1680266   -0.3502372   -2.0435503 
H     3.1149132    3.0553844   -0.5768902 
H     1.4893332    4.8857955   -0.7198865 
