# Supplementary material for: Hot exciplexes in U-shaped TADF molecules with emission from locally excited states
Source: Nat Commun. 2021 Oct 26;12:6179. doi: 10.1038/s41467-021-26439-w (PMC8548444; doi:10.1038/s41467-021-26439-w)
Supplement: Supplementary file 2 — Source Data [file 41467_2021_26439_MOESM2_ESM.zip › Source Data/optimized_geometries/Benzofuran-in-T1.xyz]

59
Energy =
C    -2.5432898    3.5834412   -0.1651294 
C    -3.2040705    2.3601443   -0.0457802 
C    -2.4958384    1.1577453   -0.0426218 
C    -3.1550463   -0.1073548    0.0266466 
C    -2.4234916   -1.3285435    0.0035842 
C    -3.0784787   -2.5586525   -0.0375702 
C    -2.3578631   -3.7616051   -0.0969022 
C    -0.9919400   -3.7419189   -0.0946237 
C    -0.2791596   -2.5162412   -0.0359482 
C     1.1632764   -2.6247126    0.0086629 
C     1.9877244   -3.5365292   -0.5764572 
C     3.3137289   -3.2195165   -0.1541272 
C     3.1762398   -2.1129201    0.6868993 
C     4.2371768   -1.5114353    1.3362012 
C     5.4898485   -2.0498723    1.0954780 
C     5.6626246   -3.1477499    0.2438304 
C     4.5867569   -3.7443017   -0.3838990 
H     4.7272844   -4.5983273   -1.0330458 
H     6.6587612   -3.5373070    0.0822921 
H     6.3511825   -1.6121674    1.5816288 
H     4.1033093   -0.6757206    2.0078676 
O     1.8776243   -1.7513636    0.7729327 
H     1.6843316   -4.3206585   -1.2507214 
C    -0.9897705   -1.2929447   -0.0277847 
C    -0.3578748   -0.0380338   -0.1210883 
C    -1.0730372    1.1883562   -0.1223074 
C    -0.4247577    2.4299761   -0.2222488 
C    -1.1709988    3.6181336   -0.2627852 
H    -0.6529692    4.5655448   -0.3402332 
C     1.0480660    2.5464380   -0.2808128 
C     1.8405211    2.2022167    0.8095256 
C     3.2185708    2.3997474    0.7702346 
C     3.8295719    2.9238911   -0.3631043 
C     3.0400300    3.2580607   -1.4555076 
C     3.6465342    3.7989987   -2.6308885 
N     4.1309653    4.2377457   -3.5781610 
C     1.6594125    3.0755842   -1.4117348 
H     1.0570312    3.3425356   -2.2701760 
H     4.8997794    3.0726016   -0.3914835 
C     4.0132133    2.0836609    1.9143691 
N     4.6518946    1.8279395    2.8374616 
H     1.3802164    1.7988989    1.7020698 
H     0.7125482    0.0019384   -0.2441707 
H    -0.4364794   -4.6697823   -0.0916747 
H    -2.8891944   -4.7030064   -0.1265806 
H    -4.1588319   -2.5897150   -0.0433790 
C    -4.6308996   -0.1485151    0.1043887 
C    -5.4084749    0.0909540   -1.0265250 
C    -6.7925437    0.0505326   -0.9515650 
C    -7.4168761   -0.2260925    0.2559769 
C    -6.6508016   -0.4650198    1.3874491 
C    -5.2665959   -0.4285393    1.3116678 
H    -4.6688844   -0.6152851    2.1949827 
H    -7.1314469   -0.6798119    2.3328697 
H    -8.4968533   -0.2558710    0.3148450 
H    -7.3841564    0.2339838   -1.8388835 
H    -4.9216653    0.3048290   -1.9699051 
H    -4.2816412    2.3467836    0.0388371 
H    -3.1124243    4.5029666   -0.1733405 
