# Supplementary material for: Hot exciplexes in U-shaped TADF molecules with emission from locally excited states
Source: Nat Commun. 2021 Oct 26;12:6179. doi: 10.1038/s41467-021-26439-w (PMC8548444; doi:10.1038/s41467-021-26439-w)
Supplement: Supplementary file 2 — Source Data [file 41467_2021_26439_MOESM2_ESM.zip › Source Data/optimized_geometries/Methylfuran-out-T3.xyz]

56
Energy =
C     1.5070251    3.8295762   -0.6348379 
C     2.3042064    2.7260427   -0.4971937 
C     1.7271116    1.4595187   -0.2296596 
C     2.5183318    0.3131013   -0.0221851 
C     1.9124278   -0.9360749    0.2188053 
C     2.6805545   -2.0691238    0.5513195 
C     2.0751878   -3.2736036    0.8436125 
C     0.6973824   -3.4174768    0.7554428 
C    -0.1156106   -2.3414919    0.3879765 
C    -1.4968309   -2.5717146    0.1178505 
C    -2.4164573   -1.9547161   -0.7048485 
C    -3.5957498   -2.7076667   -0.6341299 
C    -3.3372494   -3.7479400    0.2176230 
O    -2.0726340   -3.6755725    0.6604071 
C    -4.1730041   -4.8606565    0.7084631 
H    -3.7352961   -5.8298672    0.4629691 
H    -5.1606650   -4.8078995    0.2580510 
H    -4.2910386   -4.8189446    1.7928789 
H    -4.5159082   -2.5019785   -1.1561393 
H    -2.2564132   -1.0817668   -1.3135439 
C     0.4841947   -1.0497631    0.2164093 
C    -0.2734974    0.1077178    0.1190622 
C     0.3070502    1.3572262   -0.1434612 
C    -0.5048515    2.5123277   -0.3085583 
C     0.1107229    3.7256317   -0.5356583 
H    -0.5062015    4.6039414   -0.6678014 
C    -1.9777954    2.4140887   -0.2629605 
C    -2.6387032    1.6540134   -1.2333967 
C    -4.0557455    1.4387978   -1.0789997 
C    -4.7363742    2.0579655   -0.0448109 
C    -4.0749535    2.8746196    0.8735822 
C    -4.7883108    3.4852528    1.9235329 
N    -5.3609868    3.9931649    2.7937712 
C    -2.6493539    3.0318266    0.7677926 
H    -2.1148243    3.5840252    1.5271966 
H    -5.8006229    1.8935097    0.0652306 
C    -4.7241212    0.5191246   -1.9141167 
N    -5.2250770   -0.2799992   -2.5890178 
H    -2.1170547    1.2744550   -2.0995179 
H    -1.3384076    0.0739265    0.2914577 
H     0.2564434   -4.3890015    0.9275117 
H     2.6820437   -4.1256554    1.1165103 
H     3.7568650   -1.9875112    0.6066163 
C     3.9937644    0.4200530   -0.0415518 
C     4.6681945    1.0543503    0.9990908 
C     6.0510629    1.1468653    0.9819895 
C     6.7719746    0.6164060   -0.0780591 
C     6.1059656   -0.0113081   -1.1201019 
C     4.7233846   -0.1136438   -1.1009661 
H     4.2035568   -0.5995034   -1.9171878 
H     6.6626323   -0.4214523   -1.9521246 
H     7.8508811    0.6934088   -0.0923083 
H     6.5658108    1.6349357    1.7987977 
H     4.1060462    1.4682315    1.8268264 
H     3.3763549    2.8175278   -0.5975526 
H     1.9545624    4.7926995   -0.8400880 
