# Supplementary material for: Hot exciplexes in U-shaped TADF molecules with emission from locally excited states
Source: Nat Commun. 2021 Oct 26;12:6179. doi: 10.1038/s41467-021-26439-w (PMC8548444; doi:10.1038/s41467-021-26439-w)
Supplement: Supplementary file 2 — Source Data [file 41467_2021_26439_MOESM2_ESM.zip › Source Data/optimized_geometries/Methylfuran-out-S0.xyz]

56
Energy =
C     1.4825063    3.8076569   -0.4647833 
C     2.2808247    2.7127426   -0.3688509 
C     1.7225047    1.4130712   -0.1997255 
C     2.5285059    0.2792110   -0.0397231 
C     1.9563410   -0.9897604    0.1257255 
C     2.7554643   -2.1432094    0.3615804 
C     2.1741256   -3.3563974    0.5569815 
C     0.7734610   -3.5123748    0.4748773 
C    -0.0454657   -2.4442615    0.2256830 
C    -1.4762312   -2.6550411    0.0490468 
C    -2.3905425   -2.1651511   -0.8316972 
C    -3.6110488   -2.8477864   -0.5740820 
C    -3.3577869   -3.7094465    0.4416920 
O    -2.0665698   -3.5986708    0.8182186 
C    -4.2022877   -4.6807405    1.1731985 
H    -3.8168582   -5.6984490    1.0894426 
H    -5.2104217   -4.6707821    0.7644764 
H    -4.2688922   -4.4413663    2.2360886 
H    -4.5492109   -2.7124742   -1.0871028 
H    -2.2051906   -1.4455390   -1.6113985 
C     0.5323795   -1.1324862    0.1019710 
C    -0.2523152    0.0105440    0.0033317 
C     0.2989815    1.2763249   -0.1625561 
C    -0.5142524    2.4543933   -0.2768325 
C     0.0747814    3.6774459   -0.4122856 
H    -0.5427134    4.5613886   -0.5137453 
C    -1.9890273    2.3575988   -0.2499871 
C    -2.6748786    1.5831445   -1.1807958 
C    -4.0609937    1.4745029   -1.1326630 
C    -4.7921577    2.1663089   -0.1736624 
C    -4.1124117    2.9619958    0.7392834 
C    -4.8435694    3.6831368    1.7329919 
N    -5.4295209    4.2672846    2.5329782 
C    -2.7214935    3.0481368    0.7081260 
H    -2.2058707    3.6446173    1.4490666 
H    -5.8691420    2.0826536   -0.1362064 
C    -4.7312295    0.6213864   -2.0624532 
N    -5.2589745   -0.0877333   -2.7999058 
H    -2.1240310    1.0577088   -1.9497590 
H    -1.3220058   -0.0942540    0.1010208 
H     0.3504514   -4.5027169    0.5760589 
H     2.7891318   -4.2250483    0.7507975 
H     3.8313131   -2.0447064    0.3979436 
C     4.0057177    0.4246574   -0.0274705 
C     4.6685413    0.8119511    1.1335494 
C     6.0488721    0.9468622    1.1440968 
C     6.7815955    0.6968307   -0.0069692 
C     6.1283768    0.3105557   -1.1680958 
C     4.7480456    0.1743191   -1.1777942 
H     4.2378243   -0.1280841   -2.0837171 
H     6.6941224    0.1146284   -2.0695152 
H     7.8583956    0.8023417    0.0010105 
H     6.5525960    1.2467403    2.0536621 
H     4.0961259    1.0052853    2.0321516 
H     3.3554266    2.8220719   -0.4196234 
H     1.9186813    4.7889826   -0.5936504 
