# Supplementary material for: Hot exciplexes in U-shaped TADF molecules with emission from locally excited states
Source: Nat Commun. 2021 Oct 26;12:6179. doi: 10.1038/s41467-021-26439-w (PMC8548444; doi:10.1038/s41467-021-26439-w)
Supplement: Supplementary file 2 — Source Data [file 41467_2021_26439_MOESM2_ESM.zip › Source Data/optimized_geometries/Methylthiophene-in-T2.xyz]

56
Energy =
C     1.1370439    3.8542462   -0.6691441 
C     2.0543560    2.8265383   -0.5497247 
C     1.6321491    1.5044109   -0.2574263 
C     2.5481313    0.4657590   -0.0587353 
C     2.1128978   -0.8454336    0.2675084 
C     3.0623333   -1.8685761    0.5547271 
C     2.6367059   -3.1074235    0.9468397 
C     1.2773427   -3.4098059    1.0146799 
C     0.2902891   -2.4689034    0.6894391 
C     0.7286523   -1.1217484    0.3680645 
C    -0.1735663   -0.0513233    0.2210850 
C     0.2327669    1.2364246   -0.1199445 
C    -0.6941348    2.3133811   -0.2951148 
C    -0.2229379    3.6015041   -0.5373160 
H    -0.9324282    4.4072404   -0.6768616 
C    -2.1485559    2.0985055   -0.2658817 
C    -2.9636949    2.8894890    0.5408782 
C    -4.3472731    2.7316777    0.5303747 
C    -4.9443651    1.7765282   -0.2826991 
C    -4.1328290    0.9862176   -1.0896667 
C    -2.7516806    1.1466400   -1.0856972 
H    -2.1432184    0.5368290   -1.7399758 
C    -4.7209272   -0.0074024   -1.9304521 
N    -5.1911428   -0.8180241   -2.5992425 
H    -6.0178607    1.6508589   -0.2879444 
C    -5.1598842    3.5544063    1.3698759 
N    -5.8127360    4.2196879    2.0450381 
H    -2.5168096    3.6254134    1.1965040 
H    -1.2167366   -0.2137286    0.4466273 
C    -1.0592862   -2.9155342    0.6626852 
C    -1.5628265   -4.0717567    1.3234035 
C    -2.8756856   -4.3701656    1.0107988 
C    -3.4562935   -3.4956580    0.1071994 
S    -2.3263946   -2.2586477   -0.3620018 
C    -4.8397871   -3.5040576   -0.4247815 
H    -5.3636125   -4.3986029   -0.0911324 
H    -5.4088723   -2.6355162   -0.0851274 
H    -4.8621632   -3.4820619   -1.5153596 
H    -3.4201183   -5.2014413    1.4366249 
H    -0.9811453   -4.6277531    2.0424353 
H     0.9882367   -4.4232352    1.2523734 
H     3.3598898   -3.8767537    1.1831608 
H     4.1183314   -1.6516921    0.4859709 
C     4.0005376    0.7427952   -0.1695403 
C     4.6801468    0.4778660   -1.3548240 
C     6.0383393    0.7386029   -1.4605608 
C     6.7322034    1.2654818   -0.3812969 
C     6.0623055    1.5310974    0.8039644 
C     4.7039498    1.2717010    0.9089660 
H     4.1806164    1.4774243    1.8343485 
H     6.5981627    1.9409365    1.6500915 
H     7.7918638    1.4682848   -0.4635072 
H     6.5549125    0.5300118   -2.3883158 
H     4.1384192    0.0655946   -2.1968695 
H     3.1086504    3.0321803   -0.6689161 
H     1.4777329    4.8575109   -0.8856040 
