# Supplementary material for: Hot exciplexes in U-shaped TADF molecules with emission from locally excited states
Source: Nat Commun. 2021 Oct 26;12:6179. doi: 10.1038/s41467-021-26439-w (PMC8548444; doi:10.1038/s41467-021-26439-w)
Supplement: Supplementary file 2 — Source Data [file 41467_2021_26439_MOESM2_ESM.zip › Source Data/optimized_geometries/Methylthiophene-in-T3.xyz]

56
Energy =
C    -1.4175938    3.8048595    0.2452337 
C    -2.2561542    2.7229904    0.2652633 
C    -1.7452253    1.4104033    0.1142239 
C    -2.5938059    0.2928951    0.0640397 
C    -2.0626914   -0.9993766   -0.1234016 
C    -2.9159506   -2.1194975   -0.2617137 
C    -2.3946731   -3.3601133   -0.5134488 
C    -1.0116203   -3.5484929   -0.5958276 
C    -0.1229275   -2.4969409   -0.4481793 
C    -0.6501954   -1.1782712   -0.2540711 
C     0.1723146   -0.0466570   -0.2588900 
C    -0.3359954    1.2333358   -0.0307467 
C     0.5246427    2.3700023    0.0214249 
C    -0.0320440    3.6294334    0.1233119 
H     0.6228875    4.4892319    0.1705129 
C     1.9789136    2.2129242    0.0555044 
C     2.7882866    2.9339741   -0.7814768 
C     4.2065367    2.8036916   -0.7082762 
C     4.7679854    1.9157404    0.2530989 
C     3.9592447    1.2011675    1.0967275 
C     2.5347878    1.3319881    1.0348407 
H     1.9117910    0.8798159    1.7908111 
C     4.5306546    0.2979455    2.0314572 
N     4.9686304   -0.4587459    2.7858530 
H     5.8428122    1.8081077    0.3094998 
C     5.0401681    3.5132564   -1.5850012 
N     5.7256993    4.1041919   -2.3111545 
H     2.3582064    3.5764990   -1.5379301 
H     1.2191695   -0.1519260   -0.5038871 
C     1.2958579   -2.7997221   -0.4795296 
C     1.9183890   -3.6963467   -1.3257154 
C     3.2833667   -3.8648522   -1.0486593 
C     3.7199482   -3.1218460    0.0198488 
S     2.4303055   -2.1925996    0.6824125 
C     5.0943926   -3.0542411    0.5842191 
H     5.7089915   -3.8423091    0.1520266 
H     5.5699211   -2.0972936    0.3664243 
H     5.1008662   -3.1677309    1.6672399 
H     3.9392949   -4.5098885   -1.6157173 
H     1.4014901   -4.1878510   -2.1379208 
H    -0.6217183   -4.5487008   -0.7287042 
H    -3.0536444   -4.2103955   -0.6254164 
H    -3.9859618   -1.9879524   -0.1867916 
C    -4.0596927    0.4753690    0.1829162 
C    -4.7025175    0.2202231    1.3907360 
C    -6.0735135    0.3948492    1.5046962 
C    -6.8144421    0.8212366    0.4124134 
C    -6.1798096    1.0743975   -0.7947792 
C    -4.8084805    0.9042389   -0.9093883 
H    -4.3130254    1.1003825   -1.8520157 
H    -6.7529581    1.4050604   -1.6507654 
H    -7.8841091    0.9562622    0.5017849 
H    -6.5627648    0.1982510    2.4494687 
H    -4.1239704   -0.1117660    2.2436237 
H    -3.3198969    2.8685076    0.3926135 
H    -1.8201730    4.8022850    0.3571812 
