# Supplementary material for: Hot exciplexes in U-shaped TADF molecules with emission from locally excited states
Source: Nat Commun. 2021 Oct 26;12:6179. doi: 10.1038/s41467-021-26439-w (PMC8548444; doi:10.1038/s41467-021-26439-w)
Supplement: Supplementary file 2 — Source Data [file 41467_2021_26439_MOESM2_ESM.zip › Source Data/optimized_geometries/Methylthiophene-out-T1.xyz]

56
Energy =
C     1.9434075    3.7042295    0.3338927 
C     2.7119419    2.5388608    0.2627997 
C     2.1114463    1.2878698    0.1214882 
C     2.8814671    0.0883638    0.0029731 
C     2.2575708   -1.1856581   -0.1396785 
C     2.9997644   -2.3491246   -0.3374040 
C     2.3670533   -3.5907040   -0.4997551 
C     1.0021256   -3.6835359   -0.4399239 
C     0.2083019   -2.5322180   -0.2226544 
C     0.8297500   -1.2688628   -0.1287159 
C     0.0881878   -0.0708952   -0.0847554 
C     0.6866517    1.2032150    0.0823024 
C    -0.0717019    2.3839505    0.1814666 
C     0.5720997    3.6298390    0.2849528 
H    -0.0246847    4.5295438    0.3654915 
C    -1.5460460    2.3595068    0.1923622 
C    -2.2703200    3.1344851   -0.7086878 
C    -3.6631576    3.1363032   -0.6898534 
C    -4.3597740    2.3572990    0.2255298 
C    -3.6391633    1.5863247    1.1304553 
C    -2.2479662    1.5950927    1.1206188 
H    -1.7051227    1.0092936    1.8503214 
C    -4.3299198    0.7701658    2.0779408 
N    -4.8783301    0.0972979    2.8341693 
H    -5.4405360    2.3511062    0.2338217 
C    -4.3827087    3.9386012   -1.6284744 
N    -4.9600079    4.5876230   -2.3835103 
H    -1.7468545    3.7300363   -1.4451559 
H    -0.9773761   -0.1322056   -0.2482259 
C    -1.2293050   -2.6886747   -0.0638822 
C    -2.0507681   -2.1711763    0.9018807 
C    -3.3966698   -2.5916434    0.7818080 
C    -3.6064015   -3.4300356   -0.2728594 
S    -2.1379980   -3.7072797   -1.1276333 
C    -4.8845324   -4.0577129   -0.7113274 
H    -4.8237896   -5.1467453   -0.7133432 
H    -5.6884329   -3.7716399   -0.0351051 
H    -5.1689342   -3.7431346   -1.7164171 
H    -4.1808643   -2.2905567    1.4623913 
H    -1.6848671   -1.5482663    1.7058333 
H     0.5180266   -4.6479851   -0.5215446 
H     2.9654624   -4.4777998   -0.6561676 
H     4.0781947   -2.2953422   -0.3885065 
C     4.3569921    0.1711980    0.0255417 
C     5.0580732    0.6430493   -1.0822206 
C     6.4426109    0.7157499   -1.0618869 
C     7.1444508    0.3214738    0.0679216 
C     6.4552389   -0.1484297    1.1761657 
C     5.0708144   -0.2251898    1.1542206 
H     4.5335114   -0.5922983    2.0197040 
H     6.9961604   -0.4559000    2.0615555 
H     8.2247233    0.3796970    0.0842918 
H     6.9741053    1.0794736   -1.9315330 
H     4.5111646    0.9485943   -1.9655146 
H     3.7892984    2.6132830    0.3123153 
H     2.4323751    4.6631481    0.4385699 
