# Supplementary material for: Hot exciplexes in U-shaped TADF molecules with emission from locally excited states
Source: Nat Commun. 2021 Oct 26;12:6179. doi: 10.1038/s41467-021-26439-w (PMC8548444; doi:10.1038/s41467-021-26439-w)
Supplement: Supplementary file 2 — Source Data [file 41467_2021_26439_MOESM2_ESM.zip › Source Data/optimized_geometries/Methylfuran-out-S1.xyz]

56
Energy =
C     1.4605996    3.8547118   -0.3444499 
C     2.2650303    2.7270896   -0.3096703 
C     1.7053661    1.4462561   -0.1411608 
C     2.5063362    0.2847297   -0.0213888 
C     1.9265267   -0.9893865    0.1718181 
C     2.7093862   -2.1240025    0.4470487 
C     2.1404362   -3.3670145    0.6987430 
C     0.7707955   -3.5236418    0.6515529 
C    -0.0590813   -2.4272487    0.3471985 
C    -1.4435564   -2.6841822    0.1045449 
C    -2.3851684   -2.1049527   -0.7228580 
C    -3.5531094   -2.8756956   -0.6191766 
C    -3.2698326   -3.8866900    0.2587677 
O    -2.0013800   -3.7774332    0.6849128 
C    -4.0782824   -5.0016505    0.7885080 
H    -3.6276831   -5.9691085    0.5580071 
H    -5.0740662   -4.9778073    0.3530261 
H    -4.1801338   -4.9406103    1.8740419 
H    -4.4847034   -2.7109187   -1.1352627 
H    -2.2207984   -1.2658304   -1.3739223 
C     0.5041283   -1.1231923    0.1942534 
C    -0.2700870    0.0349164    0.1385963 
C     0.2753382    1.3157240   -0.0712614 
C    -0.5289738    2.4861537   -0.1615669 
C     0.0851369    3.7412902   -0.2558056 
H    -0.5312440    4.6287444   -0.3243079 
C    -1.9915819    2.4237077   -0.1497089 
C    -2.6926636    1.5426007   -0.9743044 
C    -4.0805967    1.4802987   -0.9562533 
C    -4.8230074    2.3324679   -0.1399349 
C    -4.1336392    3.2445121    0.6522093 
C    -4.8666871    4.1375398    1.4942871 
N    -5.4573457    4.8572920    2.1712143 
C    -2.7431462    3.2873199    0.6555501 
H    -2.2356935    3.9826173    1.3111834 
H    -5.9022606    2.2882348   -0.1249031 
C    -4.7397595    0.5107254   -1.7710647 
N    -5.2503365   -0.3047211   -2.4052109 
H    -2.1416940    0.9160136   -1.6627695 
H    -1.3268349   -0.0465269    0.3474124 
H     0.3370738   -4.5021549    0.8011142 
H     2.7755988   -4.2137598    0.9181204 
H     3.7845194   -2.0217470    0.5040151 
C     3.9775484    0.4013636   -0.0826243 
C     4.6883934    1.0228610    0.9443293 
C     6.0700159    1.1138332    0.8929911 
C     6.7646433    0.5918725   -0.1896505 
C     6.0685399   -0.0240400   -1.2188122 
C     4.6861757   -0.1202806   -1.1643834 
H     4.1433770   -0.5948879   -1.9724044 
H     6.6018612   -0.4281890   -2.0694257 
H     7.8433336    0.6661879   -0.2305146 
H     6.6067360    1.5917442    1.7022309 
H     4.1485669    1.4284183    1.7908988 
H     3.3357504    2.8357775   -0.4013483 
H     1.9121329    4.8306689   -0.4624314 
