# Supplementary material for: Hot exciplexes in U-shaped TADF molecules with emission from locally excited states
Source: Nat Commun. 2021 Oct 26;12:6179. doi: 10.1038/s41467-021-26439-w (PMC8548444; doi:10.1038/s41467-021-26439-w)
Supplement: Supplementary file 2 — Source Data [file 41467_2021_26439_MOESM2_ESM.zip › Source Data/optimized_geometries/Benzofuran-in-S1.xyz]

59
Energy =
C    -2.5625177    3.5883254   -0.2055908 
C    -3.2093448    2.3755079   -0.0483029 
C    -2.4940287    1.1629472   -0.0646106 
C    -3.1371776   -0.0933121    0.0164716 
C    -2.3998642   -1.3001411   -0.0251674 
C    -3.0487312   -2.5392835   -0.1111517 
C    -2.3423517   -3.7363378   -0.1971735 
C    -0.9682310   -3.7188486   -0.1908634 
C    -0.2549595   -2.5025612   -0.0893627 
C     1.1642619   -2.6473664    0.0220450 
C     1.9736685   -3.6853458   -0.3973065 
C     3.2870548   -3.3739610    0.0159870 
C     3.1859017   -2.1450347    0.6837617 
C     4.2552768   -1.5121852    1.2780155 
C     5.4833708   -2.1471194    1.1639902 
C     5.6240895   -3.3669663    0.4857958 
C     4.5401764   -3.9933075   -0.0895595 
H     4.6501130   -4.9385011   -0.6037439 
H     6.6027702   -3.8227153    0.4218028 
H     6.3520060   -1.6867703    1.6147092 
H     4.1528004   -0.5813140    1.8157308 
O     1.9058527   -1.7119507    0.6664205 
H     1.6555013   -4.5440180   -0.9647991 
C    -0.9624109   -1.2579974   -0.0689003 
C    -0.3465917   -0.0139667   -0.1717923 
C    -1.0647144    1.2014514   -0.1687062 
C    -0.4278210    2.4571827   -0.2951054 
C    -1.1844487    3.6301330   -0.3441780 
H    -0.6792468    4.5827772   -0.4409304 
C     1.0378291    2.5994623   -0.3682492 
C     1.8590967    2.2090232    0.6870317 
C     3.2272696    2.4641609    0.6510915 
C     3.8092902    3.0905159   -0.4465547 
C     2.9949619    3.4662778   -1.5066455 
C     3.5694249    4.1078748   -2.6471422 
N     4.0309701    4.6257688   -3.5655920 
C     1.6232815    3.2274132   -1.4650180 
H     1.0026988    3.5292280   -2.2985703 
H     4.8719450    3.2860288   -0.4704210 
C     4.0447936    2.1054087    1.7656822 
N     4.7050675    1.8079717    2.6612013 
H     1.4232598    1.7351853    1.5571465 
H     0.7212116    0.0365162   -0.3140677 
H    -0.4252849   -4.6536029   -0.2015281 
H    -2.8757343   -4.6745497   -0.2588653 
H    -4.1289194   -2.5686465   -0.1458956 
C    -4.6080422   -0.1533416    0.1252589 
C    -5.4224072    0.2381965   -0.9378973 
C    -6.8026055    0.1711580   -0.8336403 
C    -7.3932271   -0.2814095    0.3380125 
C    -6.5940737   -0.6706556    1.4031338 
C    -5.2133094   -0.6105080    1.2961816 
H    -4.5908422   -0.9093094    2.1303431 
H    -7.0465943   -1.0194613    2.3222786 
H    -8.4710306   -0.3299361    0.4202297 
H    -7.4191358    0.4707252   -1.6711635 
H    -4.9639435    0.5873210   -1.8547620 
H    -4.2814744    2.3608088    0.0838277 
H    -3.1330110    4.5071876   -0.2033570 
