# Supplementary material for: Hot exciplexes in U-shaped TADF molecules with emission from locally excited states
Source: Nat Commun. 2021 Oct 26;12:6179. doi: 10.1038/s41467-021-26439-w (PMC8548444; doi:10.1038/s41467-021-26439-w)
Supplement: Supplementary file 2 — Source Data [file 41467_2021_26439_MOESM2_ESM.zip › Source Data/optimized_geometries/Methylthiophene-out-T3.xyz]

56
Energy =
C     1.9884825    3.6898357    0.2884206 
C     2.7433485    2.5459011    0.2687902 
C     2.1252119    1.2809465    0.1286505 
C     2.8824691    0.0995278    0.0276718 
C     2.2405394   -1.1474760   -0.1299645 
C     2.9850342   -2.3259454   -0.3450132 
C     2.3470539   -3.5236066   -0.5628537 
C     0.9565021   -3.6063271   -0.5280960 
C     0.1695630   -2.4862776   -0.2932035 
C     0.8122870   -1.2150139   -0.1589238 
C     0.0818379   -0.0241116   -0.1341246 
C     0.7007872    1.2163864    0.0517685 
C    -0.0676283    2.4119305    0.1267152 
C     0.5920524    3.6243225    0.2111468 
H     0.0062353    4.5315562    0.2709888 
C    -1.5331787    2.3706157    0.1791521 
C    -2.2728773    3.0885554   -0.7249968 
C    -3.7039247    3.0507429   -0.6723968 
C    -4.3266095    2.2589424    0.3176240 
C    -3.5840831    1.5467046    1.2282218 
C    -2.1468638    1.5964797    1.1955704 
H    -1.5655475    1.1778338    2.0030644 
C    -4.2308040    0.7147255    2.1739175 
N    -4.7219312   -0.0010229    2.9385617 
H    -5.4070695    2.2086531    0.3497494 
C    -4.4772751    3.7532854   -1.6102773 
N    -5.1066548    4.3380987   -2.3899808 
H    -1.7879239    3.6429752   -1.5164813 
H    -0.9826634   -0.0501742   -0.3173989 
C    -1.2606436   -2.6338672   -0.1387972 
C    -2.0885435   -2.0462862    0.7911443 
C    -3.4227397   -2.4845989    0.7044465 
C    -3.6245265   -3.4056804   -0.2872268 
S    -2.1576591   -3.7452482   -1.1199089 
C    -4.9012360   -4.0576885   -0.6855505 
H    -4.8376979   -5.1450897   -0.6296048 
H    -5.7035582   -3.7341653   -0.0254631 
H    -5.1843095   -3.7967005   -1.7062804 
H    -4.2074677   -2.1307053    1.3577209 
H    -1.7417841   -1.3486046    1.5386552 
H     0.4822092   -4.5728827   -0.6383212 
H     2.9282020   -4.4184365   -0.7383957 
H     4.0645652   -2.2819137   -0.3641639 
C     4.3605648    0.1633315    0.0613635 
C     5.0715708    0.6468345   -1.0341233 
C     6.4565187    0.6992117   -1.0009574 
C     7.1428455    0.2772447    0.1283334 
C     6.4400172   -0.2018112    1.2239920 
C     5.0552975   -0.2631260    1.1902883 
H     4.5070889   -0.6355063    2.0465948 
H     6.9697929   -0.5283327    2.1089220 
H     8.2233385    0.3219864    0.1544660 
H     6.9997265    1.0703340   -1.8597806 
H     4.5364054    0.9743594   -1.9166491 
H     3.8186657    2.6091645    0.3587873 
H     2.4717256    4.6517738    0.3922559 
