# Supplementary material for: Hot exciplexes in U-shaped TADF molecules with emission from locally excited states
Source: Nat Commun. 2021 Oct 26;12:6179. doi: 10.1038/s41467-021-26439-w (PMC8548444; doi:10.1038/s41467-021-26439-w)
Supplement: Supplementary file 2 — Source Data [file 41467_2021_26439_MOESM2_ESM.zip › Source Data/optimized_geometries/Methylthiophene-in-T1.xyz]

56
Energy =
C     1.4766433    3.7610629   -0.4851278 
C     2.3066824    2.6412482   -0.3770431 
C     1.7753414    1.3713162   -0.1517639 
C     2.6061203    0.2168392   -0.0154344 
C     2.0527051   -1.0760529    0.2210206 
C     2.8658127   -2.1921439    0.4094001 
C     2.3101068   -3.4532541    0.6688769 
C     0.9508341   -3.6078796    0.7265283 
C     0.0835026   -2.5053807    0.5360749 
C     0.6324159   -1.2241876    0.3177269 
C    -0.1667684   -0.0642164    0.2421117 
C     0.3600379    1.2200111   -0.0491455 
C    -0.4618623    2.3493174   -0.2097289 
C     0.1125899    3.6191473   -0.4007774 
H    -0.5325433    4.4797751   -0.5233856 
C    -1.9316003    2.2398189   -0.2278822 
C    -2.7156759    3.0408490    0.5968804 
C    -4.1059577    2.9700551    0.5462181 
C    -4.7385483    2.0949266   -0.3280639 
C    -3.9570774    1.2958596   -1.1548219 
C    -2.5688986    1.3704469   -1.1096342 
H    -1.9803151    0.7545373   -1.7761942 
C    -4.5815293    0.3875729   -2.0635536 
N    -5.0805762   -0.3526879   -2.7904653 
H    -5.8173116    2.0384981   -0.3653858 
C    -4.8894576    3.8003747    1.4057300 
N    -5.5190838    4.4714066    2.0970544 
H    -2.2418799    3.7165023    1.2970883 
H    -1.2170618   -0.1486958    0.4771506 
C    -1.3484002   -2.7757239    0.5773597 
C    -2.0027279   -3.5794486    1.4702935 
C    -3.3804138   -3.7328701    1.1880270 
C    -3.7845704   -3.0599473    0.0734698 
S    -2.4573724   -2.2283491   -0.6391218 
C    -5.1547247   -2.9798994   -0.5062898 
H    -5.7871908   -3.7482565   -0.0641371 
H    -5.6196045   -2.0127929   -0.3110837 
H    -5.1558604   -3.1208788   -1.5863346 
H    -4.0559359   -4.3222365    1.7920524 
H    -1.5074844   -4.0328668    2.3175114 
H     0.5193147   -4.5872129    0.8825705 
H     2.9608055   -4.3059267    0.8074018 
H     3.9407914   -2.0850450    0.3715102 
C     4.0728820    0.3670662   -0.1275013 
C     4.7332560    0.0049668   -1.2990622 
C     6.1084651    0.1479894   -1.4060437 
C     6.8411236    0.6517158   -0.3414021 
C     6.1922766    1.0128210    0.8303176 
C     4.8167100    0.8729314    0.9360239 
H     4.3107791    1.1531631    1.8515348 
H     6.7583214    1.4033547    1.6658628 
H     7.9142634    0.7622049   -0.4243450 
H     6.6080489   -0.1340795   -2.3236020 
H     4.1615363   -0.3883103   -2.1303139 
H     3.3769660    2.7659919   -0.4648449 
H     1.9121005    4.7365722   -0.6533062 
