# Supplementary material for: Hot exciplexes in U-shaped TADF molecules with emission from locally excited states
Source: Nat Commun. 2021 Oct 26;12:6179. doi: 10.1038/s41467-021-26439-w (PMC8548444; doi:10.1038/s41467-021-26439-w)
Supplement: Supplementary file 2 — Source Data [file 41467_2021_26439_MOESM2_ESM.zip › Source Data/optimized_geometries/Methylthiophene-out-T2.xyz]

56
Energy =
C     1.9808622    3.6842334    0.4861979 
C     2.7294364    2.5238415    0.4173903 
C     2.1069677    1.2657411    0.2120253 
C     2.8539109    0.0931390    0.0425972 
C     2.2170276   -1.1547155   -0.1825530 
C     2.9798687   -2.3204898   -0.4895164 
C     2.3467151   -3.4905756   -0.8112592 
C     0.9563187   -3.5936069   -0.7657025 
C     0.1538352   -2.5097002   -0.3859814 
C     0.8057140   -1.2278717   -0.1809495 
C     0.0737917   -0.0314503   -0.0806396 
C     0.6780627    1.2042387    0.1324166 
C    -0.0704835    2.4223067    0.2318770 
C     0.5957905    3.6354248    0.3808673 
H     0.0203562    4.5486457    0.4656405 
C    -1.5406896    2.4339553    0.1904231 
C    -2.2127759    3.2626208   -0.7056233 
C    -3.6044494    3.3061878   -0.7320845 
C    -4.3550604    2.5144170    0.1282008 
C    -3.6876153    1.6901620    1.0279286 
C    -2.2977555    1.6585025    1.0660556 
H    -1.7982586    1.0393354    1.7991860 
C    -4.4324393    0.8559429    1.9166593 
N    -5.0230584    0.1639565    2.6222246 
H    -5.4351410    2.5387160    0.0988665 
C    -4.2668896    4.1647982   -1.6629159 
N    -4.7974050    4.8599268   -2.4111744 
H    -1.6477743    3.8665632   -1.4033562 
H    -0.9922726   -0.0709670   -0.2455398 
C    -1.2346506   -2.7028903   -0.1730711 
C    -2.1184226   -2.0462270    0.7257209 
C    -3.3911760   -2.5858206    0.7504147 
C    -3.5625452   -3.6650620   -0.1064828 
S    -2.0914403   -4.0190723   -0.9607492 
C    -4.7870318   -4.4685128   -0.3382369 
H    -4.6208590   -5.5288835   -0.1346396 
H    -5.5920575   -4.1258367    0.3097847 
H    -5.1348613   -4.3916426   -1.3713706 
H    -4.1817593   -2.2246792    1.3938651 
H    -1.7882828   -1.2715203    1.3994746 
H     0.5003737   -4.5572641   -0.9513060 
H     2.9301747   -4.3615836   -1.0785711 
H     4.0583957   -2.2634964   -0.5076796 
C     4.3344479    0.1567701    0.0668684 
C     5.0415326    0.6178547   -1.0404198 
C     6.4271664    0.6715886   -1.0186386 
C     7.1219889    0.2671289    0.1118348 
C     6.4251859   -0.1929039    1.2194936 
C     5.0395390   -0.2494221    1.1963621 
H     4.4959242   -0.6099431    2.0606750 
H     6.9609722   -0.5087773    2.1050294 
H     8.2029804    0.3097212    0.1292548 
H     6.9646732    1.0288450   -1.8872566 
H     4.4989782    0.9311854   -1.9236332 
H     3.8047827    2.5741060    0.5128189 
H     2.4741196    4.6347203    0.6372470 
