# Supplementary material for: Hot exciplexes in U-shaped TADF molecules with emission from locally excited states
Source: Nat Commun. 2021 Oct 26;12:6179. doi: 10.1038/s41467-021-26439-w (PMC8548444; doi:10.1038/s41467-021-26439-w)
Supplement: Supplementary file 2 — Source Data [file 41467_2021_26439_MOESM2_ESM.zip › Source Data/optimized_geometries/Benzofuran-in-S0.xyz]

59
Energy =
C    -2.5405651    3.5220933   -0.2048518 
C    -3.2060415    2.3445060   -0.0834986 
C    -2.5000887    1.1081351   -0.0350545 
C    -3.1691367   -0.1185347    0.0467285 
C    -2.4524336   -1.3219235    0.0665893 
C    -3.1172222   -2.5813699    0.0984264 
C    -2.4112266   -3.7413126    0.0731818 
C    -0.9978543   -3.7214585    0.0453029 
C    -0.3075493   -2.5434396    0.0292519 
C     1.1526521   -2.5911877    0.0017345 
C     2.0016922   -3.2419564   -0.8255153 
C     3.3249758   -2.9526780   -0.3558139 
C     3.1461702   -2.1262069    0.7548341 
C     4.1890495   -1.6234592    1.5103231 
C     5.4656913   -1.9687187    1.1011263 
C     5.6781163   -2.7881746   -0.0134377 
C     4.6202072   -3.2886877   -0.7486738 
H     4.7942422   -3.9251236   -1.6062264 
H     6.6915483   -3.0349655   -0.3003667 
H     6.3144943   -1.5965603    1.6587127 
H     4.0230254   -0.9973265    2.3756804 
O     1.8298929   -1.9066644    0.9658449 
H     1.7165052   -3.8322802   -1.6808159 
C    -1.0228473   -1.2978200    0.0179724 
C    -0.3719295   -0.0730355   -0.0797669 
C    -1.0712976    1.1285361   -0.0981655 
C    -0.4017206    2.3921155   -0.2028596 
C    -1.1268002    3.5451195   -0.2665730 
H    -0.6143743    4.4965237   -0.3387622 
C     1.0761911    2.4676460   -0.2364975 
C     1.8336175    2.1172224    0.8767603 
C     3.2199304    2.2421111    0.8547892 
C     3.8723194    2.7053187   -0.2824321 
C     3.1168804    3.0503406   -1.3949393 
C     3.7669242    3.5299780   -2.5736179 
N     4.2862075    3.9199149   -3.5238066 
C     1.7278258    2.9332085   -1.3711274 
H     1.1522004    3.1992628   -2.2478024 
H     4.9491947    2.7963428   -0.2988776 
C     3.9801562    1.9095731    2.0176612 
N     4.5895544    1.6441892    2.9574770 
H     1.3411733    1.7573299    1.7707014 
H     0.7037009   -0.0515488   -0.1692848 
H    -0.4515773   -4.6554634    0.0660365 
H    -2.9270601   -4.6918791    0.0919540 
H    -4.1975431   -2.6062534    0.1345681 
C    -4.6525496   -0.1442882    0.0955830 
C    -5.3981327   -0.1555602   -1.0794726 
C    -6.7840503   -0.1789462   -1.0327161 
C    -7.4391079   -0.1910222    0.1899321 
C    -6.7027459   -0.1799518    1.3653218 
C    -5.3166919   -0.1568976    1.3182506 
H    -4.7413726   -0.1486130    2.2355608 
H    -7.2079456   -0.1892269    2.3222677 
H    -8.5203369   -0.2092186    0.2266287 
H    -7.3528851   -0.1881846   -1.9532026 
H    -4.8860121   -0.1468175   -2.0335947 
H    -4.2858123    2.3369604   -0.0274901 
H    -3.0873596    4.4544612   -0.2444233 
